# Supplementary material for: Genomics of parallel adaptation at two timescales in Drosophila
Source: PLoS Genet. 2017 Oct 2;13(10):e1007016. doi: 10.1371/journal.pgen.1007016 (PMC5638604; doi:10.1371/journal.pgen.1007016)
Supplement: S4 Table — (XLSX) [file pgen.1007016.s006.xlsx]

## Sheet: Caption
Table S4. Total genes on each scaffold and muller element assignment.

## Sheet: total gene on each scaf
Scaffold	Total gene number on the scaffold
Scaffold_0	258
Scaffold_1	195
Scaffold_10	101
Scaffold_100	21
Scaffold_101	34
Scaffold_102	24
Scaffold_103	19
Scaffold_104	28
Scaffold_105	34
Scaffold_106	35
Scaffold_107	18
Scaffold_108	34
Scaffold_109	36
Scaffold_11	126
Scaffold_110	23
Scaffold_111	44
Scaffold_112	43
Scaffold_113	40
Scaffold_114	32
Scaffold_115	31
Scaffold_116	26
Scaffold_117	55
Scaffold_118	22
Scaffold_119	29
Scaffold_12	124
Scaffold_120	17
Scaffold_121	41
Scaffold_122	36
Scaffold_123	41
Scaffold_124	39
Scaffold_125	63
Scaffold_126	44
Scaffold_127	39
Scaffold_128	24
Scaffold_129	32
Scaffold_13	114
Scaffold_130	17
Scaffold_131	46
Scaffold_132	25
Scaffold_133	35
Scaffold_134	24
Scaffold_135	24
Scaffold_136	20
Scaffold_137	23
Scaffold_138	36
Scaffold_139	39
Scaffold_14	122
Scaffold_140	44
Scaffold_141	19
Scaffold_142	32
Scaffold_143	23
Scaffold_144	20
Scaffold_145	20
Scaffold_146	27
Scaffold_147	25
Scaffold_148	14
Scaffold_149	19
Scaffold_15	114
Scaffold_150	23
Scaffold_151	20
Scaffold_152	25
Scaffold_153	35
Scaffold_154	35
Scaffold_155	19
Scaffold_156	28
Scaffold_157	17
Scaffold_158	24
Scaffold_159	26
Scaffold_16	87
Scaffold_160	24
Scaffold_161	26
Scaffold_162	24
Scaffold_163	23
Scaffold_164	21
Scaffold_165	16
Scaffold_166	22
Scaffold_167	27
Scaffold_168	25
Scaffold_169	26
Scaffold_17	122
Scaffold_170	10
Scaffold_171	31
Scaffold_172	19
Scaffold_173	12
Scaffold_174	30
Scaffold_175	10
Scaffold_176	24
Scaffold_177	19
Scaffold_178	29
Scaffold_179	21
Scaffold_18	128
Scaffold_180	14
Scaffold_181	31
Scaffold_182	25
Scaffold_183	24
Scaffold_184	12
Scaffold_185	7
Scaffold_186	6
Scaffold_187	17
Scaffold_188	6
Scaffold_189	15
Scaffold_19	31
Scaffold_190	14
Scaffold_191	16
Scaffold_192	3
Scaffold_193	15
Scaffold_194	12
Scaffold_195	22
Scaffold_196	12
Scaffold_197	9
Scaffold_198	24
Scaffold_199	6
Scaffold_2	168
Scaffold_20	131
Scaffold_200	21
Scaffold_201	25
Scaffold_202	16
Scaffold_203	14
Scaffold_204	17
Scaffold_205	22
Scaffold_206	17
Scaffold_207	22
Scaffold_208	12
Scaffold_209	16
Scaffold_21	76
Scaffold_210	18
Scaffold_211	19
Scaffold_212	22
Scaffold_213	12
Scaffold_214	21
Scaffold_215	35
Scaffold_216	15
Scaffold_217	18
Scaffold_218	17
Scaffold_219	17
Scaffold_22	163
Scaffold_220	25
Scaffold_221	21
Scaffold_222	18
Scaffold_223	27
Scaffold_224	6
Scaffold_225	9
Scaffold_226	5
Scaffold_227	5
Scaffold_228	8
Scaffold_229	28
Scaffold_23	64
Scaffold_230	13
Scaffold_231	27
Scaffold_232	13
Scaffold_233	12
Scaffold_234	11
Scaffold_235	11
Scaffold_236	12
Scaffold_237	18
Scaffold_238	21
Scaffold_239	7
Scaffold_24	64
Scaffold_240	12
Scaffold_241	6
Scaffold_242	13
Scaffold_243	16
Scaffold_244	15
Scaffold_245	7
Scaffold_246	12
Scaffold_247	13
Scaffold_248	10
Scaffold_249	16
Scaffold_25	94
Scaffold_250	12
Scaffold_251	10
Scaffold_252	12
Scaffold_253	18
Scaffold_254	9
Scaffold_255	13
Scaffold_256	12
Scaffold_257	14
Scaffold_258	12
Scaffold_259	4
Scaffold_26	57
Scaffold_260	11
Scaffold_261	8
Scaffold_262	9
Scaffold_263	8
Scaffold_264	5
Scaffold_265	16
Scaffold_266	8
Scaffold_267	15
Scaffold_268	12
Scaffold_269	16
Scaffold_27	84
Scaffold_270	17
Scaffold_271	7
Scaffold_272	5
Scaffold_273	9
Scaffold_274	10
Scaffold_275	13
Scaffold_276	23
Scaffold_277	4
Scaffold_278	10
Scaffold_279	4
Scaffold_28	118
Scaffold_280	6
Scaffold_281	4
Scaffold_282	13
Scaffold_283	4
Scaffold_284	6
Scaffold_285	11
Scaffold_286	17
Scaffold_287	9
Scaffold_288	5
Scaffold_289	6
Scaffold_29	148
Scaffold_290	13
Scaffold_291	12
Scaffold_292	4
Scaffold_293	2
Scaffold_294	7
Scaffold_295	11
Scaffold_296	3
Scaffold_297	2
Scaffold_298	1
Scaffold_299	7
Scaffold_3	150
Scaffold_30	88
Scaffold_300	2
Scaffold_301	4
Scaffold_302	3
Scaffold_303	6
Scaffold_304	6
Scaffold_305	1
Scaffold_306	6
Scaffold_307	14
Scaffold_308	1
Scaffold_309	3
Scaffold_31	87
Scaffold_310	1
Scaffold_311	5
Scaffold_312	3
Scaffold_313	7
Scaffold_314	10
Scaffold_315	3
Scaffold_316	5
Scaffold_317	1
Scaffold_318	9
Scaffold_319	4
Scaffold_32	93
Scaffold_320	5
Scaffold_321	4
Scaffold_322	9
Scaffold_323	5
Scaffold_324	3
Scaffold_325	3
Scaffold_326	1
Scaffold_327	5
Scaffold_328	7
Scaffold_329	10
Scaffold_33	85
Scaffold_330	1
Scaffold_331	3
Scaffold_332	4
Scaffold_333	10
Scaffold_334	3
Scaffold_335	9
Scaffold_336	4
Scaffold_337	7
Scaffold_338	5
Scaffold_339	6
Scaffold_34	96
Scaffold_340	8
Scaffold_341	2
Scaffold_342	15
Scaffold_343	7
Scaffold_344	7
Scaffold_345	10
Scaffold_346	5
Scaffold_347	3
Scaffold_348	1
Scaffold_349	1
Scaffold_35	61
Scaffold_350	1
Scaffold_351	4
Scaffold_352	1
Scaffold_353	6
Scaffold_354	6
Scaffold_355	8
Scaffold_356	5
Scaffold_357	3
Scaffold_358	3
Scaffold_359	2
Scaffold_36	135
Scaffold_360	2
Scaffold_361	9
Scaffold_362	4
Scaffold_363	2
Scaffold_364	9
Scaffold_365	2
Scaffold_366	4
Scaffold_367	5
Scaffold_368	4
Scaffold_369	6
Scaffold_37	79
Scaffold_370	7
Scaffold_371	4
Scaffold_372	6
Scaffold_373	2
Scaffold_374	1
Scaffold_375	1
Scaffold_376	3
Scaffold_377	2
Scaffold_378	5
Scaffold_379	3
Scaffold_38	72
Scaffold_380	4
Scaffold_381	3
Scaffold_382	1
Scaffold_383	6
Scaffold_384	5
Scaffold_385	5
Scaffold_386	4
Scaffold_387	6
Scaffold_388	4
Scaffold_389	2
Scaffold_39	67
Scaffold_390	4
Scaffold_391	2
Scaffold_392	3
Scaffold_393	2
Scaffold_394	3
Scaffold_395	10
Scaffold_396	1
Scaffold_397	2
Scaffold_398	9
Scaffold_399	3
Scaffold_4	151
Scaffold_40	48
Scaffold_400	1
Scaffold_401	6
Scaffold_402	3
Scaffold_403	8
Scaffold_404	5
Scaffold_405	3
Scaffold_407	5
Scaffold_408	3
Scaffold_41	76
Scaffold_410	6
Scaffold_411	3
Scaffold_412	3
Scaffold_413	4
Scaffold_414	6
Scaffold_415	2
Scaffold_416	3
Scaffold_417	1
Scaffold_418	4
Scaffold_419	4
Scaffold_42	46
Scaffold_420	2
Scaffold_421	7
Scaffold_424	3
Scaffold_425	1
Scaffold_426	6
Scaffold_427	4
Scaffold_428	1
Scaffold_429	4
Scaffold_43	58
Scaffold_430	1
Scaffold_431	3
Scaffold_432	1
Scaffold_433	1
Scaffold_434	1
Scaffold_435	1
Scaffold_436	1
Scaffold_437	3
Scaffold_439	6
Scaffold_44	66
Scaffold_440	3
Scaffold_441	2
Scaffold_442	1
Scaffold_444	2
Scaffold_445	2
Scaffold_446	2
Scaffold_447	1
Scaffold_449	1
Scaffold_45	76
Scaffold_450	1
Scaffold_451	1
Scaffold_452	3
Scaffold_453	3
Scaffold_454	1
Scaffold_455	1
Scaffold_456	2
Scaffold_457	1
Scaffold_458	1
Scaffold_46	57
Scaffold_460	1
Scaffold_461	3
Scaffold_462	4
Scaffold_463	1
Scaffold_464	2
Scaffold_465	4
Scaffold_466	1
Scaffold_467	1
Scaffold_468	3
Scaffold_47	132
Scaffold_470	1
Scaffold_471	1
Scaffold_472	1
Scaffold_473	2
Scaffold_474	2
Scaffold_475	1
Scaffold_476	1
Scaffold_477	1
Scaffold_478	1
Scaffold_479	2
Scaffold_48	61
Scaffold_481	1
Scaffold_482	1
Scaffold_483	1
Scaffold_484	1
Scaffold_486	1
Scaffold_487	3
Scaffold_488	2
Scaffold_49	54
Scaffold_490	1
Scaffold_491	3
Scaffold_492	1
Scaffold_493	1
Scaffold_494	3
Scaffold_497	2
Scaffold_499	2
Scaffold_5	105
Scaffold_50	53
Scaffold_500	1
Scaffold_503	2
Scaffold_504	2
Scaffold_505	4
Scaffold_506	1
Scaffold_507	1
Scaffold_508	1
Scaffold_509	1
Scaffold_51	66
Scaffold_512	1
Scaffold_513	1
Scaffold_514	1
Scaffold_515	2
Scaffold_519	2
Scaffold_52	138
Scaffold_520	2
Scaffold_521	1
Scaffold_522	1
Scaffold_523	1
Scaffold_525	1
Scaffold_526	1
Scaffold_527	1
Scaffold_529	1
Scaffold_53	32
Scaffold_530	1
Scaffold_531	1
Scaffold_533	1
Scaffold_534	2
Scaffold_537	1
Scaffold_539	1
Scaffold_54	34
Scaffold_541	2
Scaffold_542	1
Scaffold_543	1
Scaffold_545	2
Scaffold_547	1
Scaffold_548	1
Scaffold_549	1
Scaffold_55	58
Scaffold_550	1
Scaffold_551	2
Scaffold_553	1
Scaffold_554	1
Scaffold_557	2
Scaffold_558	1
Scaffold_56	103
Scaffold_561	1
Scaffold_566	1
Scaffold_569	1
Scaffold_57	54
Scaffold_574	2
Scaffold_576	1
Scaffold_578	1
Scaffold_58	76
Scaffold_584	2
Scaffold_586	2
Scaffold_59	64
Scaffold_591	1
Scaffold_592	1
Scaffold_594	1
Scaffold_597	2
Scaffold_598	1
Scaffold_6	132
Scaffold_60	39
Scaffold_602	3
Scaffold_604	1
Scaffold_606	1
Scaffold_61	36
Scaffold_613	1
Scaffold_617	1
Scaffold_62	76
Scaffold_625	2
Scaffold_626	1
Scaffold_627	1
Scaffold_628	1
Scaffold_63	52
Scaffold_630	1
Scaffold_634	1
Scaffold_64	41
Scaffold_641	1
Scaffold_642	1
Scaffold_643	1
Scaffold_647	1
Scaffold_65	80
Scaffold_651	2
Scaffold_659	1
Scaffold_66	46
Scaffold_663	2
Scaffold_667	1
Scaffold_669	1
Scaffold_67	47
Scaffold_672	1
Scaffold_675	1
Scaffold_676	1
Scaffold_678	1
Scaffold_68	57
Scaffold_681	1
Scaffold_689	1
Scaffold_69	23
Scaffold_690	1
Scaffold_694	1
Scaffold_697	1
Scaffold_7	156
Scaffold_70	46
Scaffold_701	1
Scaffold_704	1
Scaffold_705	1
Scaffold_706	1
Scaffold_71	84
Scaffold_710	1
Scaffold_714	1
Scaffold_717	1
Scaffold_72	42
Scaffold_720	1
Scaffold_723	1
Scaffold_724	1
Scaffold_726	1
Scaffold_729	2
Scaffold_73	66
Scaffold_731	1
Scaffold_736	1
Scaffold_739	1
Scaffold_74	90
Scaffold_743	1
Scaffold_75	44
Scaffold_751	1
Scaffold_76	40
Scaffold_760	1
Scaffold_762	1
Scaffold_764	1
Scaffold_77	39
Scaffold_773	1
Scaffold_777	1
Scaffold_78	67
Scaffold_785	1
Scaffold_79	31
Scaffold_796	1
Scaffold_8	133
Scaffold_80	58
Scaffold_81	27
Scaffold_819	1
Scaffold_82	42
Scaffold_83	62
Scaffold_832	1
Scaffold_84	38
Scaffold_843	1
Scaffold_845	1
Scaffold_85	21
Scaffold_86	97
Scaffold_87	58
Scaffold_88	42
Scaffold_89	46
Scaffold_9	118
Scaffold_90	44
Scaffold_91	92
Scaffold_92	48
Scaffold_93	26
Scaffold_94	42
Scaffold_95	29
Scaffold_96	59
Scaffold_97	20
Scaffold_98	34
Scaffold_99	32

## Sheet: align to mel
Scaffold	Muller element	Chromosome	Genes that mapped to this muller element(in colum B)	Total genes on one scaffold that map to known muller element	Percentage
Scaffold_0	A	X	172	234	0.735043
Scaffold_1	C	2R	146	167	0.874251
Scaffold_2	E	3R	147	157	0.936306
Scaffold_3	D	3L	107	134	0.798507
Scaffold_4	B	2L	135	142	0.950704
Scaffold_5	B	2L	80	92	0.869565
Scaffold_6	E	3R	107	120	0.891667
Scaffold_7	B	2L	87	135	0.644444
Scaffold_8	A	X	102	109	0.93578
Scaffold_9	B	2L	100	113	0.884956
Scaffold_10	E	3R	79	84	0.940476
Scaffold_11	B	2L	104	118	0.881356
Scaffold_12	E	3R	114	120	0.95
Scaffold_13	E	3R	50	93	0.537634
Scaffold_14	C	2R	98	109	0.899083
Scaffold_15	B	2L	92	101	0.910891
Scaffold_16	A	X	71	73	0.972603
Scaffold_17	A	X	98	107	0.915888
Scaffold_18	C	2R	112	120	0.933333
Scaffold_19	B	2L	23	26	0.884615
Scaffold_20	B	2L	96	117	0.820513
Scaffold_21	D	3L	63	70	0.9
Scaffold_22	C	2R	92	135	0.681481
Scaffold_23	B	2L	57	62	0.919355
Scaffold_24	B	2L	49	56	0.875
Scaffold_25	B	2L	81	91	0.89011
Scaffold_26	A	X	45	49	0.918367
Scaffold_27	A	X	72	74	0.972973
Scaffold_28	C	2R	108	116	0.931034
Scaffold_29	A	X	74	136	0.544118
Scaffold_30	C	2R	71	74	0.959459
Scaffold_31	E	3R	63	70	0.9
Scaffold_32	C	2R	85	88	0.965909
Scaffold_33	A	X	64	75	0.853333
Scaffold_34	A	X	51	91	0.56044
Scaffold_35	A	X	35	41	0.853659
Scaffold_36	E	3R	101	129	0.782946
Scaffold_37	D	3L	71	76	0.934211
Scaffold_38	A	X	46	54	0.851852
Scaffold_39	B	2L	54	59	0.915254
Scaffold_40	D	3L	37	43	0.860465
Scaffold_41	B	2L	63	67	0.940299
Scaffold_42	B	2L	29	39	0.74359
Scaffold_43	E	3R	47	53	0.886792
Scaffold_44	C	2R	51	62	0.822581
Scaffold_45	D	3L	59	67	0.880597
Scaffold_46	C	2R	51	56	0.910714
Scaffold_47	C	2R	116	127	0.913386
Scaffold_48	A	X	41	50	0.82
Scaffold_49	E	3R	43	47	0.914894
Scaffold_50	D	3L	47	50	0.94
Scaffold_51	C	2R	46	58	0.793103
Scaffold_52	C	2R	87	132	0.659091
Scaffold_53	E	3R	26	32	0.8125
Scaffold_54	C	2R	31	32	0.96875
Scaffold_55	D	3L	49	53	0.924528
Scaffold_56	D	3L	80	84	0.952381
Scaffold_57	B	2L	46	48	0.958333
Scaffold_58	C	2R	57	65	0.876923
Scaffold_59	E	3R	55	60	0.916667
Scaffold_60	D	3L	36	36	1
Scaffold_61	A	X	22	24	0.916667
Scaffold_62	D	3L	75	75	1
Scaffold_63	E	3R	45	47	0.957447
Scaffold_64	A	X	38	40	0.95
Scaffold_65	A	X	45	72	0.625
Scaffold_66	E	3R	39	43	0.906977
Scaffold_67	A	X	29	48	0.604167
Scaffold_68	C	2R	46	50	0.92
Scaffold_69	B	2L	13	18	0.722222
Scaffold_70	A	X	39	39	1
Scaffold_71	B	2L	74	80	0.925
Scaffold_72	C	2R	34	34	1
Scaffold_73	E	3R	60	62	0.967742
Scaffold_74	E	3R	73	78	0.935897
Scaffold_75	A	X	35	38	0.921053
Scaffold_76	A	X	25	31	0.806452
Scaffold_77	D	3L	37	39	0.948718
Scaffold_78	E	3R	65	67	0.970149
Scaffold_79	D	3L	29	29	1
Scaffold_80	E	3R	53	55	0.963636
Scaffold_81	D	3L	21	24	0.875
Scaffold_82	A	X	33	36	0.916667
Scaffold_83	E	3R	49	54	0.907407
Scaffold_84	E	3R	29	33	0.878788
Scaffold_85	B	2L	16	19	0.842105
Scaffold_86	E	3R	91	92	0.98913
Scaffold_87	D	3L	47	50	0.94
Scaffold_88	B	2L	33	35	0.942857
Scaffold_89	C	2R	42	42	1
Scaffold_90	A	X	36	39	0.923077
Scaffold_91	C	2R	82	90	0.911111
Scaffold_92	E	3R	44	46	0.956522
Scaffold_93	E	3R	21	21	1
Scaffold_94	D	3L	30	38	0.789474
Scaffold_95	C	2R	22	27	0.814815
Scaffold_96	D	3L	47	55	0.854545
Scaffold_97	D	3L	20	20	1
Scaffold_98	D	3L	24	27	0.888889
Scaffold_99	E	3R	22	28	0.785714
Scaffold_100	E	3R	21	21	1
Scaffold_101	E	3R	28	30	0.933333
Scaffold_102	A	X	19	20	0.95
Scaffold_103	F	4	15	19	0.789474
Scaffold_104	A	X	23	27	0.851852
Scaffold_105	E	3R	29	32	0.90625
Scaffold_106	C	2R	24	27	0.888889
Scaffold_107	D	3L	16	19	0.842105
Scaffold_108	E	3R	29	30	0.966667
Scaffold_109	B	2L	31	33	0.939394
Scaffold_110	E	3R	19	21	0.904762
Scaffold_111	E	3R	40	41	0.97561
Scaffold_112	C	2R	40	43	0.930233
Scaffold_113	B	2L	25	32	0.78125
Scaffold_114	C	2R	28	30	0.933333
Scaffold_115	C	2R	28	31	0.903226
Scaffold_116	E	3R	26	26	1
Scaffold_117	D	3L	39	39	1
Scaffold_118	A	X	12	13	0.923077
Scaffold_119	D	3L	24	28	0.857143
Scaffold_120	E	3R	13	13	1
Scaffold_121	B	2L	25	35	0.714286
Scaffold_122	D	3L	33	34	0.970588
Scaffold_123	A	X	31	37	0.837838
Scaffold_124	D	3L	39	39	1
Scaffold_125	C	2R	54	56	0.964286
Scaffold_126	A	X	36	42	0.857143
Scaffold_127	C	2R	36	37	0.972973
Scaffold_128	C	2R	20	22	0.909091
Scaffold_129	E	3R	27	28	0.964286
Scaffold_130	A	X	16	17	0.941176
Scaffold_131	D	3L	42	43	0.976744
Scaffold_132	D	3L	25	25	1
Scaffold_133	D	3L	25	30	0.833333
Scaffold_134	A	X	23	23	1
Scaffold_135	D	3L	20	20	1
Scaffold_136	B	2L	18	18	1
Scaffold_137	A	X	18	19	0.947368
Scaffold_138	E	3R	31	33	0.939394
Scaffold_139	B	2L	24	34	0.705882
Scaffold_140	D	3L	40	43	0.930233
Scaffold_141	D	3L	15	18	0.833333
Scaffold_142	D	3L	21	32	0.65625
Scaffold_143	A	X	17	21	0.809524
Scaffold_144	E	3R	13	16	0.8125
Scaffold_145	C	2R	14	15	0.933333
Scaffold_146	D	3L	24	25	0.96
Scaffold_147	E	3R	22	23	0.956522
Scaffold_148	B	2L	7	10	0.7
Scaffold_149	C	2R	14	15	0.933333
Scaffold_150	E	3R	20	21	0.952381
Scaffold_151	A	X	12	16	0.75
Scaffold_152	D	3L	21	21	1
Scaffold_153	D	3L	30	33	0.909091
Scaffold_154	D	3L	30	31	0.967742
Scaffold_155	D	3L	13	14	0.928571
Scaffold_156	B	2L	23	26	0.884615
Scaffold_157	E	3R	11	12	0.916667
Scaffold_158	D	3L	23	23	1
Scaffold_159	A	X	16	22	0.727273
Scaffold_160	D	3L	18	19	0.947368
Scaffold_161	D	3L	16	18	0.888889
Scaffold_162	B	2L	15	19	0.789474
Scaffold_163	C	2R	19	19	1
Scaffold_164	D	3L	18	18	1
Scaffold_165	E	3R	11	13	0.846154
Scaffold_166	E	3R	20	20	1
Scaffold_167	C	2R	22	22	1
Scaffold_168	E	3R	21	24	0.875
Scaffold_169	E	3R	25	25	1
Scaffold_170	D	3L	11	12	0.916667
Scaffold_171	C	2R	27	31	0.870968
Scaffold_172	E	3R	14	15	0.933333
Scaffold_173	E	3R	12	13	0.923077
Scaffold_174	A	X	24	29	0.827586
Scaffold_175	B	2L	5	7	0.714286
Scaffold_176	E	3R	20	20	1
Scaffold_177	F	4	14	19	0.736842
Scaffold_178	C	2R	23	25	0.92
Scaffold_179	B	2L	16	19	0.842105
Scaffold_180	A	X	9	12	0.75
Scaffold_181	C	2R	25	27	0.925926
Scaffold_182	A	X	20	23	0.869565
Scaffold_183	B	2L	19	22	0.863636
Scaffold_184	C	2R	11	11	1
Scaffold_185	F	4	4	7	0.571429
Scaffold_186	B	2L	5	5	1
Scaffold_187	C	2R	10	12	0.833333
Scaffold_188	A	X	3	5	0.6
Scaffold_189	B	2L	14	16	0.875
Scaffold_190	B	2L	11	12	0.916667
Scaffold_191	A	X	11	20	0.55
Scaffold_192	E	3R	2	2	1
Scaffold_193	A	X	13	14	0.928571
Scaffold_194	B	2L	10	12	0.833333
Scaffold_195	C	2R	14	21	0.666667
Scaffold_196	C	2R	11	11	1
Scaffold_197	B	2L	6	8	0.75
Scaffold_198	D	3L	23	23	1
Scaffold_199	B	2L	7	8	0.875
Scaffold_200	E	3R	16	18	0.888889
Scaffold_201	D	3L	22	23	0.956522
Scaffold_202	D	3L	15	15	1
Scaffold_203	A	X	9	12	0.75
Scaffold_204	D	3L	13	15	0.866667
Scaffold_205	B	2L	22	22	1
Scaffold_206	E	3R	17	18	0.944444
Scaffold_207	A	X	17	19	0.894737
Scaffold_208	B	2L	10	10	1
Scaffold_209	E	3R	13	14	0.928571
Scaffold_210	E	3R	16	16	1
Scaffold_211	B	2L	17	17	1
Scaffold_212	E	3R	19	20	0.95
Scaffold_213	E	3R	10	11	0.909091
Scaffold_214	C	2R	15	18	0.833333
Scaffold_215	D	3L	32	32	1
Scaffold_216	C	2R	14	15	0.933333
Scaffold_217	D	3L	15	16	0.9375
Scaffold_218	A	X	17	17	1
Scaffold_219	D	3L	17	17	1
Scaffold_220	C	2R	23	25	0.92
Scaffold_221	D	3L	22	25	0.88
Scaffold_222	E	3R	15	17	0.882353
Scaffold_223	E	3R	15	22	0.681818
Scaffold_224	C	2R	7	7	1
Scaffold_225	E	3R	7	8	0.875
Scaffold_227	C	2R	4	4	1
Scaffold_229	B	2L	25	26	0.961538
Scaffold_230	F	4	12	13	0.923077
Scaffold_231	E	3R	24	26	0.923077
Scaffold_232	B	2L	7	8	0.875
Scaffold_233	A	X	11	11	1
Scaffold_234	A	X	8	10	0.8
Scaffold_235	E	3R	11	11	1
Scaffold_237	B	2L	14	15	0.933333
Scaffold_238	D	3L	20	20	1
Scaffold_239	A	X	4	6	0.666667
Scaffold_240	B	2L	11	11	1
Scaffold_241	D	3L	5	5	1
Scaffold_242	E	3R	12	13	0.923077
Scaffold_243	A	X	12	12	1
Scaffold_244	E	3R	14	15	0.933333
Scaffold_245	B	2L	4	7	0.571429
Scaffold_246	E	3R	8	9	0.888889
Scaffold_247	B	2L	13	13	1
Scaffold_248	B	2L	8	8	1
Scaffold_249	E	3R	14	14	1
Scaffold_250	C	2R	11	12	0.916667
Scaffold_251	E	3R	9	9	1
Scaffold_252	E	3R	9	12	0.75
Scaffold_253	E	3R	19	19	1
Scaffold_254	A	X	5	9	0.555556
Scaffold_255	A	X	9	11	0.818182
Scaffold_256	A	X	11	11	1
Scaffold_257	E	3R	14	14	1
Scaffold_258	D	3L	9	10	0.9
Scaffold_259	A	X	4	6	0.666667
Scaffold_260	E	3R	11	11	1
Scaffold_261	D	3L	9	9	1
Scaffold_262	C	2R	8	8	1
Scaffold_263	A	X	8	9	0.888889
Scaffold_264	B	2L	3	5	0.6
Scaffold_265	D	3L	15	15	1
Scaffold_266	E	3R	7	8	0.875
Scaffold_267	E	3R	14	16	0.875
Scaffold_268	A	X	10	12	0.833333
Scaffold_269	A	X	14	16	0.875
Scaffold_270	D	3L	16	17	0.941176
Scaffold_272	D	3L	6	6	1
Scaffold_273	A	X	8	8	1
Scaffold_274	D	3L	11	11	1
Scaffold_276	D	3L	18	22	0.818182
Scaffold_277	A	X	3	4	0.75
Scaffold_278	D	3L	9	9	1
Scaffold_279	B	2L	3	3	1
Scaffold_281	E	3R	3	4	0.75
Scaffold_283	E	3R	4	4	1
Scaffold_285	E	3R	11	11	1
Scaffold_287	E	3R	7	7	1
Scaffold_288	B	2L	5	5	1
Scaffold_289	B	2L	4	6	0.666667
Scaffold_290	D	3L	10	11	0.909091
Scaffold_291	E	3R	8	10	0.8
Scaffold_293	D	3L	2	2	1
Scaffold_295	D	3L	11	11	1
Scaffold_296	D	3L	2	3	0.666667
Scaffold_297	A	X	2	2	1
Scaffold_298	B	2L	1	1	1
Scaffold_299	D	3L	5	6	0.833333
Scaffold_300	D	3L	2	2	1
Scaffold_301	B	2L	2	3	0.666667
Scaffold_302	D	3L	3	3	1
Scaffold_304	E	3R	6	7	0.857143
Scaffold_305	D	3L	1	1	1
Scaffold_306	D	3L	6	6	1
Scaffold_309	B	2L	3	3	1
Scaffold_310	E	3R	1	1	1
Scaffold_311	E	3R	2	3	0.666667
Scaffold_312	E	3R	3	3	1
Scaffold_313	C	2R	7	7	1
Scaffold_317	F	4	1	1	1
Scaffold_319	E	3R	2	3	0.666667
Scaffold_320	E	3R	2	2	1
Scaffold_323	D	3L	5	5	1
Scaffold_324	E	3R	3	3	1
Scaffold_325	E	3R	3	3	1
Scaffold_326	D	3L	1	1	1
Scaffold_327	D	3L	6	6	1
Scaffold_328	E	3R	6	6	1
Scaffold_329	D	3L	9	9	1
Scaffold_330	B	2L	1	1	1
Scaffold_331	/	rDNA	2	2	1
Scaffold_333	D	3L	10	10	1
Scaffold_334	C	2R	3	3	1
Scaffold_335	E	3R	9	9	1
Scaffold_336	E	3R	4	4	1
Scaffold_339	E	3R	5	5	1
Scaffold_340	D	3L	8	8	1
Scaffold_341	A	X	2	2	1
Scaffold_344	D	3L	6	6	1
Scaffold_349	D	3L	1	1	1
Scaffold_350	D	3L	1	1	1
Scaffold_352	C	2R	1	1	1
Scaffold_353	C	2R	4	7	0.571429
Scaffold_354	D	3L	6	6	1
Scaffold_356	B	2L	6	6	1
Scaffold_357	E	3R	3	3	1
Scaffold_358	D	3L	1	1	1
Scaffold_359	B	2L	2	2	1
Scaffold_362	D	3L	4	4	1
Scaffold_365	E	3R	1	1	1
Scaffold_367	D	3L	5	5	1
Scaffold_369	A	X	4	5	0.8
Scaffold_370	B	2L	7	7	1
Scaffold_371	D	3L	3	4	0.75
Scaffold_372	D	3L	6	6	1
Scaffold_373	B	2L	2	2	1
Scaffold_374	A	X	1	1	1
Scaffold_375	C	2R	1	1	1
Scaffold_376	D	3L	3	3	1
Scaffold_377	C	2R	2	2	1
Scaffold_378	E	3R	5	5	1
Scaffold_379	A	X	2	3	0.666667
Scaffold_380	D	3L	4	4	1
Scaffold_382	B	2L	1	1	1
Scaffold_384	E	3R	5	5	1
Scaffold_385	E	3R	5	5	1
Scaffold_386	B	2L	4	4	1
Scaffold_387	E	3R	2	3	0.666667
Scaffold_388	E	3R	4	5	0.8
Scaffold_389	B	2L	2	2	1
Scaffold_390	A	X	1	1	1
Scaffold_391	E	3R	1	1	1
Scaffold_396	E	3R	1	1	1
Scaffold_397	E	3R	3	3	1
Scaffold_400	C	2R	1	1	1
Scaffold_401	D	3L	6	6	1
Scaffold_402	E	3R	3	3	1
Scaffold_404	C	2R	3	5	0.6
Scaffold_405	E	3R	3	3	1
Scaffold_408	E	3R	2	2	1
Scaffold_410	D	3L	4	4	1
Scaffold_412	E	3R	2	3	0.666667
Scaffold_413	E	3R	4	4	1
Scaffold_414	E	3R	5	5	1
Scaffold_415	C	2R	2	2	1
Scaffold_416	D	3L	2	2	1
Scaffold_417	E	3R	1	1	1
Scaffold_419	E	3R	4	4	1
Scaffold_420	A	X	1	1	1
Scaffold_421	B	2L	5	5	1
Scaffold_424	D	3L	1	1	1
Scaffold_427	D	3L	4	4	1
Scaffold_428	B	2L	1	1	1
Scaffold_429	F	4	2	3	0.666667
Scaffold_430	E	3R	1	1	1
Scaffold_431	C	2R	3	3	1
Scaffold_432	B	2L	1	1	1
Scaffold_433	A	X	1	1	1
Scaffold_434	E	3R	1	1	1
Scaffold_435	A	X	1	1	1
Scaffold_437	E	3R	2	3	0.666667
Scaffold_440	C	2R	3	3	1
Scaffold_441	D	3L	2	2	1
Scaffold_442	E	3R	1	1	1
Scaffold_444	E	3R	2	2	1
Scaffold_445	D	3L	2	2	1
Scaffold_446	E	3R	2	2	1
Scaffold_447	C	2R	1	1	1
Scaffold_449	A	X	1	1	1
Scaffold_450	E	3R	1	1	1
Scaffold_451	A	X	1	1	1
Scaffold_452	E	3R	4	4	1
Scaffold_453	E	3R	3	3	1
Scaffold_454	E	3R	1	1	1
Scaffold_455	C	2R	1	1	1
Scaffold_457	A	X	1	1	1
Scaffold_460	B	2L	1	1	1
Scaffold_462	B	2L	4	4	1
Scaffold_464	C	2R	2	2	1
Scaffold_465	C	2R	4	4	1
Scaffold_467	C	2R	1	1	1
Scaffold_470	E	3R	1	1	1
Scaffold_471	E	3R	1	1	1
Scaffold_472	D	3L	1	1	1
Scaffold_474	C	2R	2	2	1
Scaffold_476	B	2L	1	1	1
Scaffold_478	C	2R	1	1	1
Scaffold_481	F	4	1	1	1
Scaffold_482	C	2R	1	1	1
Scaffold_483	E	3R	1	1	1
Scaffold_486	D	3L	1	1	1
Scaffold_487	E	3R	3	3	1
Scaffold_490	D	3L	1	1	1
Scaffold_492	C	2R	1	1	1
Scaffold_494	C	2R	2	3	0.666667
Scaffold_499	B	2L	1	1	1
Scaffold_506	D	3L	1	1	1
Scaffold_507	D	3L	1	1	1
Scaffold_508	A	X	1	1	1
Scaffold_513	A	X	1	1	1
Scaffold_514	B	2L	1	1	1
Scaffold_515	B	2L	2	2	1
Scaffold_522	C	2R	1	1	1
Scaffold_526	D	3L	1	1	1
Scaffold_531	C	2R	1	1	1
Scaffold_533	D	3L	1	1	1
Scaffold_539	C	2R	1	1	1
Scaffold_542	C	2R	1	1	1
Scaffold_543	F	4	1	1	1
Scaffold_545	A	X	1	1	1
Scaffold_548	A	X	1	1	1
Scaffold_549	D	3L	1	1	1
Scaffold_550	C	2R	1	1	1
Scaffold_551	B	2L	2	2	1
Scaffold_566	D	3L	1	1	1
Scaffold_569	E	3R	1	1	1
Scaffold_574	E	3R	1	1	1
Scaffold_591	B	2L	1	1	1
Scaffold_592	B	2L	1	1	1
Scaffold_594	A	X	1	1	1
Scaffold_597	E	3R	2	2	1
Scaffold_602	C	2R	1	1	1
Scaffold_604	C	2R	1	1	1
Scaffold_606	E	3R	1	1	1
Scaffold_613	E	3R	1	1	1
Scaffold_617	C	2R	1	1	1
Scaffold_625	B	2L	1	1	1
Scaffold_628	C	2R	1	1	1
Scaffold_630	C	2R	1	1	1
Scaffold_634	B	2L	1	1	1
Scaffold_642	E	3R	1	1	1
Scaffold_643	E	3R	1	1	1
Scaffold_659	E	3R	1	1	1
Scaffold_667	D	3L	1	1	1
Scaffold_672	A	X	1	1	1
Scaffold_675	E	3R	1	1	1
Scaffold_676	C	2R	1	1	1
Scaffold_678	A	X	1	1	1
Scaffold_681	C	2R	1	1	1
Scaffold_686	D	3L	1	1	1
Scaffold_689	E	3R	1	1	1
Scaffold_690	D	3L	1	1	1
Scaffold_694	C	2R	1	1	1
Scaffold_697	D	3L	1	1	1
Scaffold_704	E	3R	1	1	1
Scaffold_705	C	2R	1	1	1
Scaffold_706	E	3R	1	1	1
Scaffold_726	D	3L	1	1	1
Scaffold_760	D	3L	1	1	1
Scaffold_773	/	rDNA	1	1	1
Scaffold_777	D	3L	1	1	1
Scaffold_785	D	3L	1	1	1
Scaffold_796	D	3L	1	1	1
Scaffold_832	E	3R	1	1	1
Scaffold_843	C	2R	1	1	1

## Sheet: align to moj
Scaffold	Muller element	Genes that mapped to this muller element(in colum B)	Total genes on one scaffold that map to known muller element	Percentage of genes in the most enriched muller element				Muller element	D. moj Scaffold
Scaffold_0	A	200	251	0.796813				A	scaffold_6328
Scaffold_1	C	176	180	0.977778				A	scaffold_6308
Scaffold_2	E	162	164	0.987805				A	scaffold_6359
Scaffold_3	D	133	147	0.904762				A	scaffold_6473
Scaffold_4	B	150	151	0.993377				B	scaffold_6500
Scaffold_5	B	96	102	0.941176				C	scaffold_6496
Scaffold_6	E	126	131	0.961832				D	scaffold_6654
Scaffold_7	B	105	146	0.719178				D	scaffold_6680
Scaffold_8	A	123	125	0.984				E	scaffold_6540
Scaffold_9	B	116	119	0.97479
Scaffold_10	E	93	94	0.989362
Scaffold_11	B	122	124	0.983871
Scaffold_12	E	124	126	0.984127
Scaffold_13	E	61	105	0.580952
Scaffold_14	C	111	114	0.973684
Scaffold_15	B	113	114	0.991228
Scaffold_16	A	81	83	0.975904
Scaffold_17	A	111	113	0.982301
Scaffold_18	C	127	129	0.984496
Scaffold_19	B	30	30	1
Scaffold_20	B	119	119	1
Scaffold_21	D	78	79	0.987342
Scaffold_22	C	116	159	0.72956
Scaffold_23	B	61	64	0.953125
Scaffold_24	B	61	63	0.968254
Scaffold_25	B	92	93	0.989247
Scaffold_26	A	56	57	0.982456
Scaffold_27	A	80	81	0.987654
Scaffold_28	C	119	120	0.991667
Scaffold_29	A	77	145	0.531034
Scaffold_30	C	82	84	0.97619
Scaffold_31	E	73	75	0.973333
Scaffold_32	C	92	93	0.989247
Scaffold_33	A	79	82	0.963415
Scaffold_34	A	55	96	0.572917
Scaffold_35	A	49	50	0.98
Scaffold_36	E	124	133	0.932331
Scaffold_37	D	80	80	1
Scaffold_38	A	61	62	0.983871
Scaffold_39	B	63	63	1
Scaffold_40	D	45	46	0.978261
Scaffold_41	B	69	71	0.971831
Scaffold_42	B	48	51	0.941176
Scaffold_43	E	53	53	1
Scaffold_44	C	57	64	0.890625
Scaffold_45	D	76	76	1
Scaffold_46	C	53	56	0.946429
Scaffold_47	C	128	132	0.969697
Scaffold_48	A	56	59	0.949153
Scaffold_49	E	52	52	1
Scaffold_50	D	50	51	0.980392
Scaffold_51	C	52	63	0.825397
Scaffold_52	C	97	141	0.687943
Scaffold_53	E	32	32	1
Scaffold_54	C	30	32	0.9375
Scaffold_55	D	55	57	0.964912
Scaffold_56	D	94	94	1
Scaffold_57	B	54	55	0.981818
Scaffold_58	C	64	68	0.941176
Scaffold_59	E	62	62	1
Scaffold_60	D	38	38	1
Scaffold_61	A	30	30	1
Scaffold_62	D	80	81	0.987654
Scaffold_63	E	50	52	0.961538
Scaffold_64	A	38	44	0.863636
Scaffold_65	A	53	78	0.679487
Scaffold_66	E	48	49	0.979592
Scaffold_67	A	29	47	0.617021
Scaffold_68	C	53	56	0.946429
Scaffold_69	B	19	20	0.95
Scaffold_70	A	41	41	1
Scaffold_71	B	80	81	0.987654
Scaffold_72	C	39	39	1
Scaffold_73	E	63	65	0.969231
Scaffold_74	E	85	88	0.965909
Scaffold_75	A	40	41	0.97561
Scaffold_76	A	38	38	1
Scaffold_77	D	38	39	0.974359
Scaffold_78	E	66	67	0.985075
Scaffold_79	D	30	31	0.967742
Scaffold_80	E	60	61	0.983607
Scaffold_81	D	27	27	1
Scaffold_82	A	37	38	0.973684
Scaffold_83	E	56	62	0.903226
Scaffold_84	E	35	37	0.945946
Scaffold_85	B	18	19	0.947368
Scaffold_86	E	95	96	0.989583
Scaffold_87	D	53	55	0.963636
Scaffold_88	B	39	39	1
Scaffold_89	C	47	48	0.979167
Scaffold_90	A	41	42	0.97619
Scaffold_91	C	89	90	0.988889
Scaffold_92	E	45	46	0.978261
Scaffold_93	E	21	21	1
Scaffold_94	D	34	35	0.971429
Scaffold_95	C	30	30	1
Scaffold_96	D	56	58	0.965517
Scaffold_97	D	20	21	0.952381
Scaffold_98	D	34	34	1
Scaffold_99	E	30	31	0.967742
Scaffold_100	E	21	21	1
Scaffold_101	E	33	33	1
Scaffold_102	A	21	22	0.954545
Scaffold_103	E	1	1	1
Scaffold_105	E	35	35	1
Scaffold_106	C	27	29	0.931034
Scaffold_107	D	19	20	0.95
Scaffold_108	E	32	33	0.969697
Scaffold_109	B	35	36	0.972222
Scaffold_110	E	22	23	0.956522
Scaffold_111	E	42	44	0.954545
Scaffold_112	C	41	43	0.953488
Scaffold_113	B	39	39	1
Scaffold_114	C	30	30	1
Scaffold_115	C	32	32	1
Scaffold_116	E	27	27	1
Scaffold_117	D	49	50	0.98
Scaffold_118	A	17	19	0.894737
Scaffold_119	D	29	30	0.966667
Scaffold_120	E	16	16	1
Scaffold_121	B	30	38	0.789474
Scaffold_122	D	35	35	1
Scaffold_123	A	28	34	0.823529
Scaffold_124	D	39	39	1
Scaffold_125	C	62	63	0.984127
Scaffold_126	A	39	42	0.928571
Scaffold_127	C	38	38	1
Scaffold_128	C	21	24	0.875
Scaffold_129	E	31	31	1
Scaffold_130	A	16	17	0.941176
Scaffold_131	D	45	45	1
Scaffold_132	D	25	25	1
Scaffold_133	D	31	32	0.96875
Scaffold_134	A	24	24	1
Scaffold_135	D	20	21	0.952381
Scaffold_136	B	19	19	1
Scaffold_137	A	20	21	0.952381
Scaffold_138	E	36	36	1
Scaffold_139	B	36	37	0.972973
Scaffold_140	D	42	43	0.976744
Scaffold_141	D	20	20	1
Scaffold_142	D	25	25	1
Scaffold_143	A	19	21	0.904762
Scaffold_144	E	21	21	1
Scaffold_145	C	15	16	0.9375
Scaffold_146	D	24	24	1
Scaffold_147	E	22	24	0.916667
Scaffold_148	B	12	13	0.923077
Scaffold_149	C	17	17	1
Scaffold_150	E	23	23	1
Scaffold_151	A	15	17	0.882353
Scaffold_152	D	21	21	1
Scaffold_153	D	36	36	1
Scaffold_154	D	32	32	1
Scaffold_155	D	18	18	1
Scaffold_156	B	25	27	0.925926
Scaffold_157	E	17	17	1
Scaffold_158	D	24	24	1
Scaffold_159	A	18	19	0.947368
Scaffold_160	D	23	23	1
Scaffold_161	D	26	27	0.962963
Scaffold_162	B	21	23	0.913043
Scaffold_163	C	19	19	1
Scaffold_164	D	19	20	0.95
Scaffold_165	E	16	16	1
Scaffold_166	E	22	22	1
Scaffold_167	C	24	24	1
Scaffold_168	E	25	25	1
Scaffold_169	E	25	25	1
Scaffold_170	D	10	11	0.909091
Scaffold_171	C	27	28	0.964286
Scaffold_172	E	17	17	1
Scaffold_173	E	13	13	1
Scaffold_174	A	28	30	0.933333
Scaffold_175	B	9	9	1
Scaffold_176	E	22	22	1
Scaffold_177	E	1	1	1
Scaffold_178	C	29	30	0.966667
Scaffold_179	B	18	19	0.947368
Scaffold_180	A	14	14	1
Scaffold_181	C	27	27	1
Scaffold_182	E	1	1	1
Scaffold_183	B	25	25	1
Scaffold_184	C	12	12	1
Scaffold_186	B	6	6	1
Scaffold_187	C	16	17	0.941176
Scaffold_188	A	7	7	1
Scaffold_189	B	16	16	1
Scaffold_190	B	13	13	1
Scaffold_191	E	1	1	1
Scaffold_192	E	3	3	1
Scaffold_193	A	13	15	0.866667
Scaffold_194	B	12	12	1
Scaffold_195	C	21	21	1
Scaffold_196	C	10	11	0.909091
Scaffold_197	B	7	7	1
Scaffold_198	D	23	23	1
Scaffold_199	B	8	8	1
Scaffold_200	E	18	20	0.9
Scaffold_201	D	23	23	1
Scaffold_202	D	16	16	1
Scaffold_203	A	14	14	1
Scaffold_204	D	12	14	0.857143
Scaffold_205	B	22	22	1
Scaffold_206	E	17	18	0.944444
Scaffold_208	B	12	12	1
Scaffold_209	E	14	15	0.933333
Scaffold_210	E	17	17	1
Scaffold_211	B	18	18	1
Scaffold_212	E	20	20	1
Scaffold_213	E	12	12	1
Scaffold_214	C	20	20	1
Scaffold_215	D	33	34	0.970588
Scaffold_216	C	14	15	0.933333
Scaffold_217	D	17	18	0.944444
Scaffold_218	A	17	17	1
Scaffold_219	D	17	17	1
Scaffold_220	C	25	25	1
Scaffold_221	D	25	25	1
Scaffold_222	E	17	17	1
Scaffold_223	E	15	20	0.75
Scaffold_224	C	7	7	1
Scaffold_225	E	8	9	0.888889
Scaffold_226	D	3	3	1
Scaffold_227	C	4	4	1
Scaffold_228	D	4	4	1
Scaffold_229	B	27	27	1
Scaffold_231	E	27	27	1
Scaffold_232	B	11	11	1
Scaffold_233	A	12	12	1
Scaffold_234	A	11	11	1
Scaffold_235	E	11	11	1
Scaffold_237	B	16	16	1
Scaffold_238	D	20	20	1
Scaffold_239	A	7	7	1
Scaffold_240	B	11	11	1
Scaffold_241	D	5	5	1
Scaffold_242	E	13	13	1
Scaffold_243	A	13	13	1
Scaffold_244	E	15	15	1
Scaffold_245	B	5	6	0.833333
Scaffold_246	E	10	10	1
Scaffold_247	B	13	13	1
Scaffold_248	B	8	8	1
Scaffold_249	E	16	16	1
Scaffold_250	C	13	13	1
Scaffold_251	E	11	11	1
Scaffold_252	E	12	12	1
Scaffold_253	E	19	19	1
Scaffold_254	D	2	3	0.666667
Scaffold_255	A	12	12	1
Scaffold_256	A	12	12	1
Scaffold_257	E	14	14	1
Scaffold_258	D	12	12	1
Scaffold_259	B	1	1	1
Scaffold_260	E	11	11	1
Scaffold_261	D	9	9	1
Scaffold_262	C	9	9	1
Scaffold_263	A	9	9	1
Scaffold_264	B	7	7	1
Scaffold_265	D	16	16	1
Scaffold_266	E	8	8	1
Scaffold_267	E	14	15	0.933333
Scaffold_268	A	13	13	1
Scaffold_269	A	16	16	1
Scaffold_270	D	16	17	0.941176
Scaffold_271	E	1	1	1
Scaffold_272	D	5	5	1
Scaffold_273	A	8	8	1
Scaffold_274	D	12	12	1
Scaffold_276	D	22	22	1
Scaffold_278	D	10	10	1
Scaffold_279	B	3	3	1
Scaffold_281	E	4	4	1
Scaffold_283	E	4	4	1
Scaffold_284	E	1	1	1
Scaffold_285	E	11	11	1
Scaffold_286	D	3	5	0.6
Scaffold_287	E	8	8	1
Scaffold_288	B	6	6	1
Scaffold_289	B	6	6	1
Scaffold_290	D	12	12	1
Scaffold_291	E	10	10	1
Scaffold_293	D	2	2	1
Scaffold_294	B	4	4	1
Scaffold_295	D	11	11	1
Scaffold_296	E	1	1	1
Scaffold_298	B	2	2	1
Scaffold_299	D	6	6	1
Scaffold_300	D	2	2	1
Scaffold_301	B	2	3	0.666667
Scaffold_302	D	3	3	1
Scaffold_303	B	5	6	0.833333
Scaffold_304	E	6	7	0.857143
Scaffold_305	D	1	1	1
Scaffold_306	D	5	6	0.833333
Scaffold_308	A	1	1	1
Scaffold_309	B	4	4	1
Scaffold_310	E	1	1	1
Scaffold_311	E	3	4	0.75
Scaffold_312	E	3	3	1
Scaffold_313	C	7	7	1
Scaffold_314	D	3	5	0.6
Scaffold_315	B	1	1	1
Scaffold_316	D	1	1	1
Scaffold_319	E	3	4	0.75
Scaffold_320	E	2	2	1
Scaffold_322	D	4	5	0.8
Scaffold_323	D	5	5	1
Scaffold_324	E	3	3	1
Scaffold_325	E	4	4	1
Scaffold_326	D	1	1	1
Scaffold_327	D	6	6	1
Scaffold_328	E	6	6	1
Scaffold_329	D	10	10	1
Scaffold_330	B	1	1	1
Scaffold_332	C	2	3	0.666667
Scaffold_333	D	10	10	1
Scaffold_334	C	3	3	1
Scaffold_335	E	9	9	1
Scaffold_336	E	4	4	1
Scaffold_337	D	1	1	1
Scaffold_338	D	2	2	1
Scaffold_339	E	6	6	1
Scaffold_340	D	9	9	1
Scaffold_342	B	2	2	1
Scaffold_343	D	1	1	1
Scaffold_344	D	6	6	1
Scaffold_345	D	2	3	0.666667
Scaffold_346	E	1	1	1
Scaffold_347	B	1	1	1
Scaffold_348	A	1	1	1
Scaffold_349	D	1	1	1
Scaffold_350	D	1	1	1
Scaffold_351	D	2	2	1
Scaffold_352	C	1	1	1
Scaffold_353	D	1	1	1
Scaffold_354	D	6	6	1
Scaffold_355	B	1	1	1
Scaffold_356	B	6	6	1
Scaffold_357	E	3	3	1
Scaffold_358	D	2	2	1
Scaffold_359	B	2	2	1
Scaffold_360	C	1	1	1
Scaffold_362	D	4	4	1
Scaffold_365	A	1	1	1
Scaffold_367	D	5	5	1
Scaffold_368	D	1	1	1
Scaffold_370	B	6	7	0.857143
Scaffold_371	D	4	4	1
Scaffold_372	D	6	6	1
Scaffold_373	B	2	2	1
Scaffold_375	C	1	1	1
Scaffold_376	D	2	2	1
Scaffold_377	C	2	2	1
Scaffold_378	E	5	5	1
Scaffold_379	D	1	1	1
Scaffold_380	D	4	4	1
Scaffold_381	B	1	1	1
Scaffold_382	B	1	1	1
Scaffold_384	E	5	5	1
Scaffold_385	E	5	5	1
Scaffold_386	B	4	4	1
Scaffold_387	E	2	3	0.666667
Scaffold_388	E	4	4	1
Scaffold_389	B	2	2	1
Scaffold_390	A	1	1	1
Scaffold_391	E	1	1	1
Scaffold_395	D	1	1	1
Scaffold_396	E	1	1	1
Scaffold_397	E	3	3	1
Scaffold_401	D	6	6	1
Scaffold_402	E	3	3	1
Scaffold_403	B	3	3	1
Scaffold_405	E	3	3	1
Scaffold_407	B	1	1	1
Scaffold_410	D	6	6	1
Scaffold_412	E	3	3	1
Scaffold_413	E	4	4	1
Scaffold_414	E	6	6	1
Scaffold_415	C	2	2	1
Scaffold_416	D	1	1	1
Scaffold_417	E	1	1	1
Scaffold_419	E	4	4	1
Scaffold_420	A	1	1	1
Scaffold_421	B	6	6	1
Scaffold_424	D	1	1	1
Scaffold_425	B	1	1	1
Scaffold_427	D	4	4	1
Scaffold_428	B	1	1	1
Scaffold_430	E	1	1	1
Scaffold_431	C	3	3	1
Scaffold_432	B	1	1	1
Scaffold_433	B	1	1	1
Scaffold_434	E	1	1	1
Scaffold_439	C	1	1	1
Scaffold_440	C	3	3	1
Scaffold_441	D	2	2	1
Scaffold_442	B	1	1	1
Scaffold_444	E	2	2	1
Scaffold_445	D	2	2	1
Scaffold_446	E	2	2	1
Scaffold_447	C	1	1	1
Scaffold_449	B	1	1	1
Scaffold_450	E	1	1	1
Scaffold_451	D	1	1	1
Scaffold_452	E	4	4	1
Scaffold_453	E	3	3	1
Scaffold_454	E	1	1	1
Scaffold_455	C	1	1	1
Scaffold_460	B	1	1	1
Scaffold_462	B	4	4	1
Scaffold_464	C	2	2	1
Scaffold_465	C	4	4	1
Scaffold_467	B	1	1	1
Scaffold_470	E	1	1	1
Scaffold_471	D	1	1	1
Scaffold_472	D	1	1	1
Scaffold_474	C	2	2	1
Scaffold_476	B	1	1	1
Scaffold_478	C	1	1	1
Scaffold_483	E	1	1	1
Scaffold_486	E	1	1	1
Scaffold_487	E	3	3	1
Scaffold_488	C	1	1	1
Scaffold_490	D	1	1	1
Scaffold_499	B	1	1	1
Scaffold_505	A	2	2	1
Scaffold_506	D	1	1	1
Scaffold_507	D	1	1	1
Scaffold_513	A	1	1	1
Scaffold_514	B	1	1	1
Scaffold_515	B	2	2	1
Scaffold_522	C	1	1	1
Scaffold_523	B	1	1	1
Scaffold_525	E	1	1	1
Scaffold_526	D	1	1	1
Scaffold_529	D	1	1	1
Scaffold_531	C	1	1	1
Scaffold_537	B	1	1	1
Scaffold_539	C	1	1	1
Scaffold_542	C	1	1	1
Scaffold_548	A	1	1	1
Scaffold_549	D	1	1	1
Scaffold_551	B	2	2	1
Scaffold_554	B	1	1	1
Scaffold_557	C	2	2	1
Scaffold_566	D	1	1	1
Scaffold_569	E	1	1	1
Scaffold_592	B	1	1	1
Scaffold_594	A	1	1	1
Scaffold_597	E	2	2	1
Scaffold_604	C	1	1	1
Scaffold_606	E	1	1	1
Scaffold_613	E	1	1	1
Scaffold_627	D	2	2	1
Scaffold_628	B	1	1	1
Scaffold_630	D	1	1	1
Scaffold_634	B	1	1	1
Scaffold_642	E	1	1	1
Scaffold_643	E	1	1	1
Scaffold_663	D	1	1	1
Scaffold_667	D	1	1	1
Scaffold_669	B	1	1	1
Scaffold_672	D	1	1	1
Scaffold_676	C	1	1	1
Scaffold_680	D	1	1	1
Scaffold_681	C	1	1	1
Scaffold_689	E	1	1	1
Scaffold_690	B	1	1	1
Scaffold_694	C	1	1	1
Scaffold_697	D	1	1	1
Scaffold_701	D	1	1	1
Scaffold_704	E	1	1	1
Scaffold_705	C	1	1	1
Scaffold_706	E	1	1	1
Scaffold_720	E	1	1	1
Scaffold_726	D	1	1	1
Scaffold_729	A	1	1	1
Scaffold_731	E	1	1	1
Scaffold_736	D	1	1	1
Scaffold_739	E	1	1	1
Scaffold_751	A	1	1	1
Scaffold_773	D	1	1	1
Scaffold_777	E	1	1	1
Scaffold_785	D	1	1	1
Scaffold_796	B	1	1	1
Scaffold_843	C	1	1	1
Scaffold_845	E	1	1	1
