# Supplementary material for: Genomics of parallel adaptation at two timescales in Drosophila
Source: PLoS Genet. 2017 Oct 2;13(10):e1007016. doi: 10.1371/journal.pgen.1007016 (PMC5638604; doi:10.1371/journal.pgen.1007016)
Supplement: S5 Table — (XLSX) [file pgen.1007016.s007.xlsx]

## Sheet: caption
Table S5. Duplicated genes in D. hydei that have D. melanogaster orthologous genes.

## Sheet: gene_gain
D. hyd_ gained_copy_number	Dhyd_CopyNumber	Dmoj_CopyNumber	Dvir_CopyNumber	Dmel_CopyNumber	Dana_CopyNumber	Dbip_CopyNumber	Dere_CopyNumber	Dfic_CopyNumber	Dper_CopyNumber	Drho_CopyNumber	Dsim_CopyNumber	Dvir_CopyNumber	Dyak_CopyNumber	Dbia_CopyNumber	Dele_CopyNumber	Deug_CopyNumber	Dgri_CopyNumber	Dkik_CopyNumber	Dpse_CopyNumber	Dsec_CopyNumber	Dtak_CopyNumber	Dwil_CopyNumber	D. melanogaster homologous genes	Gene_FBgn_ID	ANNOTATION_SYMBOL	Gene_name	Gene_symbol	GO_BIOLOGICAL_PROCESS	GO_CELLULAR_COMPONENT	GO_MOLECULAR_FUNCTION	Chromosome	Location_min	Location_max	Strand
1	2	1	1	1	1	1	1	1	1	1	1	1	1	1	1	1	1	1	1	1	1	1	FBgn0265048	FBgn0265048	CG31150	crossveinless d	cv-d	imaginal disc-derived wing vein specification ; GO:0007474 | inferred from mutant phenotype <newline> positive regulation of BMP signaling pathway ; GO:0030513 | inferred from mutant phenotype <newline> lipid transport ; GO:0006869 | inferred from electronic annotation with InterPro:IPR001747, InterPro:IPR011030, InterPro:IPR015255, InterPro:IPR015816, InterPro:IPR015819	extracellular space ; GO:0005615 | inferred from direct assay	BMP binding ; GO:0036122 | inferred from physical interaction with dpp inferred from physical interaction with gbb <newline> coreceptor activity ; GO:0015026 | NOT inferred from direct assay <newline> heparan sulfate proteoglycan binding ; GO:0043395 | inferred from direct assay <newline> lipid transporter activity ; GO:0005319 | inferred from electronic annotation with InterPro:IPR001747, InterP…	3R	15844466	15853581	-1
1	2	1	1	1	1	1	1	1	1	1	1	1	1	1	1	1	1	1	1	1	1	1	FBgn0263006	FBgn0263006	CG3725	Sarco/endoplasmic reticulum Ca(2+)-ATPase	SERCA	neuromuscular synaptic transmission ; GO:0007274 | inferred from mutant phenotype <newline> regulation of sequestering of calcium ion ; GO:0051282 | inferred from mutant phenotype <newline> stem cell differentiation ; GO:0048863 | inferred from mutant phenotype <newline> intestinal stem cell homeostasis ; GO:0036335 | inferred from mutant phenotype <newline> cellular calcium ion homeostasis ; GO:…	endoplasmic reticulum ; GO:0005783 | inferred from sequence or structural similarity <newline> endoplasmic reticulum ; GO:0005783 | inferred from direct assay <newline> nuclear envelope ; GO:0005635 | inferred from direct assay <newline> lipid particle ; GO:0005811 | inferred from direct assay <newline> integral component of membrane ; GO:0016021 | inferred from electronic annotation with InterPr…	calcium-transporting ATPase activity ; GO:0005388 | inferred from electronic annotation with InterPro:IPR005782 <newline> calcium-transporting ATPase activity ; GO:0005388 | inferred from sequence or structural similarity <newline> protein binding ; GO:0005515 | inferred from physical interaction with egg <newline> nucleotide binding ; GO:0000166 | inferred from electronic annotation with InterPr…	2R	23925077	23935884	-1
1	2	1	1	1	1	1	1	1	1	1	1	1	1	1	1	1	1	1	1	1	1	1	FBgn0261397	FBgn0261397	CG2146	dilute class unconventional myosin	didum	anterior/posterior axis specification, embryo ; GO:0008595 | inferred from mutant phenotype <newline> oogenesis ; GO:0048477 | NOT inferred from mutant phenotype <newline> sperm individualization ; GO:0007291 | inferred from mutant phenotype <newline> rhabdomere development ; GO:0042052 | inferred from mutant phenotype <newline> positive regulation of pole plasm oskar mRNA localization ; GO:00458…	myosin complex ; GO:0016459 | inferred from sequence or structural similarity <newline> myosin complex ; GO:0016459 | inferred from sequence or structural similarity with MGD:Myo5a; MGI:MGI:105976 <newline> myosin V complex ; GO:0031475 | inferred from physical interaction with Mlc-c <newline> myosin V complex ; GO:0031475 | inferred from physical interaction with Cam <newline> rhabdomere ; GO:00…	motor activity ; GO:0003774 | inferred from electronic annotation with InterPro:IPR001609, InterPro:IPR008989 <newline> ATPase activity, coupled ; GO:0042623 | inferred from sequence or structural similarity <newline> myosin light chain binding ; GO:0032027 | inferred from physical interaction with Mlc-c <newline> actin binding ; GO:0003779 | inferred from sequence or structural similarity with M…	2R	7500147	7508625	1
1	2	1	1	1	1	1	1	1	1	1	1	1	1	1	1	1	1	1	1	1	1	1	FBgn0260935	FBgn0260935	CG9746	Vacuolar protein sorting 15	Vps15	autophagy ; GO:0006914 | inferred from mutant phenotype <newline> larval midgut cell programmed cell death ; GO:0035096 | inferred from mutant phenotype <newline> macroautophagy ; GO:0016236 | inferred from mutant phenotype <newline> regulation of antimicrobial peptide production ; GO:0002784 | inferred from mutant phenotype <newline> cellular response to amino acid starvation ; GO:0034198 | infe…	phosphatidylinositol 3-kinase complex, class III, type I ; GO:0034271 | inferred from direct assay	ATP binding ; GO:0005524 | inferred from electronic annotation with InterPro:IPR000719, InterPro:IPR002290 <newline> protein serine/threonine kinase activity ; GO:0004674 | inferred from sequence or structural similarity with SGD_LOCUS:VPS15; SGD:S000000301	3R	9240757	9245869	-1
1	2	1	1	1	1	1	1	1	1	1	1	1	1	1	1	1	1	1	1	1	1	1	FBgn0085428	FBgn0085428	CG34399	NADPH oxidase	Nox	oxidation-reduction process ; GO:0055114 | inferred from electronic annotation with InterPro:IPR013112, InterPro:IPR013121, InterPro:IPR017927, InterPro:IPR017938 <newline> superoxide anion generation ; GO:0042554 | inferred from electronic annotation with InterPro:IPR029648	-	calcium ion binding ; GO:0005509 | inferred from electronic annotation with InterPro:IPR002048 <newline> superoxide-generating NADPH oxidase activity ; GO:0016175 | inferred from electronic annotation with InterPro:IPR029648	2R	16307269	16316485	1
1	2	1	1	1	1	1	1	1	1	1	1	1	1	1	1	1	1	1	1	1	1	1	FBgn0064126	FBgn0064126	CG33722	-	CG33722	biological_process ; GO:0008150 | no biological data available	cellular_component ; GO:0005575 | no biological data available	molecular_function ; GO:0003674 | no biological data available	3R	8244055	8248054	1
1	3	2	2	2	2	2	2	2	2	2	2	2	2	1	1	2	2	2	2	1	1	2	FBgn0053531, FBgn0085409	FBgn0053531	CG33531	Discoidin domain receptor	Ddr	protein phosphorylation ; GO:0006468 | non-traceable author statement <newline> protein phosphorylation ; GO:0006468 | inferred from electronic annotation with InterPro:IPR000719, InterPro:IPR001245	-	protein tyrosine kinase activity ; GO:0004713 | non-traceable author statement <newline> protein kinase activity ; GO:0004672 | inferred from electronic annotation with InterPro:IPR000719, InterPro:IPR001245 <newline> ATP binding ; GO:0005524 | inferred from electronic annotation with InterPro:IPR000719	2L	6253123	6323466	1
1	2	1	1	1	1	1	1	1	1	1	1	1	1	1	1	1	1	1	1	1	1	1	FBgn0053288	FBgn0053288	CG33288	-	CG33288	-	-	-	3L	21427790	21433066	1
1	2	1	1	1	1	1	0	1	1	1	1	1	1	1	1	1	1	1	1	1	1	1	FBgn0052237	FBgn0052237	CG32237	-	CG32237	-	-	-	3L	4849438	4852461	-1
1	2	1	1	1	1	1	1	1	1	1	1	1	1	1	1	1	1	1	1	1	1	1	FBgn0050394	FBgn0050394	CG30394	-	CG30394	amino acid transmembrane transport ; GO:0003333 | inferred from sequence or structural similarity with Eaat1	-	amino acid transmembrane transporter activity ; GO:0015171 | inferred from sequence or structural similarity with Eaat1	2R	21320040	21323320	-1
1	2	1	1	1	1	1	1	1	1	1	1	1	1	1	1	1	1	1	1	1	1	1	FBgn0039877	FBgn0039877	CG2118	-	CG2118	leucine metabolic process ; GO:0006551 | inferred from sequence or structural similarity with UniProtKB:Q96RQ3	mitochondrial matrix ; GO:0005759 | inferred from sequence or structural similarity with UniProtKB:Q96RQ3	methylcrotonoyl-CoA carboxylase activity ; GO:0004485 | inferred from sequence or structural similarity with UniProtKB:Q96RQ3 <newline> ATP binding ; GO:0005524 | inferred from electronic annotation with InterPro:IPR005479, InterPro:IPR011761, InterPro:IPR011764, InterPro:IPR013815, InterPro:IPR013816 <newline> biotin carboxylase activity ; GO:0004075 | inferred from electronic annotation with In…	3R	31790592	31793907	-1
1	2	1	1	1	1	1	1	1	1	1	1	1	1	1	1	1	1	1	1	1	1	1	FBgn0039590	FBgn0039590	CG10011	-	CG10011	biological_process ; GO:0008150 | no biological data available	cellular_component ; GO:0005575 | no biological data available	molecular_function ; GO:0003674 | no biological data available	3R	28607939	28635099	-1
1	2	1	1	1	1	1	1	1	1	1	1	1	1	1	1	1	1	1	1	1	1	1	FBgn0039471	FBgn0039471	CG6295	-	CG6295	lipid catabolic process ; GO:0016042 | inferred from sequence or structural similarity with MGD:Lpl; MGI:MGI:96820	cellular_component ; GO:0005575 | no biological data available	lipase activity ; GO:0016298 | inferred from sequence or structural similarity with MGD:Lpl; MGI:MGI:96820 <newline> phosphatidylcholine 1-acylhydrolase activity ; GO:0008970 | inferred from electronic annotation with InterPro:IPR002334	3R	27005899	27007055	-1
1	2	1	1	1	1	1	1	1	1	1	1	1	1	1	1	1	1	1	1	1	1	1	FBgn0037978	FBgn0037978	CG3571	Kelch like family member 18	KLHL18	imaginal disc fusion, thorax closure ; GO:0046529 | inferred from mutant phenotype	Cul3-RING ubiquitin ligase complex ; GO:0031463 | inferred from genetic interaction with Cul3 inferred from physical interaction with Cul3	actin binding ; GO:0003779 | inferred from sequence or structural similarity	3R	12007476	12010434	-1
1	2	1	1	1	1	1	1	1	1	1	1	1	1	1	1	1	1	1	1	1	1	1	FBgn0037897	FBgn0037897	CG5270	-	CG5270	-	-	metal ion binding ; GO:0046872 | inferred from electronic annotation with InterPro:IPR000306	3R	11422092	11429969	1
1	2	1	1	1	1	1	1	1	1	1	1	1	1	1	1	1	1	1	1	1	1	1	FBgn0037612	FBgn0037612	CG8112	-	CG8112	cholesterol esterification ; GO:0034435 | inferred from electronic annotation with InterPro:IPR030687 <newline> cholesterol homeostasis ; GO:0042632 | inferred from electronic annotation with InterPro:IPR030687	membrane ; GO:0016020 | inferred from electronic annotation with InterPro:IPR030687	cholesterol O-acyltransferase activity ; GO:0034736 | inferred from electronic annotation with InterPro:IPR030687	3R	8712933	8715263	1
1	2	1	1	1	1	1	1	1	1	1	1	1	1	1	1	1	1	1	1	1	1	1	FBgn0037276	FBgn0037276	CG17387	-	CG17387	cilium movement ; GO:0003341 | inferred from sequence or structural similarity with HGNC_gene:CCDC39; HGNC:25244 <newline> inner dynein arm assembly ; GO:0036159 | inferred from electronic annotation with InterPro:IPR033290	axoneme ; GO:0005930 | inferred from sequence or structural similarity with HGNC_gene:CCDC39; HGNC:25244	molecular_function ; GO:0003674 | no biological data available	3R	4781120	4784722	-1
1	2	1	1	1	1	1	1	1	1	1	1	1	1	1	1	1	1	1	1	1	1	1	FBgn0036470	FBgn0036470	CG13463	Enhancer of Acetyltransferase Chameau	EAChm	histone H3 acetylation ; GO:0043966 | inferred from direct assay <newline> regulation of transcription, DNA-templated ; GO:0006355 | inferred from mutant phenotype	-	histone acetyltransferase regulator activity ; GO:0035034 | inferred from direct assay	3L	15054777	15055565	1
1	2	1	1	1	1	1	1	1	1	1	1	1	1	1	1	1	1	1	1	1	1	1	FBgn0036250	FBgn0036250	CG17152	Ionotropic receptor 68b	Ir68b	detection of chemical stimulus ; GO:0009593 | inferred from sequence or structural similarity with Ir92a	integral component of membrane ; GO:0016021 | inferred from sequence model <newline> membrane ; GO:0016020 | inferred from electronic annotation with InterPro:IPR001320	ligand-gated ion channel activity ; GO:0015276 | inferred from sequence model <newline> ionotropic glutamate receptor activity ; GO:0004970 | inferred from electronic annotation with InterPro:IPR001320	3L	12125487	12127394	-1
1	2	1	1	1	1	1	1	1	1	1	1	1	1	1	1	1	1	1	1	1	1	1	FBgn0035849	FBgn0035849	CG7404	estrogen-related receptor	ERR	carbohydrate metabolic process ; GO:0005975 | inferred from direct assay <newline> regulation of transcription from RNA polymerase II promoter ; GO:0006357 | inferred from mutant phenotype <newline> steroid hormone mediated signaling pathway ; GO:0043401 | inferred from electronic annotation with InterPro:IPR000536 <newline> regulation of glucose metabolic process ; GO:0010906 | inferred from mut…	nucleus ; GO:0005634 | inferred from sequence or structural similarity with UniProtKB:P03372	RNA polymerase II transcription factor activity, ligand-activated sequence-specific DNA binding ; GO:0004879 | non-traceable author statement <newline> transcription factor activity, sequence-specific DNA binding ; GO:0003700 | inferred from electronic annotation with InterPro:IPR001628 <newline> steroid hormone receptor activity ; GO:0003707 | inferred from electronic annotation with InterPro:IP…	3L	8183361	8186671	-1
1	2	1	1	1	1	1	1	1	1	1	1	1	1	1	1	1	1	1	1	1	1	1	FBgn0035848	FBgn0035848	CG7979	-	CG7979	-	-	-	3L	8180923	8183369	1
1	2	1	1	1	1	1	1	1	1	1	1	1	1	1	1	1	1	1	1	1	1	1	FBgn0035416	FBgn0035416	CG17569	gryzun	gry	learning or memory ; GO:0007611 | inferred from mutant phenotype <newline> olfactory learning ; GO:0008355 | inferred from mutant phenotype <newline> intracellular transport ; GO:0046907 | inferred from mutant phenotype <newline> protein secretion ; GO:0009306 | inferred from mutant phenotype <newline> long-term memory ; GO:0007616 | inferred from mutant phenotype	cytoplasm ; GO:0005737 | inferred from direct assay <newline> Golgi apparatus ; GO:0005794 | inferred from direct assay	-	3L	3199090	3211348	1
1	2	1	1	1	1	1	1	1	1	1	1	1	1	1	1	1	1	1	1	1	1	1	FBgn0034457	FBgn0034457	CG15122	Ionotropic receptor 56c	Ir56c	detection of chemical stimulus ; GO:0009593 | inferred from sequence or structural similarity with Ir92a	integral component of membrane ; GO:0016021 | inferred from sequence model	ligand-gated ion channel activity ; GO:0015276 | inferred from sequence model	2R	19509768	19511471	1
1	2	1	1	1	1	1	1	1	1	1	1	1	1	1	1	1	1	1	1	1	1	1	FBgn0034419	FBgn0034419	CG15111	-	CG15111	-	-	-	2R	19137372	19141034	1
1	2	1	1	1	1	1	1	1	1	1	1	1	1	1	1	1	1	1	1	1	1	1	FBgn0034400	FBgn0034400	CG15099	-	CG15099	biological_process ; GO:0008150 | no biological data available	cellular_component ; GO:0005575 | no biological data available	molecular_function ; GO:0003674 | no biological data available	2R	18836821	18846619	-1
1	2	1	1	1	1	1	1	1	1	1	1	1	1	1	1	1	1	1	1	1	1	1	FBgn0034272	FBgn0034272	CG14487	Ionotropic receptor 54a	Ir54a	detection of chemical stimulus ; GO:0009593 | inferred from sequence or structural similarity with Ir92a	integral component of membrane ; GO:0016021 | inferred from sequence model	ligand-gated ion channel activity ; GO:0015276 | inferred from sequence model	2R	17744101	17746005	1
1	2	1	1	1	1	1	1	1	1	1	1	1	1	1	1	1	1	1	1	1	1	1	FBgn0032196	FBgn0032196	CG5708	-	CG5708	-	-	zinc ion binding ; GO:0008270 | inferred from electronic annotation with InterPro:IPR001781	2L	10224457	10226808	-1
1	3	2	2	2	2	2	2	2	2	2	2	2	2	2	2	2	2	2	2	2	2	2	FBgn0031872,FBgn0040388	FBgn0031872	CG9211	interference hedgehog	ihog	smoothened signaling pathway ; GO:0007224 | inferred from direct assay <newline> smoothened signaling pathway ; GO:0007224 | inferred from mutant phenotype <newline> wing disc pattern formation ; GO:0035222 | inferred from mutant phenotype <newline> cuticle pattern formation ; GO:0035017 | inferred from mutant phenotype <newline> regulation of smoothened signaling pathway ; GO:0008589 | inferred …	cell surface ; GO:0009986 | inferred from direct assay <newline> integral component of membrane ; GO:0016021 | inferred from electronic annotation with InterPro:IPR032988	heparin binding ; GO:0008201 | inferred from direct assay <newline> protein homodimerization activity ; GO:0042803 | inferred from direct assay <newline> protein binding ; GO:0005515 | inferred from physical interaction with hh <newline> hedgehog family protein binding ; GO:0097108 | inferred from physical interaction with ptc, hh	2L	6945464	6948808	-1
1	2	1	0	1	1	1	1	1	1	1	1	0	1	1	1	1	1	1	1	1	1	1	FBgn0030961	FBgn0030961	CG7058	-	CG7058	-	-	-	X	18806694	18812002	1
1	2	1	1	1	1	1	1	1	1	1	1	1	1	1	1	1	1	1	1	1	1	1	FBgn0030376	FBgn0030376	CG2750	-	CG2750	-	-	-	X	12107200	12113357	1
1	2	1	1	1	1	1	1	1	1	1	1	1	1	1	1	1	1	1	1	1	1	1	FBgn0029768	FBgn0029768	CG16752	Sex peptide receptor	SPR	negative regulation of female receptivity, post-mating ; GO:0045434 | inferred from mutant phenotype <newline> regulation of post-mating oviposition ; GO:0048042 | inferred from mutant phenotype <newline> G-protein coupled receptor signaling pathway ; GO:0007186 | inferred from direct assay	plasma membrane ; GO:0005886 | inferred from direct assay <newline> integral component of membrane ; GO:0016021 | inferred from electronic annotation with InterPro:IPR000276, InterPro:IPR017452	G-protein coupled peptide receptor activity ; GO:0008528 | inferred from physical interaction with SP, Dup99B, Mip <newline> G-protein coupled peptide receptor activity ; GO:0008528 | inferred from physical interaction with SP	X	5446656	5494012	1
1	2	1	1	1	1	1	1	1	1	1	1	1	1	1	1	1	1	1	1	1	1	1	FBgn0020392	FBgn0020392	CG7436	N-myristoyl transferase	Nmt	N-terminal protein myristoylation ; GO:0006499 | inferred from direct assay <newline> dorsal closure ; GO:0007391 | traceable author statement <newline> neurogenesis ; GO:0022008 | inferred from mutant phenotype <newline> sensory perception of pain ; GO:0019233 | inferred from mutant phenotype	-	glycylpeptide N-tetradecanoyltransferase activity ; GO:0004379 | inferred from direct assay <newline> glycylpeptide N-tetradecanoyltransferase activity ; GO:0004379 | inferred from sequence or structural similarity	3L	8176135	8178429	-1
1	2	1	1	1	1	1	1	1	1	1	1	1	1	1	1	1	1	1	1	1	1	1	FBgn0016756	FBgn0016756	CG5486	Ubiquitin specific protease 47	Usp47	regulation of chromatin silencing ; GO:0031935 | inferred from mutant phenotype <newline> compound eye cone cell differentiation ; GO:0042675 | inferred from mutant phenotype inferred from genetic interaction with ttk <newline> protein stabilization ; GO:0050821 | inferred from direct assay <newline> protein deubiquitination ; GO:0016579 | inferred from direct assay <newline> ubiquitin-dependent …	cytoplasm ; GO:0005737 | inferred from direct assay <newline> nucleus ; GO:0005634 | inferred from direct assay	thiol-dependent ubiquitin-specific protease activity ; GO:0004843 | inferred from direct assay	3L	5752973	5761886	1
1	3	1	1	1	1	1	1	1	2	1	1	1	1	1	1	1	1	1	1	1	1	1	FBgn0016081	FBgn0016081	CG32045	furry	fry	rhabdomere development ; GO:0042052 | inferred from mutant phenotype <newline> regulation of dendrite morphogenesis ; GO:0048814 | inferred from mutant phenotype <newline> antennal morphogenesis ; GO:0048800 | inferred from mutant phenotype <newline> positive regulation of protein kinase activity ; GO:0045860 | inferred from mutant phenotype <newline> regulation of dendrite development ; GO:00507…	cytoplasm ; GO:0005737 | inferred from direct assay <newline> cell cortex ; GO:0005938 | inferred from direct assay <newline> apical part of cell ; GO:0045177 | inferred from direct assay <newline> axon ; GO:0030424 | inferred from direct assay <newline> dendrite ; GO:0030425 | inferred from direct assay <newline> cell body ; GO:0044297 | inferred from direct assay	protein binding ; GO:0005515 | inferred from physical interaction with trc	3L	9631834	9679103	-1
1	3	2	2	2	2	2	2	2	2	2	2	2	2	2	2	2	2	2	2	2	2	2	FBgn0015589, FBgn0026598	FBgn0015589	CG1451	APC-like	Apc	microtubule-based process ; GO:0007017 | inferred from sequence or structural similarity <newline> regulation of Wnt signaling pathway ; GO:0030111 | inferred from genetic interaction with Apc2 <newline> medulla oblongata development ; GO:0021550 | inferred from genetic interaction with Apc2 <newline> single organismal cell-cell adhesion ; GO:0016337 | inferred from genetic interaction with Apc2 …	microtubule associated complex ; GO:0005875 | inferred from sequence or structural similarity <newline> cytoplasm ; GO:0005737 | inferred from direct assay <newline> axon ; GO:0030424 | inferred from direct assay <newline> apical part of cell ; GO:0045177 | inferred from direct assay	beta-catenin binding ; GO:0008013 | inferred from direct assay <newline> microtubule binding ; GO:0008017 | inferred from sequence or structural similarity	3R	28832301	28844748	-1
1	2	1	1	1	1	1	1	1	1	1	1	1	1	1	1	1	1	1	1	1	1	1	FBgn0005632	FBgn0005632	CG1945	fat facets	faf	protein deubiquitination ; GO:0016579 | traceable author statement <newline> protein deubiquitination ; GO:0016579 | inferred from mutant phenotype <newline> endocytosis ; GO:0006897 | non-traceable author statement <newline> negative regulation of proteolysis ; GO:0045861 | non-traceable author statement <newline> germ cell migration ; GO:0008354 | traceable author statement <newline> mystery ce…	cytoplasm ; GO:0005737 | inferred from direct assay	thiol-dependent ubiquitin-specific protease activity ; GO:0004843 | traceable author statement <newline> protein binding ; GO:0005515 | inferred from physical interaction with UniProtKB:P09052 <newline> thiol-dependent ubiquitin-specific protease activity ; GO:0004843 | inferred from direct assay	3R	31777020	31790681	1
1	2	1	1	1	1	1	1	1	1	1	1	1	0	1	1	1	1	1	1	1	1	1	FBgn0003721	FBgn0003721	CG4898	Tropomyosin 1	Tm1	pole plasm oskar mRNA localization ; GO:0045451 | inferred from mutant phenotype <newline> pole plasm oskar mRNA localization ; GO:0045451 | traceable author statement <newline> muscle contraction ; GO:0006936 | non-traceable author statement <newline> dendrite morphogenesis ; GO:0048813 | inferred from mutant phenotype <newline> pole plasm assembly ; GO:0007315 | non-traceable author statement <…	sarcomere ; GO:0030017 | inferred from direct assay <newline> filamentous actin ; GO:0031941 | colocalizes_with inferred from direct assay <newline> investment cone ; GO:0070865 | inferred from direct assay <newline> sarcoplasmic reticulum ; GO:0016529 | colocalizes_with inferred from direct assay <newline> cytosol ; GO:0005829 | inferred from direct assay	actin binding ; GO:0003779 | inferred from sequence or structural similarity <newline> actin binding ; GO:0003779 | traceable author statement <newline> actin filament binding ; GO:0051015 | inferred from direct assay	3R	15281371	15308779	1
1	3	2	1	1	1	1	1	1	1	1	1	1	1	1	1	1	1	1	1	1	1	1	FBgn0000527	FBgn0000527	CG3331	ebony	e	amino acid adenylylation by nonribosomal peptide synthase ; GO:0043042 | inferred from direct assay <newline> dopamine metabolic process ; GO:0042417 | inferred from direct assay <newline> histamine metabolic process ; GO:0001692 | inferred from mutant phenotype <newline> chitin-based cuticle sclerotization ; GO:0007593 | inferred from mutant phenotype <newline> circadian rhythm ; GO:0007623 | no…	cytoplasm ; GO:0005737 | inferred from direct assay	beta-alanyl-dopamine synthase activity ; GO:0003833 | inferred from direct assay <newline> beta-alanyl-dopamine synthase activity ; GO:0003833 | inferred from mutant phenotype <newline> beta-alanyl-dopamine synthase activity ; GO:0003833 | traceable author statement	3R	21229839	21237177	-1
1	2	1	1	1	1	1	1	1	1	1	1	1	1	1	1	1	1	1	1	1	1	1	FBgn0000307	FBgn0000307	CG5813	chiffon	chif	chorion-containing eggshell formation ; GO:0007304 | inferred from mutant phenotype <newline> eggshell chorion gene amplification ; GO:0007307 | inferred from mutant phenotype <newline> eggshell chorion assembly ; GO:0007306 | non-traceable author statement <newline> positive regulation of protein kinase activity ; GO:0045860 | inferred from direct assay <newline> positive regulation of DNA repli…	Dbf4-dependent protein kinase complex ; GO:0031431 | inferred from direct assay	protein kinase activator activity ; GO:0030295 | inferred from direct assay <newline> zinc ion binding ; GO:0008270 | inferred from electronic annotation with InterPro:IPR006572 <newline> nucleic acid binding ; GO:0003676 | inferred from electronic annotation with InterPro:IPR006572	2L	16342430	16352628	-1
