# Supplementary material for: Genomics of parallel adaptation at two timescales in Drosophila
Source: PLoS Genet. 2017 Oct 2;13(10):e1007016. doi: 10.1371/journal.pgen.1007016 (PMC5638604; doi:10.1371/journal.pgen.1007016)
Supplement: S7 Table — (XLSX) [file pgen.1007016.s009.xlsx]

## Sheet: Caption
Table S7. Genes with the most differentiated pi and GO analysis.

## Sheet: genes
FBID_KEY	ANNOTATION_SYMBOL	GO_BIOLOGICAL_PROCESS	GO_MOLECULAR_FUNCTION	LOCATION_ARM	LOCATION_MAX	LOCATION_MIN	LOCATION_STRAND	NAME	SYMBOL
FBgn0262866	CG17596	associative learning	ribosomal protein S6 kinase activity	X	22536371	22529964	1	Ribosomal protein S6 kinase II	S6kII
FBgn0029747	CG5062	biological_process	molecular_function	X	5182369	5180182	-1	-	CG5062
FBgn0029936	CG4617	biological_process	molecular_function	X	7104491	7102555	-1	-	CG4617
FBgn0030701	CG16952	biological_process	molecular_function	X	15875607	15870183	1	-	CG16952
FBgn0264449	CG43867	biological_process	molecular_function	X	927975	808217	-1	-	CG43867
FBgn0031159	CG11566	biological_process	molecular_function	X	21111417	21093844	1	-	CG11566
FBgn0003416	CG4200	border follicle cell migration	phosphatidylinositol phospholipase C activity	X	16356482	16350315	1	small wing	sl
FBgn0261260	CG42611	chitin-based cuticle development	low-density lipoprotein receptor activity	X	9500129	9358496	-1	Megalin	mgl
FBgn0000479	CG32498	cyclic nucleotide metabolic process	3',5'-cyclic-AMP phosphodiesterase activity	X	3343767	3176440	1	dunce	dnc
FBgn0004959	CG6578	ecdysone biosynthetic process	electron carrier activity	X	18688433	18685766	1	phantom	phm
FBgn0004956	CG5993	eye-antennal disc morphogenesis	cytokine activity	X	18309291	18305354	-1	unpaired 1	upd1
FBgn0030731	CG3415	fatty acid beta-oxidation using acyl-CoA oxidase	enoyl-CoA hydratase activity	X	16273815	16270951	1	peroxisomal Multifunctional enzyme type 2	Mfe2
FBgn0003380	CG12348	flight behavior	voltage-gated potassium channel activity	X	18063247	17924307	-1	Shaker	Sh
FBgn0030954	CG32540	G-protein coupled receptor signaling pathway	cholecystokinin receptor activity	X	18774027	18764483	-1	Cholecystokinin-like receptor at 17D3	CCKLR-17D3
FBgn0000635	CG3665	homophilic cell adhesion via plasma membrane adhesion molecules	protein binding	X	4206093	4132887	-1	Fasciclin 2	Fas2
FBgn0027279	CG14616	inositol metabolic process	inositol-1,3,4,5,6-pentakisphosphate kinase activity	X	22508129	22487180	1	lethal (1) G0196	l(1)G0196
FBgn0261675	CG12092	intestinal cholesterol absorption	-	X	20939503	20934869	1	Niemann-Pick type C-1b	Npc1b
FBgn0086778	CG32538	jump response	acetylcholine-activated cation-selective channel activity	X	19348447	19327075	-1	nicotinic Acetylcholine Receptor alpha7	nAChRalpha7
FBgn0052676	CG32676	lateral inhibition	-	X	10744943	10711163	-1	-	CG32676
FBgn0260789	CG12124	lateral inhibition	-	X	9243467	9236801	-1	multi sex combs	mxc
FBgn0029737	CG6903	lysosomal transport	transferase activity, transferring acyl groups	X	4921648	4918730	1	-	CG6903
FBgn0266019	CG43154	macropinocytosis	molecular_function	X	11837460	11816898	1	rudhira	rudhira
FBgn0040207	CG13956	microtubule severing	microtubule binding	X	16276180	16267007	-1	katanin 80	kat80
FBgn0011660	CG8169	mismatch repair	mismatched DNA binding	2R	15371520	15368074	-1	Pms2	Pms2
FBgn0265726	CG44533	mitochondrion organization	purine nucleotide binding	X	13717835	13692292	1	Nna1 carboxypeptidase	Nna1
FBgn0262743	CG2637	mitotic nuclear division	protein transmembrane transporter activity	2L	20750941	20734609	1	Female sterile (2) Ketel	Fs(2)Ket
FBgn0028397	CG9214	negative regulation of cell proliferation	-	X	16091495	16074717	-1	Tob	Tob
FBgn0032925	CG9246	neurogenesis	molecular_function	2L	21166090	21163641	1	-	CG9246
FBgn0266098	CG44835	neuromuscular junction development	protein kinase A binding	X	5254864	5085759	1	rugose	rg
FBgn0261477	CG5186	positive regulation of stress-activated MAPK cascade	molecular_function	2R	18445526	18440965	1	scruin like at the midline	slim
FBgn0052677	CG32677	protein localization to membrane	beta-amyloid binding	X	10710947	10627737	1	X11Lbeta	X11Lbeta
FBgn0029843	CG5905	proteolysis	metallopeptidase activity	X	6103971	6091205	1	Neprilysin 1	Nep1
FBgn0031157	CG1503	proteolysis	cysteine-type peptidase activity	X	21106369	21104695	-1	-	CG1503
FBgn0025625	CG4290	response to starvation	protein serine/threonine kinase activity	X	2061915	2055310	-1	Salt-inducible kinase 2	Sik2
FBgn0263987	CG3249	RNA localization	protein kinase A binding	X	5420867	5412386	-1	spoonbill	spoon
FBgn0036689	CG7730	sensory perception of pain	-	3L	17029814	17027515	1	-	CG7730
FBgn0027342	CG4626	signal transduction	transmembrane signaling receptor activity	X	7110321	7106272	-1	frizzled 4	fz4
FBgn0033047	CG7882	transmembrane transport	glucose transmembrane transporter activity	2R	5960183	5957621	1	-	CG7882
FBgn0034247	CG6484	transmembrane transport	glucose transmembrane transporter activity	2R	17584012	17582007	-1	-	CG6484

## Sheet: GO
Category	Term	Count	%	PValue	Fold Enrichment	Benjamini
SP_PIR_KEYWORDS	receptor	23	7.2327	1.77e-05	2.86782	0.00299449
SP_PIR_KEYWORDS	receptor	23	7.2327	1.77e-05	2.86782	0.00299449
GOTERM_BP_FAT	GO:0007409~axonogenesis	16	5.03145	4.58e-05	3.50477	0.0483857
GOTERM_BP_FAT	GO:0048666~neuron development	21	6.60377	0.000126	2.62479	0.0662531
GOTERM_BP_FAT	GO:0031175~neuron projection development	18	5.66038	0.000301	2.72017	0.0784558
GOTERM_BP_FAT	GO:0030182~neuron differentiation	22	6.91824	0.00042	2.33295	0.0869867
GOTERM_BP_FAT	GO:0048812~neuron projection morphogenesis	18	5.66038	0.000289	2.72968	0.0992804
GOTERM_BP_FAT	GO:0048858~cell projection morphogenesis	18	5.66038	0.00104112	2.43965	0.148971
GOTERM_BP_FAT	GO:0048667~cell morphogenesis involved in neuron differentiation	17	5.34591	0.000913	2.56013	0.152151
GOTERM_BP_FAT	GO:0000904~cell morphogenesis involved in differentiation	17	5.34591	0.0015567	2.43339	0.171089
GOTERM_BP_FAT	GO:0032990~cell part morphogenesis	18	5.66038	0.00150534	2.35858	0.184641
