# Supplementary material for: Genomics of parallel adaptation at two timescales in Drosophila
Source: PLoS Genet. 2017 Oct 2;13(10):e1007016. doi: 10.1371/journal.pgen.1007016 (PMC5638604; doi:10.1371/journal.pgen.1007016)
Supplement: S10 Table — (XLSX) [file pgen.1007016.s012.xlsx]

## Sheet: Sheet3
Table S10. Genes with the most differentiated nsSNP outliers and the GO analysis.

## Sheet: hyd
D.moj_ortholog_gene_name	Dhyd_gene	Scaffold	Location	Main	Alt	Fst	q-value
FBgn0135625	maker-Scaffold_164-snap-gene-0.182-mRNA-1	Scaffold_164	183432	T	G	0.841556	0
FBgn0137209	maker-Scaffold_182-augustus-gene-0.234-mRNA-1	Scaffold_182	163920	G	T	0.819809	0
FBgn0146227	maker-Scaffold_83-augustus-gene-0.322-mRNA-1	Scaffold_83	178505	C	T	0.71677	1.28287e-07
FBgn0147467	augustus-Scaffold_10-processed-gene-0.287-mRNA-1	Scaffold_10	192894	C	G	0.709595	3.09491e-12
FBgn0136356	maker-Scaffold_81-augustus-gene-0.257-mRNA-1	Scaffold_81	272336	C	G	0.706718	1.35418e-09
FBgn0145044	maker-Scaffold_31-snap-gene-2.4-mRNA-1	Scaffold_31	693332	T	A	0.69325	2.42316e-11
FBgn0133923	maker-Scaffold_61-snap-gene-0.146-mRNA-1	Scaffold_61	186790	A	T	0.668772	0
FBgn0138872	maker-Scaffold_0-augustus-gene-5.104-mRNA-1	Scaffold_0	1647563	A	G	0.653787	1.36385e-10
FBgn0142878	augustus-Scaffold_7-processed-gene-0.105-mRNA-1	Scaffold_7	145998	C	A	0.588835	0
FBgn0133970	maker-Scaffold_38-augustus-gene-1.413-mRNA-1	Scaffold_38	733281	T	A	0.566598	6.99837e-14
FBgn0142709	maker-Scaffold_112-augustus-gene-0.312-mRNA-1	Scaffold_112	332845	A	C	0.555556	1.32415e-07
FBgn0133472	maker-Scaffold_13-snap-gene-2.4-mRNA-1	Scaffold_13	635018	A	T	0.530299	0
FBgn0133963	maker-Scaffold_151-augustus-gene-0.60-mRNA-1	Scaffold_151	156520	C	G	0.524303	1.54815e-10
FBgn0136768	maker-Scaffold_360-snap-gene-0.19-mRNA-1	Scaffold_360	8427	C	T	0.52381	6.24762e-11
FBgn0133813	maker-Scaffold_17-augustus-gene-2.335-mRNA-1	Scaffold_17	744728	T	A	0.521817	0
FBgn0133811	augustus-Scaffold_17-processed-gene-2.262-mRNA-1	Scaffold_17	754538	T	C	0.512805	0
FBgn0133946	maker-Scaffold_243-augustus-gene-0.21-mRNA-1	Scaffold_243	93309	A	G	0.507682	0
FBgn0138340	maker-Scaffold_8-snap-gene-3.137-mRNA-1	Scaffold_8	1373029	T	G	0.507524	0
FBgn0133820	maker-Scaffold_17-augustus-gene-2.329-mRNA-1	Scaffold_17	605693	A	C	0.503024	1.38501e-06
FBgn0135555	augustus-Scaffold_258-processed-gene-0.82-mRNA-1	Scaffold_258	69422	C	T	0.499608	3.74998e-08
FBgn0141561	maker-Scaffold_28-augustus-gene-2.500-mRNA-1	Scaffold_28	942724	T	A	0.49483	1.99924e-06
FBgn0137610	maker-Scaffold_48-augustus-gene-1.371-mRNA-1	Scaffold_48	727277	T	G	0.494082	1.31379e-13
FBgn0137222	augustus-Scaffold_236-processed-gene-0.3-mRNA-1	Scaffold_236	76349	A	C	0.482109	1.02057e-13
FBgn0138469	maker-Scaffold_64-augustus-gene-1.369-mRNA-1	Scaffold_64	622182	G	T	0.480949	7.49733e-06
FBgn0137989	maker-Scaffold_34-snap-gene-0.236-mRNA-1	Scaffold_34	88457	T	G	0.476638	1.26417e-08
FBgn0136762	maker-Scaffold_277-augustus-gene-0.16-mRNA-1	Scaffold_277	30709	A	G	0.473684	0
FBgn0138060	maker-Scaffold_29-augustus-gene-1.107-mRNA-1	Scaffold_29	241697	G	A	0.473089	0
FBgn0138033	maker-Scaffold_29-augustus-gene-2.282-mRNA-1	Scaffold_29	664393	A	C	0.47125	0
FBgn0143922	maker-Scaffold_1-snap-gene-7.24-mRNA-1	Scaffold_1	2574159	C	G	0.466383	3.35261e-08
FBgn0281771	maker-Scaffold_0-augustus-gene-8.91-mRNA-1	Scaffold_0	2277706	C	A	0.46372	0
FBgn0281658	maker-Scaffold_39-snap-gene-0.179-mRNA-1	Scaffold_39	111634	A	G	0.458173	5.3966e-11
FBgn0135218	maker-Scaffold_77-snap-gene-0.99-mRNA-1	Scaffold_77	69714	T	A	0.457777	7.72514e-08
FBgn0141956	maker-Scaffold_114-augustus-gene-0.317-mRNA-1	Scaffold_114	347781	G	A	0.457302	0
FBgn0138021	maker-Scaffold_29-augustus-gene-2.270-mRNA-1	Scaffold_29	391516	T	C	0.456399	0
FBgn0138981	maker-Scaffold_123-augustus-gene-0.235-mRNA-1	Scaffold_123	254555	T	C	0.454273	0
FBgn0137407	maker-Scaffold_26-snap-gene-0.39-mRNA-1	Scaffold_26	19892	C	G	0.452445	8.50616e-09
FBgn0144031	augustus-Scaffold_44-processed-gene-1.285-mRNA-1	Scaffold_44	754473	T	C	0.450693	1.35687e-09
FBgn0138449	augustus-Scaffold_64-processed-gene-1.88-mRNA-1	Scaffold_64	403422	A	G	0.44952	1.9067e-13
FBgn0145500	snap-Scaffold_6-processed-gene-2.5-mRNA-1	Scaffold_6	571866	A	G	0.443177	0
FBgn0133202	maker-Scaffold_31-augustus-gene-2.322-mRNA-1	Scaffold_31	739173	A	C	0.442646	0
FBgn0145583	maker-Scaffold_10-snap-gene-1.1-mRNA-1	Scaffold_10	217754	A	G	0.439881	9.62778e-06
FBgn0142150	maker-Scaffold_30-snap-gene-2.238-mRNA-1	Scaffold_30	527183	C	T	0.439533	4.06715e-12
FBgn0136890	maker-Scaffold_123-snap-gene-0.271-mRNA-1	Scaffold_123	336285	A	G	0.434783	1.08597e-07
FBgn0143053	maker-Scaffold_114-augustus-gene-0.285-mRNA-1	Scaffold_114	3401	G	C	0.434609	0
FBgn0137582	maker-Scaffold_75-augustus-gene-0.149-mRNA-1	Scaffold_75	198077	G	C	0.432009	0
FBgn0133512	maker-Scaffold_84-augustus-gene-0.143-mRNA-1	Scaffold_84	47881	G	A	0.430045	3.74998e-08
FBgn0147531	augustus-Scaffold_6-processed-gene-4.181-mRNA-1	Scaffold_6	1141288	T	C	0.429146	0
FBgn0144215	maker-Scaffold_27-snap-gene-1.143-mRNA-1	Scaffold_27	208152	G	A	0.428427	1.31379e-13
FBgn0138975	snap-Scaffold_123-processed-gene-0.125-mRNA-1	Scaffold_123	131405	T	C	0.424242	7.97912e-13
FBgn0143220	augustus-Scaffold_313-processed-gene-0.46-mRNA-1	Scaffold_313	40993	G	T	0.422688	1.03359e-06
FBgn0136582	maker-Scaffold_45-augustus-gene-1.195-mRNA-1	Scaffold_45	246401	G	C	0.418053	1.31379e-13
FBgn0136906	augustus-Scaffold_1-processed-gene-6.109-mRNA-1	Scaffold_1	1969426	T	A	0.417912	1.41107e-11
FBgn0143499	maker-Scaffold_28-snap-gene-2.39-mRNA-1	Scaffold_28	837078	T	C	0.416937	1.12402e-10
FBgn0143523	maker-Scaffold_28-snap-gene-1.245-mRNA-1	Scaffold_28	442909	G	A	0.413744	6.5976e-07
FBgn0147513	maker-Scaffold_6-augustus-gene-4.247-mRNA-1	Scaffold_6	1429357	T	C	0.413536	4.38005e-11
FBgn0144363	snap-Scaffold_38-processed-gene-1.78-mRNA-1	Scaffold_38	530951	A	T	0.413535	4.3163e-13
FBgn0146363	maker-Scaffold_36-augustus-gene-1.140-mRNA-1	Scaffold_36	426296	C	A	0.408718	8.1861e-12
FBgn0133659	maker-Scaffold_38-augustus-gene-1.389-mRNA-1	Scaffold_38	701658	T	C	0.406162	0
FBgn0133749	augustus-Scaffold_233-processed-gene-0.28-mRNA-1	Scaffold_233	63940	A	G	0.405276	0
FBgn0142185	maker-Scaffold_18-snap-gene-2.641-mRNA-1	Scaffold_18	1157430	T	G	0.402831	1.10965e-06
FBgn0144552	maker-Scaffold_29-augustus-gene-3.177-mRNA-1	Scaffold_29	806117	C	T	0.402121	1.38964e-12
FBgn0133890	maker-Scaffold_137-augustus-gene-0.150-mRNA-1	Scaffold_137	19199	G	C	0.40173	3.26965e-13
FBgn0142115	maker-Scaffold_7-augustus-gene-0.8-mRNA-1	Scaffold_7	185293	T	C	0.401211	0
FBgn0281606	maker-Scaffold_20-augustus-gene-2.442-mRNA-1	Scaffold_20	817214	A	G	0.4	6.87172e-06
FBgn0133936	maker-Scaffold_61-augustus-gene-1.95-mRNA-1	Scaffold_61	523501	C	G	0.398075	1.57039e-07
FBgn0138972	maker-Scaffold_123-snap-gene-0.260-mRNA-1	Scaffold_123	108031	A	G	0.397963	0
FBgn0133452	maker-Scaffold_13-augustus-gene-1.23-mRNA-1	Scaffold_13	249634	A	T	0.396402	1.51234e-06
FBgn0146202	maker-Scaffold_74-snap-gene-0.78-mRNA-1	Scaffold_74	65092	A	G	0.39573	5.52351e-07
FBgn0140781	maker-Scaffold_190-augustus-gene-0.36-mRNA-1	Scaffold_190	206533	T	C	0.390401	5.33223e-06
FBgn0281307	maker-Scaffold_182-augustus-gene-0.227-mRNA-1	Scaffold_182	74267	G	C	0.390244	1.73514e-12
FBgn0139954	maker-Scaffold_15-snap-gene-3.457-mRNA-1	Scaffold_15	1134201	A	G	0.388923	5.45762e-08
FBgn0139350	augustus-Scaffold_215-processed-gene-0.273-mRNA-1	Scaffold_215	52864	A	G	0.388041	1.43096e-07
FBgn0142264	maker-Scaffold_18-snap-gene-1.315-mRNA-1	Scaffold_18	301054	T	G	0.387643	8.64981e-07
FBgn0133979	maker-Scaffold_38-augustus-gene-1.407-mRNA-1	Scaffold_38	695213	T	C	0.386149	0
FBgn0145104	maker-Scaffold_86-snap-gene-0.237-mRNA-1	Scaffold_86	87725	T	C	0.385299	1.28558e-06
FBgn0145198	maker-Scaffold_99-augustus-gene-0.216-mRNA-1	Scaffold_99	16964	G	T	0.384572	2.71337e-09
FBgn0137747	maker-Scaffold_71-snap-gene-0.609-mRNA-1	Scaffold_71	448616	A	G	0.38403	7.77977e-06
FBgn0136973	snap-Scaffold_277-processed-gene-0.33-mRNA-1	Scaffold_277	45119	T	C	0.383533	0
FBgn0134484	maker-Scaffold_40-augustus-gene-1.294-mRNA-1	Scaffold_40	429782	G	C	0.383402	1.23517e-12
FBgn0137967	augustus-Scaffold_134-processed-gene-0.98-mRNA-1	Scaffold_134	305237	C	A	0.382166	9.69603e-08
FBgn0145607	augustus-Scaffold_24-processed-gene-2.277-mRNA-1	Scaffold_24	757598	T	C	0.380887	7.57281e-08
FBgn0147375	maker-Scaffold_78-augustus-gene-0.491-mRNA-1	Scaffold_78	286685	T	C	0.379449	2.92448e-07
FBgn0135349	maker-Scaffold_135-snap-gene-0.186-mRNA-1	Scaffold_135	294861	A	C	0.37779	2.82031e-07
FBgn0133794	maker-Scaffold_17-augustus-gene-2.347-mRNA-1	Scaffold_17	1011567	A	C	0.377573	9.68753e-11
FBgn0146054	maker-Scaffold_157-snap-gene-0.15-mRNA-1	Scaffold_157	45593	T	C	0.376848	8.05565e-06
FBgn0137336	maker-Scaffold_88-augustus-gene-0.169-mRNA-1	Scaffold_88	438483	G	C	0.375528	3.93179e-07
FBgn0143542	maker-Scaffold_28-snap-gene-0.33-mRNA-1	Scaffold_28	186628	A	G	0.375286	6.97303e-12
FBgn0133774	maker-Scaffold_137-augustus-gene-0.149-mRNA-1	Scaffold_137	303377	T	C	0.373757	1.72789e-09
FBgn0139020	augustus-Scaffold_17-processed-gene-1.62-mRNA-1	Scaffold_17	282386	G	A	0.372686	2.97243e-08
FBgn0145134	augustus-Scaffold_111-processed-gene-0.86-mRNA-1	Scaffold_111	304041	G	C	0.371499	1.37804e-11
FBgn0142589	maker-Scaffold_68-snap-gene-1.11-mRNA-1	Scaffold_68	562815	A	T	0.36931	1.52128e-06
FBgn0135195	augustus-Scaffold_202-processed-gene-0.28-mRNA-1	Scaffold_202	133417	C	T	0.368421	0
FBgn0142269	augustus-Scaffold_18-processed-gene-1.256-mRNA-1	Scaffold_18	279999	T	G	0.368399	9.35733e-07
FBgn0135202	augustus-Scaffold_202-processed-gene-0.22-mRNA-1	Scaffold_202	27712	G	A	0.36663	1.50068e-07
FBgn0141510	maker-Scaffold_28-augustus-gene-1.189-mRNA-1	Scaffold_28	211207	A	C	0.366304	9.0769e-12
FBgn0142578	maker-Scaffold_68-augustus-gene-1.300-mRNA-1	Scaffold_68	409554	C	T	0.364884	3.13451e-07
FBgn0139028	maker-Scaffold_17-augustus-gene-1.93-mRNA-1	Scaffold_17	375211	T	A	0.363263	0
FBgn0141527	maker-Scaffold_28-augustus-gene-1.198-mRNA-1	Scaffold_28	435249	C	T	0.362974	3.9325e-11
FBgn0147564	maker-Scaffold_6-augustus-gene-2.381-mRNA-1	Scaffold_6	577265	G	A	0.36202	4.20301e-08
FBgn0146223	maker-Scaffold_83-augustus-gene-0.325-mRNA-1	Scaffold_83	230829	G	A	0.361812	6.38673e-12
FBgn0139361	maker-Scaffold_215-augustus-gene-0.246-mRNA-1	Scaffold_215	106823	T	G	0.360825	5.06262e-13
FBgn0137457	augustus-Scaffold_130-processed-gene-0.163-mRNA-1	Scaffold_130	25293	A	G	0.359956	0
FBgn0141891	maker-Scaffold_181-augustus-gene-0.201-mRNA-1	Scaffold_181	156525	C	T	0.35976	1.40989e-10
FBgn0133484	snap-Scaffold_200-processed-gene-0.89-mRNA-1	Scaffold_200	104490	G	A	0.359254	2.26489e-06
FBgn0145699	maker-Scaffold_92-augustus-gene-0.122-mRNA-1	Scaffold_92	227889	A	C	0.358493	4.70911e-06
FBgn0143184	maker-Scaffold_220-augustus-gene-0.3-mRNA-1	Scaffold_220	31747	A	G	0.357128	3.49726e-07
FBgn0132941	augustus-Scaffold_12-processed-gene-3.459-mRNA-1	Scaffold_12	994635	C	T	0.355851	1.07654e-12
FBgn0141930	snap-Scaffold_91-processed-gene-1.95-mRNA-1	Scaffold_91	518415	T	A	0.354606	1.27045e-09
FBgn0144702	maker-Scaffold_108-augustus-gene-0.100-mRNA-1	Scaffold_108	7446	C	A	0.354475	9.59775e-12
FBgn0138551	maker-Scaffold_75-snap-gene-0.425-mRNA-1	Scaffold_75	227001	C	T	0.354428	0
FBgn0135372	maker-Scaffold_50-snap-gene-1.314-mRNA-1	Scaffold_50	227490	C	T	0.354262	6.02441e-08
FBgn0133901	maker-Scaffold_218-augustus-gene-0.87-mRNA-1	Scaffold_218	133371	A	T	0.353479	2.15316e-07
FBgn0138057	maker-Scaffold_29-augustus-gene-1.108-mRNA-1	Scaffold_29	399236	C	G	0.350609	9.82837e-13
FBgn0145633	maker-Scaffold_210-augustus-gene-0.131-mRNA-1	Scaffold_210	99741	C	T	0.35	7.03885e-06
FBgn0143711	maker-Scaffold_22-snap-gene-4.190-mRNA-1	Scaffold_22	1297554	G	T	0.349596	0
FBgn0143664	maker-Scaffold_22-augustus-gene-5.364-mRNA-1	Scaffold_22	1925333	A	C	0.349359	8.8727e-06
FBgn0142711	snap-Scaffold_112-processed-gene-0.412-mRNA-1	Scaffold_112	348165	C	T	0.348746	0
FBgn0144407	maker-Scaffold_33-augustus-gene-2.359-mRNA-1	Scaffold_33	868274	A	G	0.34855	8.93451e-08
FBgn0143995	maker-Scaffold_14-augustus-gene-1.341-mRNA-1	Scaffold_14	419853	G	A	0.348393	4.67622e-12
FBgn0145457	snap-Scaffold_74-processed-gene-1.39-mRNA-1	Scaffold_74	637422	T	A	0.34795	2.07705e-06
FBgn0137379	maker-Scaffold_26-augustus-gene-2.202-mRNA-1	Scaffold_26	699815	T	A	0.347368	6.99837e-14
FBgn0143365	augustus-Scaffold_15-processed-gene-2.23-mRNA-1	Scaffold_15	602998	G	A	0.347284	1.06312e-08
FBgn0280611	augustus-Scaffold_98-processed-gene-0.23-mRNA-1	Scaffold_98	264600	C	T	0.346207	4.76681e-06
FBgn0134662	augustus-Scaffold_132-processed-gene-0.271-mRNA-1	Scaffold_132	282198	G	C	0.344684	2.32394e-08
FBgn0281113	maker-Scaffold_29-snap-gene-3.762-mRNA-1	Scaffold_29	1304067	A	C	0.343755	2.76399e-08
FBgn0135489	maker-Scaffold_135-snap-gene-0.177-mRNA-1	Scaffold_135	310207	C	T	0.343648	3.44041e-11
FBgn0144238	maker-Scaffold_203-snap-gene-0.9-mRNA-1	Scaffold_203	160577	T	A	0.34186	6.01402e-09
FBgn0140826	maker-Scaffold_156-snap-gene-0.148-mRNA-1	Scaffold_156	331809	A	C	0.341347	6.99837e-14
FBgn0147185	maker-Scaffold_93-augustus-gene-0.80-mRNA-1	Scaffold_93	176024	G	T	0.339623	0
FBgn0145407	maker-Scaffold_169-snap-gene-0.227-mRNA-1	Scaffold_169	186487	T	A	0.339458	0
FBgn0139057	maker-Scaffold_174-snap-gene-0.155-mRNA-1	Scaffold_174	123351	A	C	0.338317	3.08109e-08
FBgn0136386	maker-Scaffold_29-augustus-gene-3.161-mRNA-1	Scaffold_29	1241754	A	G	0.337999	1.45988e-07
FBgn0147331	augustus-Scaffold_92-processed-gene-0.45-mRNA-1	Scaffold_92	35950	T	A	0.33796	3.96997e-11
FBgn0133699	maker-Scaffold_243-augustus-gene-0.23-mRNA-1	Scaffold_243	15790	A	C	0.337243	0
FBgn0147088	maker-Scaffold_260-snap-gene-0.103-mRNA-1	Scaffold_260	64291	A	G	0.334209	4.45121e-11
FBgn0140767	maker-Scaffold_4-augustus-gene-1.35-mRNA-1	Scaffold_4	216656	C	T	0.333992	5.30815e-07
FBgn0145510	maker-Scaffold_6-snap-gene-2.72-mRNA-1	Scaffold_6	690193	A	C	0.333333	2.78151e-08
FBgn0137644	maker-Scaffold_64-augustus-gene-1.384-mRNA-1	Scaffold_64	583756	C	T	0.333333	9.8042e-12
FBgn0138573	maker-Scaffold_34-augustus-gene-1.130-mRNA-1	Scaffold_34	416702	C	T	0.333333	2.12367e-09
FBgn0137536	maker-Scaffold_348-augustus-gene-0.4-mRNA-1	Scaffold_348	1333	A	T	0.332136	2.5336e-08
FBgn0135526	maker-Scaffold_5-augustus-gene-4.144-mRNA-1	Scaffold_5	1414377	A	C	0.33096	7.11953e-07
FBgn0143227	maker-Scaffold_89-augustus-gene-0.388-mRNA-1	Scaffold_89	77807	A	G	0.330071	0
FBgn0145362	maker-Scaffold_49-augustus-gene-0.47-mRNA-1	Scaffold_49	55272	G	A	0.33002	1.99651e-08
FBgn0140742	maker-Scaffold_4-snap-gene-2.25-mRNA-1	Scaffold_4	770407	G	A	0.329474	4.87432e-09
FBgn0140277	snap-Scaffold_7-processed-gene-4.36-mRNA-1	Scaffold_7	1283775	C	T	0.329165	4.55457e-11
FBgn0142105	maker-Scaffold_145-snap-gene-0.88-mRNA-1	Scaffold_145	241280	G	A	0.328907	1.73126e-07
FBgn0134463	augustus-Scaffold_81-processed-gene-0.273-mRNA-1	Scaffold_81	277852	G	A	0.328788	8.57619e-08
FBgn0135893	maker-Scaffold_79-snap-gene-0.0-mRNA-1	Scaffold_79	8075	A	G	0.328666	0
FBgn0133559	maker-Scaffold_339-augustus-gene-0.34-mRNA-1	Scaffold_339	9018	C	A	0.328526	1.80349e-07
FBgn0281160	maker-Scaffold_246-snap-gene-0.24-mRNA-1	Scaffold_246	47568	G	A	0.328194	7.07354e-07
FBgn0138926	maker-Scaffold_0-augustus-gene-9.205-mRNA-1	Scaffold_0	2628031	C	A	0.326241	5.8708e-07
FBgn0145779	maker-Scaffold_111-snap-gene-0.384-mRNA-1	Scaffold_111	100813	A	C	0.325717	7.46643e-06
FBgn0136740	maker-Scaffold_149-augustus-gene-0.29-mRNA-1	Scaffold_149	3579	A	G	0.325125	8.0716e-11
FBgn0137219	augustus-Scaffold_182-processed-gene-0.196-mRNA-1	Scaffold_182	64322	T	C	0.323228	4.16702e-07
FBgn0139229	maker-Scaffold_0-augustus-gene-2.166-mRNA-1	Scaffold_0	519789	C	A	0.323155	2.02621e-12
FBgn0141756	maker-Scaffold_89-augustus-gene-0.434-mRNA-1	Scaffold_89	473304	A	T	0.323097	2.75571e-10
FBgn0138648	maker-Scaffold_130-augustus-gene-0.156-mRNA-1	Scaffold_130	68646	A	G	0.323018	1.67229e-09
FBgn0140913	maker-Scaffold_15-snap-gene-1.21-mRNA-1	Scaffold_15	408779	C	G	0.322218	3.17991e-07
FBgn0140867	maker-Scaffold_51-augustus-gene-1.471-mRNA-1	Scaffold_51	750872	C	G	0.322034	1.42738e-06
FBgn0133747	maker-Scaffold_233-augustus-gene-0.14-mRNA-1	Scaffold_233	58569	G	C	0.320491	4.18917e-11
FBgn0146495	maker-Scaffold_53-augustus-gene-1.63-mRNA-1	Scaffold_53	162149	T	G	0.319805	5.20313e-10
FBgn0133031	augustus-Scaffold_144-processed-gene-0.109-mRNA-1	Scaffold_144	62564	T	G	0.317665	3.26965e-13
FBgn0139475	maker-Scaffold_56-augustus-gene-2.235-mRNA-1	Scaffold_56	1190753	C	T	0.317608	8.40139e-09
FBgn0144323	maker-Scaffold_193-snap-gene-0.21-mRNA-1	Scaffold_193	146455	C	G	0.317489	2.26084e-07
FBgn0137973	snap-Scaffold_118-processed-gene-0.92-mRNA-1	Scaffold_118	319320	G	T	0.317315	0
FBgn0144708	maker-Scaffold_108-augustus-gene-0.105-mRNA-1	Scaffold_108	20368	T	C	0.317017	0
FBgn0144024	augustus-Scaffold_95-processed-gene-0.70-mRNA-1	Scaffold_95	40586	C	T	0.316159	3.2333e-06
FBgn0139012	maker-Scaffold_17-augustus-gene-0.66-mRNA-1	Scaffold_17	109858	T	C	0.316078	2.99188e-13
FBgn0142251	maker-Scaffold_18-augustus-gene-1.38-mRNA-1	Scaffold_18	492423	G	C	0.315529	2.27774e-06
FBgn0136918	maker-Scaffold_259-augustus-gene-0.6-mRNA-1	Scaffold_259	57594	T	A	0.315213	6.03208e-06
FBgn0144765	maker-Scaffold_206-augustus-gene-0.145-mRNA-1	Scaffold_206	64352	G	C	0.315194	6.17684e-11
FBgn0132846	maker-Scaffold_169-augustus-gene-0.186-mRNA-1	Scaffold_169	171897	C	T	0.314195	3.32808e-12
FBgn0140766	maker-Scaffold_4-augustus-gene-1.36-mRNA-1	Scaffold_4	228938	G	T	0.313423	3.7966e-13
FBgn0141121	augustus-Scaffold_14-processed-gene-1.61-mRNA-1	Scaffold_14	336714	T	A	0.312892	4.73493e-06
FBgn0142305	maker-Scaffold_224-augustus-gene-0.55-mRNA-1	Scaffold_224	124141	C	T	0.311927	2.09212e-09
FBgn0146000	augustus-Scaffold_80-processed-gene-0.433-mRNA-1	Scaffold_80	383551	A	C	0.311687	1.68329e-08
FBgn0138069	maker-Scaffold_29-snap-gene-0.47-mRNA-1	Scaffold_29	132762	C	T	0.310376	2.11012e-10
FBgn0147087	maker-Scaffold_260-augustus-gene-0.126-mRNA-1	Scaffold_260	70073	T	C	0.310063	9.05731e-06
FBgn0138521	maker-Scaffold_48-augustus-gene-1.357-mRNA-1	Scaffold_48	765459	G	C	0.308752	0
FBgn0136624	maker-Scaffold_3-augustus-gene-5.106-mRNA-1	Scaffold_3	1512969	G	C	0.308376	3.23775e-06
FBgn0142109	maker-Scaffold_7-augustus-gene-0.3-mRNA-1	Scaffold_7	58667	A	G	0.308228	0
FBgn0144093	maker-Scaffold_382-augustus-gene-0.2-mRNA-1	Scaffold_382	13503	C	T	0.308056	1.93848e-08
FBgn0133609	augustus-Scaffold_73-processed-gene-0.99-mRNA-1	Scaffold_73	122104	T	C	0.307999	1.64247e-06
FBgn0142020	maker-Scaffold_52-snap-gene-2.756-mRNA-1	Scaffold_52	629928	C	T	0.307701	0
FBgn0144186	maker-Scaffold_27-augustus-gene-2.265-mRNA-1	Scaffold_27	867243	T	G	0.307692	2.10847e-09
FBgn0138141	maker-Scaffold_67-snap-gene-0.107-mRNA-1	Scaffold_67	125627	G	C	0.307635	4.35848e-06
FBgn0147567	maker-Scaffold_88-augustus-gene-0.173-mRNA-1	Scaffold_88	7291	A	G	0.307196	7.98163e-10
FBgn0136943	maker-Scaffold_57-augustus-gene-0.185-mRNA-1	Scaffold_57	45445	C	T	0.307015	0
FBgn0136580	augustus-Scaffold_45-processed-gene-1.562-mRNA-1	Scaffold_45	264775	T	G	0.305096	2.07902e-06
FBgn0147464	maker-Scaffold_10-augustus-gene-1.131-mRNA-1	Scaffold_10	394343	C	G	0.304821	5.28002e-09
FBgn0133664	maker-Scaffold_38-snap-gene-1.124-mRNA-1	Scaffold_38	738836	A	C	0.302832	0
FBgn0133164	maker-Scaffold_213-augustus-gene-0.85-mRNA-1	Scaffold_213	157160	G	A	0.302534	4.52792e-12
FBgn0133283	maker-Scaffold_231-snap-gene-0.23-mRNA-1	Scaffold_231	63551	T	C	0.302355	8.15778e-06
FBgn0147535	maker-Scaffold_6-snap-gene-3.65-mRNA-1	Scaffold_6	1085264	G	C	0.301547	0
FBgn0136377	maker-Scaffold_29-augustus-gene-3.155-mRNA-1	Scaffold_29	1137076	A	G	0.300887	1.15775e-06
FBgn0133918	maker-Scaffold_61-augustus-gene-0.22-mRNA-1	Scaffold_61	170152	C	T	0.300761	1.86324e-11
FBgn0139180	maker-Scaffold_0-augustus-gene-5.108-mRNA-1	Scaffold_0	1490904	C	T	0.29995	8.22275e-13
FBgn0143920	snap-Scaffold_1-processed-gene-7.492-mRNA-1	Scaffold_1	2552680	G	A	0.299777	1.89403e-08
FBgn0138115	maker-Scaffold_134-snap-gene-0.138-mRNA-1	Scaffold_134	224090	C	A	0.298259	0
FBgn0135316	maker-Scaffold_97-snap-gene-0.7-mRNA-1	Scaffold_97	138333	G	A	0.297966	6.04356e-10
FBgn0142970	maker-Scaffold_334-augustus-gene-0.3-mRNA-1	Scaffold_334	20206	G	A	0.297306	0
FBgn0138736	maker-Scaffold_26-augustus-gene-2.190-mRNA-1	Scaffold_26	942353	C	G	0.29697	0
FBgn0142439	augustus-Scaffold_68-processed-gene-1.68-mRNA-1	Scaffold_68	321437	A	G	0.295929	1.62898e-07
FBgn0133547	augustus-Scaffold_108-processed-gene-0.87-mRNA-1	Scaffold_108	181399	T	C	0.295238	1.84899e-10
FBgn0138093	maker-Scaffold_34-snap-gene-0.221-mRNA-1	Scaffold_34	97815	T	A	0.294154	1.4705e-09
FBgn0138593	maker-Scaffold_82-snap-gene-0.433-mRNA-1	Scaffold_82	203920	T	C	0.293717	3.80634e-14
FBgn0141692	maker-Scaffold_32-augustus-gene-2.345-mRNA-1	Scaffold_32	658805	A	C	0.293293	6.27714e-09
FBgn0138266	maker-Scaffold_8-augustus-gene-1.49-mRNA-1	Scaffold_8	227340	A	C	0.293291	2.02432e-09
FBgn0138677	maker-Scaffold_70-augustus-gene-0.449-mRNA-1	Scaffold_70	461607	C	A	0.292959	2.25505e-08
FBgn0143037	augustus-Scaffold_52-processed-gene-2.43-mRNA-1	Scaffold_52	1127298	C	T	0.292222	0
FBgn0135953	maker-Scaffold_119-augustus-gene-0.291-mRNA-1	Scaffold_119	111413	G	A	0.292029	1.43449e-11
FBgn0141326	maker-Scaffold_51-augustus-gene-1.456-mRNA-1	Scaffold_51	301077	A	G	0.290877	1.3511e-08
FBgn0141119	augustus-Scaffold_14-processed-gene-0.2-mRNA-1	Scaffold_14	155500	G	A	0.290323	3.00552e-06
FBgn0144602	maker-Scaffold_4-augustus-gene-2.171-mRNA-1	Scaffold_4	651072	T	G	0.289937	1.69783e-06
FBgn0133223	maker-Scaffold_31-snap-gene-1.32-mRNA-1	Scaffold_31	288525	G	A	0.289169	3.36157e-12
FBgn0145554	augustus-Scaffold_6-processed-gene-4.195-mRNA-1	Scaffold_6	1566995	C	A	0.288886	0
FBgn0138895	maker-Scaffold_0-snap-gene-7.0-mRNA-1	Scaffold_0	2014137	G	A	0.287859	0
FBgn0137431	maker-Scaffold_70-augustus-gene-0.463-mRNA-1	Scaffold_70	491223	A	C	0.28744	7.35022e-10
FBgn0143544	maker-Scaffold_28-augustus-gene-0.96-mRNA-1	Scaffold_28	183613	C	A	0.287415	1.56605e-08
FBgn0145979	maker-Scaffold_13-augustus-gene-0.180-mRNA-1	Scaffold_13	31146	G	T	0.287386	2.33626e-07
FBgn0135255	maker-Scaffold_60-augustus-gene-1.280-mRNA-1	Scaffold_60	382938	C	T	0.287356	8.28271e-10
FBgn0140870	augustus-Scaffold_51-processed-gene-1.510-mRNA-1	Scaffold_51	567857	C	G	0.284082	1.19339e-06
FBgn0139296	augustus-Scaffold_117-processed-gene-0.30-mRNA-1	Scaffold_117	345162	C	T	0.284026	1.43798e-08
FBgn0133658	maker-Scaffold_38-augustus-gene-1.388-mRNA-1	Scaffold_38	692406	T	C	0.283907	5.54262e-06
FBgn0145758	augustus-Scaffold_43-processed-gene-0.77-mRNA-1	Scaffold_43	5074	C	T	0.282826	0
FBgn0135919	maker-Scaffold_367-augustus-gene-0.14-mRNA-1	Scaffold_367	8360	C	A	0.282102	1.91473e-11
FBgn0140818	maker-Scaffold_156-augustus-gene-0.102-mRNA-1	Scaffold_156	405976	C	T	0.281323	2.43384e-09
FBgn0140401	maker-Scaffold_183-augustus-gene-0.61-mRNA-1	Scaffold_183	216168	A	G	0.281153	7.1323e-10
FBgn0137722	augustus-Scaffold_65-processed-gene-0.22-mRNA-1	Scaffold_65	8156	C	A	0.280924	4.12523e-09
FBgn0138749	snap-Scaffold_82-processed-gene-0.88-mRNA-1	Scaffold_82	372457	C	G	0.280618	1.46825e-08
FBgn0133810	maker-Scaffold_17-augustus-gene-2.338-mRNA-1	Scaffold_17	758895	T	C	0.280448	1.25154e-09
FBgn0134322	augustus-Scaffold_55-processed-gene-1.233-mRNA-1	Scaffold_55	702484	C	T	0.279574	8.78001e-08
FBgn0135775	maker-Scaffold_37-augustus-gene-1.273-mRNA-1	Scaffold_37	346897	G	T	0.279485	4.66392e-08
FBgn0144012	snap-Scaffold_95-processed-gene-0.46-mRNA-1	Scaffold_95	264256	A	T	0.279402	0
FBgn0137064	maker-Scaffold_182-augustus-gene-0.220-mRNA-1	Scaffold_182	179974	C	T	0.27905	0
FBgn0142368	maker-Scaffold_20-augustus-gene-2.463-mRNA-1	Scaffold_20	720259	T	A	0.278889	5.71183e-13
FBgn0133868	maker-Scaffold_373-augustus-gene-0.3-mRNA-1	Scaffold_373	6659	C	T	0.278276	0
FBgn0147083	augustus-Scaffold_212-processed-gene-0.157-mRNA-1	Scaffold_212	10011	G	A	0.277743	3.15767e-10
FBgn0139003	maker-Scaffold_17-augustus-gene-0.59-mRNA-1	Scaffold_17	15478	C	G	0.276852	5.08411e-09
FBgn0146849	augustus-Scaffold_74-processed-gene-1.644-mRNA-1	Scaffold_74	244307	A	T	0.276314	4.41407e-12
FBgn0140342	augustus-Scaffold_9-processed-gene-2.403-mRNA-1	Scaffold_9	580857	G	A	0.274725	1.86034e-09
FBgn0143993	maker-Scaffold_14-snap-gene-1.372-mRNA-1	Scaffold_14	432696	A	T	0.273993	1.43374e-07
FBgn0133467	maker-Scaffold_13-augustus-gene-2.23-mRNA-1	Scaffold_13	574155	A	G	0.272514	1.20116e-09
FBgn0140399	augustus-Scaffold_183-processed-gene-0.42-mRNA-1	Scaffold_183	208994	C	T	0.2719	2.52113e-07
FBgn0136318	snap-Scaffold_40-processed-gene-0.0-mRNA-1	Scaffold_40	1922	C	G	0.271859	1.53181e-08
FBgn0280516	augustus-Scaffold_6-processed-gene-4.193-mRNA-1	Scaffold_6	1542804	G	C	0.271811	4.05328e-07
FBgn0144618	maker-Scaffold_4-augustus-gene-3.55-mRNA-1	Scaffold_4	802910	G	T	0.271456	0
FBgn0145890	maker-Scaffold_2-snap-gene-4.330-mRNA-1	Scaffold_2	1313967	A	T	0.271431	7.79749e-09
FBgn0142344	maker-Scaffold_54-augustus-gene-1.29-mRNA-1	Scaffold_54	484596	T	C	0.270668	8.42047e-06
FBgn0135926	maker-Scaffold_261-augustus-gene-0.64-mRNA-1	Scaffold_261	93174	G	T	0.27055	1.48549e-09
FBgn0141813	maker-Scaffold_171-augustus-gene-0.49-mRNA-1	Scaffold_171	55529	A	C	0.269778	0
FBgn0137699	maker-Scaffold_35-augustus-gene-1.506-mRNA-1	Scaffold_35	337318	C	T	0.269701	1.50615e-08
FBgn0133697	maker-Scaffold_243-augustus-gene-0.25-mRNA-1	Scaffold_243	48665	A	C	0.269673	1.7064e-08
FBgn0146957	maker-Scaffold_2-snap-gene-0.19-mRNA-1	Scaffold_2	83746	G	A	0.269322	7.97912e-13
FBgn0139826	maker-Scaffold_23-snap-gene-0.1-mRNA-1	Scaffold_23	60006	G	A	0.268034	3.29677e-09
FBgn0137607	snap-Scaffold_102-processed-gene-0.257-mRNA-1	Scaffold_102	7481	T	A	0.267926	1.62433e-13
FBgn0133925	augustus-Scaffold_61-processed-gene-0.11-mRNA-1	Scaffold_61	189235	C	A	0.267839	1.92734e-11
FBgn0138003	maker-Scaffold_268-snap-gene-0.111-mRNA-1	Scaffold_268	60275	G	A	0.267444	2.99188e-13
FBgn0138496	maker-Scaffold_48-snap-gene-1.3-mRNA-1	Scaffold_48	351989	G	C	0.26735	2.21634e-09
FBgn0139179	maker-Scaffold_0-augustus-gene-5.109-mRNA-1	Scaffold_0	1506088	G	A	0.267221	1.96295e-12
FBgn0137516	maker-Scaffold_143-augustus-gene-0.90-mRNA-1	Scaffold_143	102340	G	T	0.266959	6.54319e-07
FBgn0144233	snap-Scaffold_203-processed-gene-0.46-mRNA-1	Scaffold_203	187889	A	T	0.266668	0
FBgn0146234	maker-Scaffold_83-augustus-gene-0.319-mRNA-1	Scaffold_83	159597	A	T	0.266322	6.4219e-11
FBgn0138016	maker-Scaffold_29-augustus-gene-0.172-mRNA-1	Scaffold_29	156830	A	G	0.266284	5.61752e-08
FBgn0141123	maker-Scaffold_14-snap-gene-1.349-mRNA-1	Scaffold_14	351238	C	G	0.266156	1.08801e-06
FBgn0140829	maker-Scaffold_156-augustus-gene-0.94-mRNA-1	Scaffold_156	69442	T	C	0.265964	8.32746e-12
FBgn0136152	maker-Scaffold_265-snap-gene-0.9-mRNA-1	Scaffold_265	21472	G	A	0.265881	2.41447e-07
FBgn0146252	maker-Scaffold_138-snap-gene-0.4-mRNA-1	Scaffold_138	80508	G	A	0.265876	0
FBgn0143589	maker-Scaffold_58-snap-gene-1.551-mRNA-1	Scaffold_58	477899	C	T	0.265743	1.29455e-10
FBgn0140422	maker-Scaffold_88-augustus-gene-0.153-mRNA-1	Scaffold_88	27947	A	G	0.265306	6.99837e-14
FBgn0280586	maker-Scaffold_15-snap-gene-2.306-mRNA-1	Scaffold_15	463239	G	C	0.26515	6.28042e-06
FBgn0142221	snap-Scaffold_18-processed-gene-2.101-mRNA-1	Scaffold_18	932276	C	G	0.264706	5.92079e-07
FBgn0141934	maker-Scaffold_91-augustus-gene-1.177-mRNA-1	Scaffold_91	476734	T	G	0.264692	1.75782e-06
FBgn0145557	maker-Scaffold_6-snap-gene-4.151-mRNA-1	Scaffold_6	1686427	A	G	0.264512	3.52408e-13
FBgn0137807	maker-Scaffold_8-snap-gene-2.85-mRNA-1	Scaffold_8	590459	A	T	0.264438	2.92377e-06
FBgn0142674	augustus-Scaffold_54-processed-gene-1.287-mRNA-1	Scaffold_54	479427	C	T	0.263947	2.15902e-10
FBgn0137552	augustus-Scaffold_71-processed-gene-0.510-mRNA-1	Scaffold_71	102741	G	A	0.263354	2.59936e-09
FBgn0145306	maker-Scaffold_12-augustus-gene-3.377-mRNA-1	Scaffold_12	963489	C	T	0.26331	9.1365e-12
FBgn0141080	maker-Scaffold_44-augustus-gene-1.50-mRNA-1	Scaffold_44	232724	T	A	0.263158	8.83102e-11
FBgn0139398	maker-Scaffold_240-snap-gene-0.9-mRNA-1	Scaffold_240	85647	A	C	0.262697	3.80777e-09
FBgn0137199	maker-Scaffold_104-snap-gene-0.232-mRNA-1	Scaffold_104	386706	A	G	0.262024	9.92294e-06
FBgn0142710	maker-Scaffold_112-snap-gene-0.16-mRNA-1	Scaffold_112	345586	A	G	0.26194	9.15614e-13
FBgn0134520	maker-Scaffold_98-augustus-gene-0.34-mRNA-1	Scaffold_98	138549	G	A	0.26191	3.6066e-07
FBgn0135178	maker-Scaffold_124-augustus-gene-0.295-mRNA-1	Scaffold_124	75188	G	A	0.261717	2.0822e-09
FBgn0141434	maker-Scaffold_250-augustus-gene-0.76-mRNA-1	Scaffold_250	94801	C	A	0.260978	5.21123e-11
FBgn0145161	maker-Scaffold_267-snap-gene-0.186-mRNA-1	Scaffold_267	29044	G	T	0.260831	6.53098e-12
FBgn0139005	maker-Scaffold_17-augustus-gene-0.61-mRNA-1	Scaffold_17	56120	G	A	0.26	1.19594e-09
FBgn0147511	maker-Scaffold_6-snap-gene-4.167-mRNA-1	Scaffold_6	1508932	T	C	0.259832	0
FBgn0135887	snap-Scaffold_198-processed-gene-0.275-mRNA-1	Scaffold_198	87833	C	T	0.259812	1.9067e-13
FBgn0144460	augustus-Scaffold_203-processed-gene-0.49-mRNA-1	Scaffold_203	114662	C	T	0.259542	1.06176e-07
FBgn0147284	maker-Scaffold_166-snap-gene-0.19-mRNA-1	Scaffold_166	219893	G	T	0.259426	3.822e-09
FBgn0140063	augustus-Scaffold_25-processed-gene-1.280-mRNA-1	Scaffold_25	218992	T	A	0.259112	4.55243e-13
FBgn0138383	augustus-Scaffold_65-processed-gene-0.40-mRNA-1	Scaffold_65	40433	C	T	0.258883	0
FBgn0144190	maker-Scaffold_27-augustus-gene-2.262-mRNA-1	Scaffold_27	827220	A	G	0.258301	8.29755e-12
FBgn0138138	maker-Scaffold_67-augustus-gene-0.89-mRNA-1	Scaffold_67	57246	A	G	0.258028	6.99837e-14
FBgn0281095	maker-Scaffold_26-augustus-gene-0.110-mRNA-1	Scaffold_26	33342	C	T	0.257707	1.34586e-12
FBgn0140045	maker-Scaffold_25-augustus-gene-1.66-mRNA-1	Scaffold_25	464383	G	A	0.25764	1.21349e-10
FBgn0281531	snap-Scaffold_45-processed-gene-0.117-mRNA-1	Scaffold_45	172671	C	A	0.257143	1.30717e-07
FBgn0146939	maker-Scaffold_279-augustus-gene-0.35-mRNA-1	Scaffold_279	24277	C	T	0.256947	0
FBgn0139215	maker-Scaffold_0-augustus-gene-2.178-mRNA-1	Scaffold_0	697692	C	T	0.256708	0
FBgn0145139	augustus-Scaffold_266-processed-gene-0.90-mRNA-1	Scaffold_266	18962	A	C	0.256593	2.35676e-06
FBgn0133214	maker-Scaffold_26-augustus-gene-1.82-mRNA-1	Scaffold_26	237766	C	G	0.256408	0
FBgn0147055	maker-Scaffold_13-augustus-gene-0.170-mRNA-1	Scaffold_13	45733	A	G	0.256405	4.3163e-13
FBgn0146841	maker-Scaffold_83-augustus-gene-0.304-mRNA-1	Scaffold_83	439684	C	A	0.25571	6.74551e-06
FBgn0144995	maker-Scaffold_34-augustus-gene-2.123-mRNA-1	Scaffold_34	792763	G	A	0.255425	6.43014e-10
FBgn0136326	maker-Scaffold_40-snap-gene-0.38-mRNA-1	Scaffold_40	140839	G	A	0.25483	4.78839e-11
FBgn0134303	maker-Scaffold_55-snap-gene-1.129-mRNA-1	Scaffold_55	457770	A	G	0.254725	3.49474e-07
FBgn0140613	maker-Scaffold_24-augustus-gene-2.5-mRNA-1	Scaffold_24	633886	T	C	0.254124	3.07554e-11
FBgn0139745	maker-Scaffold_41-augustus-gene-1.234-mRNA-1	Scaffold_41	806490	T	C	0.254091	2.97378e-10
FBgn0145889	maker-Scaffold_2-augustus-gene-4.262-mRNA-1	Scaffold_2	1298910	G	A	0.253953	1.1701e-08
FBgn0143891	snap-Scaffold_13-processed-gene-3.50-mRNA-1	Scaffold_13	1149484	G	C	0.253678	1.55215e-09
FBgn0140305	augustus-Scaffold_7-processed-gene-2.52-mRNA-1	Scaffold_7	637563	C	A	0.253541	7.13687e-07
FBgn0138476	maker-Scaffold_239-snap-gene-0.71-mRNA-1	Scaffold_239	31850	T	C	0.253454	8.68586e-14
FBgn0144806	maker-Scaffold_222-snap-gene-0.184-mRNA-1	Scaffold_222	90523	C	G	0.25344	3.4963e-09
FBgn0140588	maker-Scaffold_24-snap-gene-0.81-mRNA-1	Scaffold_24	87406	T	G	0.252953	1.6941e-12
FBgn0135940	augustus-Scaffold_39-processed-gene-1.7-mRNA-1	Scaffold_39	476244	T	A	0.252825	2.5106e-10
FBgn0142156	maker-Scaffold_30-augustus-gene-1.70-mRNA-1	Scaffold_30	459287	G	C	0.252668	8.80065e-11
FBgn0146916	maker-Scaffold_419-augustus-gene-0.22-mRNA-1	Scaffold_419	5554	G	T	0.252491	6.46813e-08
FBgn0137997	maker-Scaffold_273-augustus-gene-0.62-mRNA-1	Scaffold_273	24351	C	T	0.252336	8.04236e-10
FBgn0143245	augustus-Scaffold_89-processed-gene-0.105-mRNA-1	Scaffold_89	319467	G	A	0.252316	8.213e-08
FBgn0142023	augustus-Scaffold_52-processed-gene-2.1-mRNA-1	Scaffold_52	539301	T	G	0.251956	3.71602e-07
FBgn0135343	augustus-Scaffold_107-processed-gene-0.115-mRNA-1	Scaffold_107	372178	A	G	0.251906	0
FBgn0135163	maker-Scaffold_152-augustus-gene-0.9-mRNA-1	Scaffold_152	225490	T	C	0.251859	7.30262e-09
FBgn0145264	maker-Scaffold_12-snap-gene-1.42-mRNA-1	Scaffold_12	273968	A	G	0.251632	0
FBgn0138228	maker-Scaffold_16-snap-gene-2.79-mRNA-1	Scaffold_16	735314	C	T	0.25151	6.54944e-12
FBgn0135149	maker-Scaffold_56-snap-gene-0.118-mRNA-1	Scaffold_56	13337	T	C	0.251161	2.43622e-07
FBgn0142110	maker-Scaffold_7-augustus-gene-0.4-mRNA-1	Scaffold_7	144481	C	T	0.251016	6.34921e-09
FBgn0137825	maker-Scaffold_8-augustus-gene-1.61-mRNA-1	Scaffold_8	294662	C	T	0.250526	7.82151e-06
FBgn0137428	maker-Scaffold_70-augustus-gene-0.466-mRNA-1	Scaffold_70	547552	G	T	0.25	2.57133e-08
FBgn0145683	maker-Scaffold_78-augustus-gene-0.512-mRNA-1	Scaffold_78	31122	C	A	0.25	5.21054e-09
FBgn0133958	maker-Scaffold_234-augustus-gene-0.105-mRNA-1	Scaffold_234	116314	G	C	0.249944	3.52408e-13
FBgn0146098	maker-Scaffold_2-snap-gene-1.125-mRNA-1	Scaffold_2	318282	G	A	0.249802	2.22208e-07
FBgn0142651	maker-Scaffold_125-augustus-gene-0.152-mRNA-1	Scaffold_125	213088	A	C	0.249705	1.25914e-06
FBgn0281620	maker-Scaffold_20-augustus-gene-2.476-mRNA-1	Scaffold_20	958076	C	A	0.248536	7.76953e-06
FBgn0140778	maker-Scaffold_4-snap-gene-0.42-mRNA-1	Scaffold_4	52193	C	T	0.248226	8.51615e-06
FBgn0139518	maker-Scaffold_154-augustus-gene-0.110-mRNA-1	Scaffold_154	249270	G	T	0.248109	1.62898e-07
FBgn0135288	snap-Scaffold_327-processed-gene-0.45-mRNA-1	Scaffold_327	23696	C	G	0.248031	2.85745e-09
FBgn0137689	maker-Scaffold_35-augustus-gene-1.512-mRNA-1	Scaffold_35	464395	C	A	0.248	1.00823e-10
FBgn0143113	maker-Scaffold_91-augustus-gene-1.143-mRNA-1	Scaffold_91	396063	G	A	0.246938	2.93673e-09
FBgn0144486	maker-Scaffold_4-augustus-gene-1.27-mRNA-1	Scaffold_4	214557	A	G	0.246767	2.44407e-06
FBgn0138665	augustus-Scaffold_70-processed-gene-0.172-mRNA-1	Scaffold_70	213065	T	G	0.246495	6.04173e-12
FBgn0135547	maker-Scaffold_258-augustus-gene-0.89-mRNA-1	Scaffold_258	6101	A	G	0.246459	4.9823e-06
FBgn0137826	augustus-Scaffold_8-processed-gene-1.258-mRNA-1	Scaffold_8	279944	C	T	0.246224	1.84096e-07
FBgn0281713	maker-Scaffold_140-snap-gene-0.277-mRNA-1	Scaffold_140	202216	C	T	0.246087	0
FBgn0134240	maker-Scaffold_45-augustus-gene-0.80-mRNA-1	Scaffold_45	175525	C	T	0.24574	1.45592e-06
FBgn0145980	augustus-Scaffold_80-processed-gene-0.419-mRNA-1	Scaffold_80	6396	G	A	0.245693	4.80653e-12
FBgn0146990	augustus-Scaffold_157-processed-gene-0.33-mRNA-1	Scaffold_157	247556	A	G	0.245607	3.95107e-12
FBgn0144746	maker-Scaffold_165-snap-gene-0.108-mRNA-1	Scaffold_165	9637	A	G	0.245226	2.89111e-11
FBgn0133429	augustus-Scaffold_101-processed-gene-0.26-mRNA-1	Scaffold_101	130597	G	T	0.244847	1.13141e-08
FBgn0133466	maker-Scaffold_13-snap-gene-2.0-mRNA-1	Scaffold_13	549020	T	A	0.244622	2.04236e-07
FBgn0137749	augustus-Scaffold_65-processed-gene-1.79-mRNA-1	Scaffold_65	424871	A	G	0.244619	8.10959e-10
FBgn0141658	maker-Scaffold_32-augustus-gene-0.36-mRNA-1	Scaffold_32	111196	A	G	0.244208	1.94467e-12
FBgn0146359	maker-Scaffold_36-augustus-gene-1.138-mRNA-1	Scaffold_36	372488	A	T	0.24408	1.18028e-08
FBgn0133048	augustus-Scaffold_99-processed-gene-0.241-mRNA-1	Scaffold_99	224634	A	C	0.243294	7.62985e-07
FBgn0280625	maker-Scaffold_6-augustus-gene-4.234-mRNA-1	Scaffold_6	1771179	C	T	0.243243	4.348e-06
FBgn0142438	maker-Scaffold_68-augustus-gene-1.320-mRNA-1	Scaffold_68	337887	G	T	0.243133	6.86168e-07
FBgn0146775	maker-Scaffold_63-augustus-gene-1.135-mRNA-1	Scaffold_63	625676	G	T	0.242718	2.09184e-09
FBgn0133848	maker-Scaffold_17-augustus-gene-2.305-mRNA-1	Scaffold_17	813119	G	A	0.242324	7.56431e-11
FBgn0135613	maker-Scaffold_77-augustus-gene-0.444-mRNA-1	Scaffold_77	54584	C	T	0.242278	2.13163e-11
FBgn0141663	augustus-Scaffold_32-processed-gene-1.231-mRNA-1	Scaffold_32	199759	G	A	0.242062	1.04024e-11
FBgn0145879	maker-Scaffold_2-snap-gene-4.319-mRNA-1	Scaffold_2	1190205	G	A	0.241658	9.83989e-12
FBgn0140309	augustus-Scaffold_7-processed-gene-2.45-mRNA-1	Scaffold_7	595218	C	A	0.241379	2.68878e-06
FBgn0142335	maker-Scaffold_20-augustus-gene-2.466-mRNA-1	Scaffold_20	759583	T	C	0.240914	1.29397e-10
FBgn0134882	maker-Scaffold_119-augustus-gene-0.301-mRNA-1	Scaffold_119	84158	A	C	0.240826	2.182e-06
FBgn0136268	maker-Scaffold_122-augustus-gene-0.232-mRNA-1	Scaffold_122	53112	G	A	0.240758	5.1621e-08
FBgn0138982	augustus-Scaffold_123-processed-gene-0.193-mRNA-1	Scaffold_123	283313	A	G	0.240742	2.19516e-07
FBgn0137541	maker-Scaffold_71-snap-gene-0.588-mRNA-1	Scaffold_71	96127	G	C	0.240741	1.4787e-09
FBgn0138314	maker-Scaffold_8-snap-gene-3.126-mRNA-1	Scaffold_8	965558	C	G	0.24074	3.51309e-08
FBgn0138932	maker-Scaffold_256-augustus-gene-0.143-mRNA-1	Scaffold_256	62772	T	C	0.240599	1.26164e-08
FBgn0133938	maker-Scaffold_61-snap-gene-1.85-mRNA-1	Scaffold_61	605984	G	T	0.240185	1.43357e-10
FBgn0140482	maker-Scaffold_121-augustus-gene-0.7-mRNA-1	Scaffold_121	74767	G	A	0.240152	7.06559e-08
FBgn0143142	maker-Scaffold_181-snap-gene-0.188-mRNA-1	Scaffold_181	197655	G	A	0.240084	6.20133e-08
FBgn0136407	maker-Scaffold_29-augustus-gene-3.176-mRNA-1	Scaffold_29	1492549	C	A	0.239819	7.74635e-06
FBgn0138504	maker-Scaffold_48-augustus-gene-1.348-mRNA-1	Scaffold_48	556641	G	A	0.239766	2.00216e-14
FBgn0141067	maker-Scaffold_44-augustus-gene-0.177-mRNA-1	Scaffold_44	102021	C	A	0.239607	4.85963e-09
FBgn0142157	maker-Scaffold_30-augustus-gene-1.69-mRNA-1	Scaffold_30	457452	A	T	0.239041	0
FBgn0140147	maker-Scaffold_5-augustus-gene-3.106-mRNA-1	Scaffold_5	1030076	T	A	0.239011	6.08215e-08
FBgn0139827	augustus-Scaffold_23-processed-gene-0.9-mRNA-1	Scaffold_23	186425	C	T	0.238646	5.31464e-11
FBgn0138416	maker-Scaffold_35-augustus-gene-1.490-mRNA-1	Scaffold_35	463212	G	A	0.238095	4.3182e-06
FBgn0136300	maker-Scaffold_98-snap-gene-0.277-mRNA-1	Scaffold_98	419913	C	A	0.237917	2.4568e-13
FBgn0136206	maker-Scaffold_393-augustus-gene-0.0-mRNA-1	Scaffold_393	12178	A	C	0.23761	3.54008e-09
FBgn0133227	maker-Scaffold_31-snap-gene-1.29-mRNA-1	Scaffold_31	248517	T	A	0.237498	2.27774e-06
FBgn0137820	maker-Scaffold_8-augustus-gene-1.62-mRNA-1	Scaffold_8	332916	C	G	0.237411	0
FBgn0138599	maker-Scaffold_143-augustus-gene-0.80-mRNA-1	Scaffold_143	156378	G	T	0.237362	1.9067e-13
FBgn0133110	maker-Scaffold_120-snap-gene-0.102-mRNA-1	Scaffold_120	53569	G	A	0.237315	4.09747e-12
FBgn0139471	maker-Scaffold_146-augustus-gene-0.122-mRNA-1	Scaffold_146	229393	A	G	0.237288	3.79272e-10
FBgn0138584	maker-Scaffold_118-snap-gene-0.108-mRNA-1	Scaffold_118	58970	A	C	0.237236	7.5367e-08
FBgn0144560	maker-Scaffold_4-snap-gene-1.228-mRNA-1	Scaffold_4	450647	G	A	0.237113	1.02684e-07
FBgn0145010	maker-Scaffold_31-augustus-gene-0.47-mRNA-1	Scaffold_31	18805	T	C	0.237037	1.1559e-06
FBgn0145072	augustus-Scaffold_19-processed-gene-2.123-mRNA-1	Scaffold_19	1038860	G	A	0.237029	6.11834e-11
FBgn0138148	maker-Scaffold_67-augustus-gene-1.74-mRNA-1	Scaffold_67	237987	G	T	0.236842	3.80634e-14
FBgn0133226	maker-Scaffold_31-snap-gene-1.28-mRNA-1	Scaffold_31	253712	T	G	0.236789	5.30452e-06
FBgn0139021	augustus-Scaffold_17-processed-gene-1.68-mRNA-1	Scaffold_17	312105	A	G	0.236488	5.70605e-12
FBgn0139746	augustus-Scaffold_41-processed-gene-1.665-mRNA-1	Scaffold_41	812123	C	G	0.236376	6.61757e-06
FBgn0280294	maker-Scaffold_5-augustus-gene-0.16-mRNA-1	Scaffold_5	7519	A	T	0.235955	3.49094e-07
FBgn0137299	maker-Scaffold_23-snap-gene-2.314-mRNA-1	Scaffold_23	543845	A	C	0.235926	5.7568e-06
FBgn0133889	maker-Scaffold_137-augustus-gene-0.151-mRNA-1	Scaffold_137	29474	G	A	0.235752	1.0825e-11
FBgn0134077	augustus-Scaffold_7-processed-gene-4.386-mRNA-1	Scaffold_7	1262079	T	C	0.235536	1.09517e-08
FBgn0136352	augustus-Scaffold_81-processed-gene-0.287-mRNA-1	Scaffold_81	454480	G	C	0.235317	1.28267e-07
FBgn0143739	augustus-Scaffold_51-processed-gene-0.121-mRNA-1	Scaffold_51	549	G	A	0.234873	8.07682e-10
FBgn0139909	maker-Scaffold_229-augustus-gene-0.60-mRNA-1	Scaffold_229	99028	C	G	0.234835	2.32362e-10
FBgn0145271	augustus-Scaffold_12-processed-gene-2.33-mRNA-1	Scaffold_12	497976	G	C	0.234825	1.21043e-10
FBgn0144684	maker-Scaffold_73-augustus-gene-0.146-mRNA-1	Scaffold_73	488825	A	T	0.234568	2.35926e-06
FBgn0137493	maker-Scaffold_263-augustus-gene-0.61-mRNA-1	Scaffold_263	18124	C	A	0.234338	3.32808e-12
FBgn0137647	maker-Scaffold_71-augustus-gene-0.20-mRNA-1	Scaffold_71	162044	G	C	0.233933	6.22117e-06
FBgn0147065	maker-Scaffold_13-augustus-gene-0.178-mRNA-1	Scaffold_13	181474	C	A	0.233628	1.11021e-06
FBgn0145189	maker-Scaffold_99-snap-gene-0.27-mRNA-1	Scaffold_99	135178	C	T	0.233624	1.0015e-07
FBgn0141469	maker-Scaffold_58-augustus-gene-1.206-mRNA-1	Scaffold_58	604295	C	A	0.233478	5.02596e-11
FBgn0138337	augustus-Scaffold_8-processed-gene-3.448-mRNA-1	Scaffold_8	1358426	C	T	0.233363	5.57932e-13
FBgn0144052	maker-Scaffold_44-snap-gene-1.27-mRNA-1	Scaffold_44	262095	A	C	0.233356	8.49251e-10
FBgn0142704	maker-Scaffold_20-augustus-gene-1.71-mRNA-1	Scaffold_20	260486	A	T	0.233333	1.83314e-06
FBgn0133292	augustus-Scaffold_242-processed-gene-0.48-mRNA-1	Scaffold_242	64264	C	G	0.2331	6.12349e-09
FBgn0146942	maker-Scaffold_2-augustus-gene-1.119-mRNA-1	Scaffold_2	420476	T	C	0.232877	3.23831e-11
FBgn0138624	augustus-Scaffold_41-processed-gene-0.49-mRNA-1	Scaffold_41	58685	T	C	0.232844	7.96785e-06
FBgn0138090	maker-Scaffold_34-augustus-gene-0.32-mRNA-1	Scaffold_34	74460	G	A	0.232368	1.41026e-06
FBgn0135965	maker-Scaffold_349-augustus-gene-0.12-mRNA-1	Scaffold_349	18988	G	T	0.232323	2.3965e-09
FBgn0133381	maker-Scaffold_66-snap-gene-0.216-mRNA-1	Scaffold_66	148770	G	A	0.232122	2.79582e-09
FBgn0137950	maker-Scaffold_69-augustus-gene-0.97-mRNA-1	Scaffold_69	132209	T	A	0.232017	2.10383e-09
FBgn0137789	maker-Scaffold_8-snap-gene-3.146-mRNA-1	Scaffold_8	852728	T	C	0.231552	3.29117e-12
FBgn0146206	maker-Scaffold_74-augustus-gene-0.33-mRNA-1	Scaffold_74	32017	T	C	0.230855	1.77233e-06
FBgn0133088	maker-Scaffold_267-augustus-gene-0.181-mRNA-1	Scaffold_267	70140	G	A	0.230129	4.83392e-06
FBgn0144308	augustus-Scaffold_159-processed-gene-0.142-mRNA-1	Scaffold_159	96196	T	C	0.230123	3.20033e-08
FBgn0133673	maker-Scaffold_151-snap-gene-0.108-mRNA-1	Scaffold_151	195484	T	A	0.230091	1.07654e-12
FBgn0137168	maker-Scaffold_207-augustus-gene-0.54-mRNA-1	Scaffold_207	88508	G	A	0.22973	2.87269e-11
FBgn0141962	snap-Scaffold_114-processed-gene-0.238-mRNA-1	Scaffold_114	223496	A	G	0.229719	0
FBgn0142867	maker-Scaffold_7-snap-gene-1.263-mRNA-1	Scaffold_7	312432	C	G	0.229526	1.63914e-07
FBgn0137363	maker-Scaffold_82-augustus-gene-0.408-mRNA-1	Scaffold_82	440747	T	A	0.22929	9.84922e-06
FBgn0146747	maker-Scaffold_176-augustus-gene-0.220-mRNA-1	Scaffold_176	228888	A	G	0.229192	2.78719e-08
FBgn0144734	augustus-Scaffold_84-processed-gene-0.132-mRNA-1	Scaffold_84	259362	G	A	0.229173	5.06262e-13
FBgn0145678	maker-Scaffold_78-augustus-gene-0.517-mRNA-1	Scaffold_78	100366	C	A	0.228637	4.09915e-06
FBgn0142611	maker-Scaffold_115-augustus-gene-0.305-mRNA-1	Scaffold_115	128774	G	A	0.228571	3.31792e-06
FBgn0137049	maker-Scaffold_85-snap-gene-0.156-mRNA-1	Scaffold_85	93580	T	C	0.228304	1.19074e-08
FBgn0146215	maker-Scaffold_83-snap-gene-0.450-mRNA-1	Scaffold_83	325146	G	C	0.228212	5.12801e-08
FBgn0144692	maker-Scaffold_4-snap-gene-4.9-mRNA-1	Scaffold_4	1328338	G	A	0.228092	9.30055e-12
FBgn0145040	maker-Scaffold_19-snap-gene-2.134-mRNA-1	Scaffold_19	817021	T	C	0.227643	8.06377e-11
FBgn0142429	maker-Scaffold_68-snap-gene-1.31-mRNA-1	Scaffold_68	531256	T	C	0.227642	0
FBgn0147072	snap-Scaffold_212-processed-gene-0.221-mRNA-1	Scaffold_212	156199	C	T	0.227313	2.65268e-07
FBgn0143488	maker-Scaffold_28-augustus-gene-2.523-mRNA-1	Scaffold_28	934176	T	C	0.22705	1.09593e-08
FBgn0142346	maker-Scaffold_20-augustus-gene-2.465-mRNA-1	Scaffold_20	753974	T	C	0.226912	4.3067e-10
FBgn0145754	maker-Scaffold_43-augustus-gene-0.8-mRNA-1	Scaffold_43	145139	C	A	0.226539	1.55241e-09
FBgn0142840	maker-Scaffold_30-snap-gene-2.225-mRNA-1	Scaffold_30	701701	A	T	0.226415	2.91406e-10
FBgn0137036	maker-Scaffold_85-augustus-gene-0.13-mRNA-1	Scaffold_85	262116	T	A	0.226402	1.10986e-08
FBgn0137529	maker-Scaffold_82-augustus-gene-0.416-mRNA-1	Scaffold_82	149929	C	A	0.22619	6.99837e-14
FBgn0146982	maker-Scaffold_157-snap-gene-0.5-mRNA-1	Scaffold_157	181083	T	C	0.225842	7.91846e-12
FBgn0139015	augustus-Scaffold_17-processed-gene-1.59-mRNA-1	Scaffold_17	208518	T	A	0.225779	9.11037e-06
FBgn0137629	maker-Scaffold_48-snap-gene-0.173-mRNA-1	Scaffold_48	173306	A	G	0.225612	2.35958e-07
FBgn0136355	maker-Scaffold_81-augustus-gene-0.258-mRNA-1	Scaffold_81	282564	C	T	0.225248	1.14253e-11
FBgn0142425	maker-Scaffold_68-augustus-gene-1.331-mRNA-1	Scaffold_68	565451	C	G	0.225043	1.04131e-06
FBgn0139814	maker-Scaffold_71-augustus-gene-0.45-mRNA-1	Scaffold_71	73815	C	T	0.2249	6.55899e-13
FBgn0133574	maker-Scaffold_73-augustus-gene-0.181-mRNA-1	Scaffold_73	496223	C	T	0.224843	0
FBgn0134165	maker-Scaffold_3-snap-gene-3.186-mRNA-1	Scaffold_3	992706	C	G	0.224674	3.57224e-07
FBgn0139013	maker-Scaffold_17-augustus-gene-0.67-mRNA-1	Scaffold_17	152305	G	A	0.224668	8.82541e-12
FBgn0138715	maker-Scaffold_26-augustus-gene-1.73-mRNA-1	Scaffold_26	234645	C	T	0.223893	2.78358e-07
FBgn0133143	maker-Scaffold_86-augustus-gene-0.17-mRNA-1	Scaffold_86	45018	A	G	0.223881	1.23184e-10
FBgn0133556	maker-Scaffold_339-augustus-gene-0.36-mRNA-1	Scaffold_339	21375	T	A	0.223862	1.07661e-09
FBgn0138035	maker-Scaffold_29-augustus-gene-2.283-mRNA-1	Scaffold_29	670603	A	G	0.223699	6.31647e-08
FBgn0145352	maker-Scaffold_49-snap-gene-1.227-mRNA-1	Scaffold_49	395221	T	C	0.223431	9.66886e-07
FBgn0146429	maker-Scaffold_59-augustus-gene-1.174-mRNA-1	Scaffold_59	627879	A	G	0.223411	6.98375e-08
FBgn0139054	maker-Scaffold_174-augustus-gene-0.261-mRNA-1	Scaffold_174	109473	G	A	0.223352	2.78177e-09
FBgn0138105	maker-Scaffold_118-augustus-gene-0.4-mRNA-1	Scaffold_118	248796	C	A	0.223331	9.12486e-12
FBgn0144511	maker-Scaffold_27-snap-gene-2.326-mRNA-1	Scaffold_27	518092	T	G	0.223326	0
FBgn0139197	augustus-Scaffold_0-processed-gene-3.120-mRNA-1	Scaffold_0	968291	T	C	0.223317	2.00194e-10
FBgn0138483	maker-Scaffold_48-augustus-gene-0.43-mRNA-1	Scaffold_48	156792	A	G	0.2228	3.38259e-12
FBgn0142931	maker-Scaffold_106-augustus-gene-0.48-mRNA-1	Scaffold_106	121098	T	G	0.222477	3.00923e-08
FBgn0143723	maker-Scaffold_22-augustus-gene-3.65-mRNA-1	Scaffold_22	873179	T	A	0.222222	2.34906e-06
FBgn0144851	snap-Scaffold_66-processed-gene-1.352-mRNA-1	Scaffold_66	376594	C	A	0.221862	1.66078e-09
FBgn0143416	maker-Scaffold_47-snap-gene-1.11-mRNA-1	Scaffold_47	341366	T	G	0.221715	1.6605e-06
FBgn0136354	maker-Scaffold_81-augustus-gene-0.260-mRNA-1	Scaffold_81	422060	T	G	0.221008	1.28389e-09
FBgn0136560	maker-Scaffold_45-snap-gene-1.155-mRNA-1	Scaffold_45	577241	G	T	0.220831	3.80634e-14
FBgn0139207	maker-Scaffold_0-augustus-gene-3.141-mRNA-1	Scaffold_0	847413	G	C	0.220561	5.16216e-07
FBgn0138158	maker-Scaffold_90-augustus-gene-0.386-mRNA-1	Scaffold_90	366476	C	T	0.220378	1.33894e-09
FBgn0138864	maker-Scaffold_0-augustus-gene-5.98-mRNA-1	Scaffold_0	1588844	G	T	0.220044	1.11858e-07
FBgn0142430	maker-Scaffold_68-augustus-gene-1.326-mRNA-1	Scaffold_68	528721	G	C	0.22	2.79026e-08
FBgn0138232	augustus-Scaffold_16-processed-gene-3.1-mRNA-1	Scaffold_16	817238	G	A	0.219841	6.06772e-07
FBgn0146318	augustus-Scaffold_176-processed-gene-0.240-mRNA-1	Scaffold_176	112781	A	C	0.219784	1.47922e-11
FBgn0140833	maker-Scaffold_29-augustus-gene-0.174-mRNA-1	Scaffold_29	31978	G	A	0.219661	4.83851e-08
FBgn0138117	maker-Scaffold_134-snap-gene-0.137-mRNA-1	Scaffold_134	204950	G	A	0.219379	4.46331e-07
FBgn0134571	maker-Scaffold_140-augustus-gene-0.397-mRNA-1	Scaffold_140	120025	G	C	0.219147	0
FBgn0138537	augustus-Scaffold_102-processed-gene-0.202-mRNA-1	Scaffold_102	352302	G	A	0.218866	3.52408e-13
FBgn0138056	maker-Scaffold_29-snap-gene-2.88-mRNA-1	Scaffold_29	576479	C	T	0.218821	9.38655e-07
FBgn0144546	maker-Scaffold_29-augustus-gene-3.180-mRNA-1	Scaffold_29	860786	T	G	0.218675	0
FBgn0133495	augustus-Scaffold_206-processed-gene-0.127-mRNA-1	Scaffold_206	85665	C	G	0.218639	1.32208e-08
FBgn0142714	maker-Scaffold_224-snap-gene-0.83-mRNA-1	Scaffold_224	136437	G	T	0.218543	9.99709e-11
FBgn0144844	augustus-Scaffold_291-processed-gene-0.49-mRNA-1	Scaffold_291	7767	C	T	0.21844	6.1087e-07
FBgn0141814	maker-Scaffold_171-augustus-gene-0.48-mRNA-1	Scaffold_171	51474	C	T	0.21836	7.64402e-06
FBgn0145748	maker-Scaffold_24-augustus-gene-2.19-mRNA-1	Scaffold_24	510277	T	C	0.218071	1.52839e-07
FBgn0141939	maker-Scaffold_91-snap-gene-1.778-mRNA-1	Scaffold_91	392827	T	G	0.217939	1.17581e-07
FBgn0147258	maker-Scaffold_166-augustus-gene-0.50-mRNA-1	Scaffold_166	26944	A	G	0.217738	2.26471e-06
FBgn0137524	snap-Scaffold_143-processed-gene-0.53-mRNA-1	Scaffold_143	10130	G	A	0.217736	2.5273e-10
FBgn0133560	augustus-Scaffold_252-processed-gene-0.123-mRNA-1	Scaffold_252	3187	C	T	0.217391	9.08146e-06
FBgn0137117	augustus-Scaffold_207-processed-gene-0.83-mRNA-1	Scaffold_207	68162	C	G	0.217391	3.61613e-10
FBgn0137845	maker-Scaffold_8-snap-gene-0.61-mRNA-1	Scaffold_8	91742	G	C	0.217319	5.96653e-09
FBgn0135080	augustus-Scaffold_37-processed-gene-1.209-mRNA-1	Scaffold_37	604129	A	T	0.21719	2.31544e-06
FBgn0147352	maker-Scaffold_92-snap-gene-0.13-mRNA-1	Scaffold_92	426071	T	C	0.217144	5.06262e-13
FBgn0141722	maker-Scaffold_214-augustus-gene-0.123-mRNA-1	Scaffold_214	48195	T	G	0.216728	9.83996e-07
FBgn0141915	maker-Scaffold_91-snap-gene-1.805-mRNA-1	Scaffold_91	627481	G	A	0.216667	1.16802e-10
FBgn0145199	augustus-Scaffold_99-processed-gene-0.252-mRNA-1	Scaffold_99	7842	G	T	0.216639	9.2834e-13
FBgn0133314	maker-Scaffold_235-snap-gene-0.146-mRNA-1	Scaffold_235	39803	C	T	0.216573	8.32734e-07
FBgn0147507	augustus-Scaffold_6-processed-gene-4.212-mRNA-1	Scaffold_6	1519841	C	T	0.214763	2.91042e-08
FBgn0142874	maker-Scaffold_7-augustus-gene-0.12-mRNA-1	Scaffold_7	190227	G	T	0.214729	4.90877e-07
FBgn0147020	maker-Scaffold_304-augustus-gene-0.16-mRNA-1	Scaffold_304	14011	A	G	0.214637	1.02057e-13
FBgn0141764	augustus-Scaffold_89-processed-gene-0.130-mRNA-1	Scaffold_89	314291	T	C	0.214182	3.95819e-06
FBgn0139931	maker-Scaffold_22-snap-gene-0.2-mRNA-1	Scaffold_22	54649	T	C	0.214174	3.64458e-09
FBgn0138559	augustus-Scaffold_41-processed-gene-1.633-mRNA-1	Scaffold_41	271359	C	T	0.214127	8.69267e-13
FBgn0143503	maker-Scaffold_28-augustus-gene-2.512-mRNA-1	Scaffold_28	729864	G	T	0.213946	1.51324e-11
FBgn0133940	maker-Scaffold_243-snap-gene-0.63-mRNA-1	Scaffold_243	19681	G	A	0.213863	3.22843e-07
FBgn0143626	maker-Scaffold_72-augustus-gene-0.447-mRNA-1	Scaffold_72	159693	C	G	0.213561	6.66399e-10
FBgn0137124	maker-Scaffold_191-augustus-gene-0.46-mRNA-1	Scaffold_191	175485	C	G	0.213434	4.46592e-11
FBgn0136284	maker-Scaffold_122-augustus-gene-0.243-mRNA-1	Scaffold_122	167890	C	G	0.213126	1.44221e-06
FBgn0143606	maker-Scaffold_58-snap-gene-1.562-mRNA-1	Scaffold_58	663497	G	A	0.213108	1.35805e-07
FBgn0142086	snap-Scaffold_167-processed-gene-0.40-mRNA-1	Scaffold_167	147302	G	T	0.212462	1.08702e-06
FBgn0142002	maker-Scaffold_52-augustus-gene-2.683-mRNA-1	Scaffold_52	819156	T	C	0.211992	9.13804e-08
FBgn0147291	maker-Scaffold_43-augustus-gene-1.111-mRNA-1	Scaffold_43	211073	G	A	0.21193	4.68971e-08
FBgn0137045	maker-Scaffold_236-augustus-gene-0.1-mRNA-1	Scaffold_236	93673	C	T	0.211759	5.00306e-10
FBgn0139287	maker-Scaffold_117-snap-gene-0.204-mRNA-1	Scaffold_117	131778	T	G	0.211473	3.04102e-10
FBgn0134333	maker-Scaffold_344-augustus-gene-0.10-mRNA-1	Scaffold_344	13078	G	A	0.21135	7.30021e-06
FBgn0137805	maker-Scaffold_8-augustus-gene-2.108-mRNA-1	Scaffold_8	626922	C	T	0.211268	0
FBgn0141422	augustus-Scaffold_187-processed-gene-0.158-mRNA-1	Scaffold_187	162486	C	T	0.211259	2.49767e-12
FBgn0147374	maker-Scaffold_78-augustus-gene-0.490-mRNA-1	Scaffold_78	239079	C	G	0.211207	2.35237e-08
FBgn0135322	maker-Scaffold_97-augustus-gene-0.48-mRNA-1	Scaffold_97	421770	C	T	0.211076	7.79383e-12
FBgn0145248	maker-Scaffold_12-augustus-gene-0.67-mRNA-1	Scaffold_12	54978	A	T	0.210642	6.70051e-08
FBgn0138509	maker-Scaffold_48-snap-gene-1.12-mRNA-1	Scaffold_48	644935	C	G	0.210629	3.80634e-14
FBgn0141117	maker-Scaffold_14-augustus-gene-0.7-mRNA-1	Scaffold_14	133829	C	T	0.210481	0
FBgn0136246	maker-Scaffold_140-augustus-gene-0.420-mRNA-1	Scaffold_140	221782	G	A	0.210476	5.62934e-08
FBgn0136917	augustus-Scaffold_22-processed-gene-0.142-mRNA-1	Scaffold_22	59732	T	C	0.210207	1.36239e-09
FBgn0133121	maker-Scaffold_111-snap-gene-0.424-mRNA-1	Scaffold_111	451541	G	T	0.210185	1.05221e-06
FBgn0137781	maker-Scaffold_8-augustus-gene-3.415-mRNA-1	Scaffold_8	1168118	G	T	0.210153	1.1686e-11
FBgn0138066	maker-Scaffold_29-snap-gene-0.48-mRNA-1	Scaffold_29	169737	A	C	0.209865	3.62073e-06
FBgn0146091	augustus-Scaffold_2-processed-gene-0.43-mRNA-1	Scaffold_2	168830	C	G	0.209516	0
FBgn0135208	maker-Scaffold_5-snap-gene-3.234-mRNA-1	Scaffold_5	959648	A	G	0.209142	7.7255e-11
FBgn0134669	maker-Scaffold_265-augustus-gene-0.17-mRNA-1	Scaffold_265	19466	A	G	0.20906	5.92876e-06
FBgn0143996	maker-Scaffold_14-augustus-gene-1.340-mRNA-1	Scaffold_14	415354	A	C	0.209026	2.66168e-08
FBgn0134739	maker-Scaffold_62-snap-gene-1.464-mRNA-1	Scaffold_62	178853	C	T	0.208814	6.00209e-07
FBgn0139642	maker-Scaffold_41-augustus-gene-1.204-mRNA-1	Scaffold_41	305810	A	G	0.208374	8.71191e-08
FBgn0137403	augustus-Scaffold_71-processed-gene-0.498-mRNA-1	Scaffold_71	6803	C	G	0.208173	2.84186e-07
FBgn0139413	maker-Scaffold_56-snap-gene-2.136-mRNA-1	Scaffold_56	1143276	A	T	0.2081	3.95771e-09
FBgn0140774	maker-Scaffold_4-augustus-gene-0.120-mRNA-1	Scaffold_4	75760	C	A	0.207997	1.31379e-13
FBgn0137484	maker-Scaffold_126-augustus-gene-0.480-mRNA-1	Scaffold_126	155828	C	T	0.207984	2.66788e-10
FBgn0140911	maker-Scaffold_15-augustus-gene-1.77-mRNA-1	Scaffold_15	420608	T	G	0.207921	4.69727e-08
FBgn0136076	maker-Scaffold_62-augustus-gene-1.36-mRNA-1	Scaffold_62	474641	C	T	0.20743	3.90408e-11
FBgn0134192	augustus-Scaffold_3-processed-gene-4.254-mRNA-1	Scaffold_3	1337951	C	G	0.207389	2.72838e-07
FBgn0146189	augustus-Scaffold_74-processed-gene-1.687-mRNA-1	Scaffold_74	328391	G	T	0.207185	1.07654e-12
FBgn0133064	maker-Scaffold_253-snap-gene-0.14-mRNA-1	Scaffold_253	79984	C	A	0.207118	1.60151e-06
FBgn0138299	augustus-Scaffold_41-processed-gene-1.682-mRNA-1	Scaffold_41	750253	C	T	0.207096	1.59819e-06
FBgn0140210	maker-Scaffold_162-augustus-gene-0.178-mRNA-1	Scaffold_162	131784	G	A	0.20705	1.6795e-06
FBgn0139477	maker-Scaffold_240-augustus-gene-0.13-mRNA-1	Scaffold_240	607	T	C	0.206972	6.83158e-10
FBgn0145256	maker-Scaffold_12-snap-gene-0.45-mRNA-1	Scaffold_12	141799	A	C	0.206897	2.2475e-12
FBgn0144475	maker-Scaffold_4-augustus-gene-1.26-mRNA-1	Scaffold_4	207436	A	G	0.206897	5.75436e-12
FBgn0133055	maker-Scaffold_99-augustus-gene-0.207-mRNA-1	Scaffold_99	357747	C	A	0.206848	1.93068e-10
FBgn0145725	maker-Scaffold_43-augustus-gene-1.154-mRNA-1	Scaffold_43	684509	T	G	0.206733	6.60529e-09
FBgn0143519	maker-Scaffold_28-snap-gene-2.31-mRNA-1	Scaffold_28	507928	A	T	0.206518	8.26622e-06
FBgn0146998	augustus-Scaffold_129-processed-gene-0.237-mRNA-1	Scaffold_129	27894	A	C	0.206447	4.5688e-10
FBgn0144956	maker-Scaffold_235-augustus-gene-0.105-mRNA-1	Scaffold_235	69023	T	G	0.205987	5.50857e-12
FBgn0138693	augustus-Scaffold_76-processed-gene-0.253-mRNA-1	Scaffold_76	180341	G	T	0.205834	1.13579e-09
FBgn0143705	maker-Scaffold_22-snap-gene-4.194-mRNA-1	Scaffold_22	1331708	C	G	0.205798	1.02726e-06
FBgn0146082	maker-Scaffold_2-augustus-gene-0.66-mRNA-1	Scaffold_2	120163	C	T	0.205686	1.27105e-06
FBgn0137069	augustus-Scaffold_271-processed-gene-0.17-mRNA-1	Scaffold_271	51010	G	A	0.205532	1.26247e-08
FBgn0142435	maker-Scaffold_68-snap-gene-1.26-mRNA-1	Scaffold_68	374392	T	C	0.204903	1.26164e-08
FBgn0280419	maker-Scaffold_42-augustus-gene-0.82-mRNA-1	Scaffold_42	14138	A	T	0.204894	1.9067e-13
FBgn0142532	maker-Scaffold_46-snap-gene-1.23-mRNA-1	Scaffold_46	232082	T	C	0.204852	4.82094e-13
FBgn0146743	maker-Scaffold_176-augustus-gene-0.215-mRNA-1	Scaffold_176	187582	T	C	0.204239	1.28566e-06
FBgn0141147	maker-Scaffold_14-snap-gene-2.238-mRNA-1	Scaffold_14	651118	T	C	0.20416	5.23658e-10
FBgn0137417	maker-Scaffold_76-augustus-gene-0.40-mRNA-1	Scaffold_76	204302	G	A	0.204152	4.90589e-06
FBgn0134724	maker-Scaffold_62-augustus-gene-0.53-mRNA-1	Scaffold_62	24601	A	C	0.204035	1.89108e-06
FBgn0141660	augustus-Scaffold_32-processed-gene-0.178-mRNA-1	Scaffold_32	146265	T	G	0.20385	6.07052e-13
FBgn0145483	augustus-Scaffold_147-processed-gene-0.66-mRNA-1	Scaffold_147	210463	G	C	0.203797	2.32563e-11
FBgn0133842	maker-Scaffold_17-snap-gene-2.141-mRNA-1	Scaffold_17	757032	G	C	0.203766	2.41571e-12
FBgn0145739	augustus-Scaffold_43-processed-gene-1.95-mRNA-1	Scaffold_43	442034	A	C	0.20354	6.10569e-08
FBgn0084656	maker-Scaffold_1-augustus-gene-5.13-mRNA-1	Scaffold_1	1664923	A	G	0.203509	9.78991e-10
FBgn0144801	maker-Scaffold_13-augustus-gene-1.33-mRNA-1	Scaffold_13	242039	G	A	0.203465	0
FBgn0141698	maker-Scaffold_32-augustus-gene-2.350-mRNA-1	Scaffold_32	683479	G	A	0.203125	4.33054e-09
FBgn0146133	maker-Scaffold_413-snap-gene-0.21-mRNA-1	Scaffold_413	9473	C	T	0.203069	6.03105e-10
FBgn0134935	maker-Scaffold_79-augustus-gene-0.93-mRNA-1	Scaffold_79	412826	A	C	0.202858	1.14913e-10
FBgn0140824	maker-Scaffold_156-augustus-gene-0.99-mRNA-1	Scaffold_156	345177	C	A	0.202434	1.95312e-07
FBgn0139079	maker-Scaffold_123-snap-gene-0.278-mRNA-1	Scaffold_123	44137	G	C	0.202417	4.122e-10
FBgn0145813	maker-Scaffold_86-augustus-gene-1.426-mRNA-1	Scaffold_86	522565	G	C	0.201762	2.85567e-07
FBgn0280889	maker-Scaffold_112-snap-gene-0.0-mRNA-1	Scaffold_112	40844	G	A	0.201712	5.84699e-07
FBgn0145435	maker-Scaffold_6-augustus-gene-0.35-mRNA-1	Scaffold_6	129998	A	G	0.201698	1.74885e-06
FBgn0143378	augustus-Scaffold_195-processed-gene-0.101-mRNA-1	Scaffold_195	33846	G	A	0.201289	5.73886e-12
FBgn0144312	augustus-Scaffold_159-processed-gene-0.139-mRNA-1	Scaffold_159	29803	C	T	0.201145	8.29654e-09
FBgn0137814	maker-Scaffold_8-augustus-gene-1.67-mRNA-1	Scaffold_8	459228	C	G	0.201048	2.30846e-11
FBgn0133885	maker-Scaffold_137-snap-gene-0.267-mRNA-1	Scaffold_137	170336	T	A	0.200927	2.45473e-06
FBgn0135509	maker-Scaffold_97-snap-gene-0.19-mRNA-1	Scaffold_97	408002	T	A	0.200714	2.99387e-06
FBgn0142572	augustus-Scaffold_20-processed-gene-1.53-mRNA-1	Scaffold_20	432273	C	A	0.20059	1.88321e-06
FBgn0134139	augustus-Scaffold_3-processed-gene-1.215-mRNA-1	Scaffold_3	481417	G	C	0.200494	1.83949e-10
FBgn0146010	maker-Scaffold_80-augustus-gene-0.386-mRNA-1	Scaffold_80	464362	G	A	0.200466	8.50411e-11
FBgn0144543	augustus-Scaffold_29-processed-gene-3.648-mRNA-1	Scaffold_29	900700	G	A	0.200461	1.10275e-07
FBgn0142319	augustus-Scaffold_112-processed-gene-0.372-mRNA-1	Scaffold_112	241778	A	C	0.200363	7.15018e-11
FBgn0135074	snap-Scaffold_37-processed-gene-1.37-mRNA-1	Scaffold_37	448626	A	C	0.19994	5.67383e-07
FBgn0144540	snap-Scaffold_29-processed-gene-3.86-mRNA-1	Scaffold_29	926156	G	A	0.199698	5.78876e-12
FBgn0139234	maker-Scaffold_0-augustus-gene-1.205-mRNA-1	Scaffold_0	432624	C	T	0.199361	1.02152e-10
FBgn0136241	maker-Scaffold_140-augustus-gene-0.423-mRNA-1	Scaffold_140	251269	C	T	0.19934	2.60788e-09
FBgn0144756	maker-Scaffold_165-snap-gene-0.112-mRNA-1	Scaffold_165	79595	T	C	0.199284	6.87712e-07
FBgn0141539	maker-Scaffold_28-snap-gene-2.5-mRNA-1	Scaffold_28	604027	C	T	0.199267	9.55242e-08
FBgn0135979	maker-Scaffold_141-snap-gene-0.190-mRNA-1	Scaffold_141	224340	A	T	0.199087	1.13084e-11
FBgn0135748	maker-Scaffold_290-augustus-gene-0.89-mRNA-1	Scaffold_290	66172	C	T	0.199086	4.3379e-06
FBgn0143293	maker-Scaffold_214-augustus-gene-0.115-mRNA-1	Scaffold_214	61926	C	A	0.198664	1.59687e-07
FBgn0133776	maker-Scaffold_17-augustus-gene-2.360-mRNA-1	Scaffold_17	1167669	G	A	0.198535	2.0976e-06
FBgn0141677	maker-Scaffold_32-augustus-gene-1.209-mRNA-1	Scaffold_32	417364	G	A	0.198462	1.64423e-07
FBgn0135170	maker-Scaffold_340-snap-gene-0.46-mRNA-1	Scaffold_340	19634	G	A	0.198394	1.01782e-06
FBgn0140021	maker-Scaffold_25-snap-gene-2.33-mRNA-1	Scaffold_25	923635	T	C	0.198354	2.12816e-09
FBgn0141811	maker-Scaffold_171-augustus-gene-0.50-mRNA-1	Scaffold_171	116473	T	G	0.198174	4.22123e-06
FBgn0139751	maker-Scaffold_65-snap-gene-1.21-mRNA-1	Scaffold_65	666736	A	T	0.197771	3.71529e-09
FBgn0144917	maker-Scaffold_335-snap-gene-0.4-mRNA-1	Scaffold_335	424	G	A	0.197523	1.25282e-06
FBgn0142256	maker-Scaffold_18-augustus-gene-1.35-mRNA-1	Scaffold_18	404186	A	G	0.197452	7.21587e-11
FBgn0136175	maker-Scaffold_329-augustus-gene-0.17-mRNA-1	Scaffold_329	12768	A	T	0.197408	1.38679e-06
FBgn0134919	maker-Scaffold_241-snap-gene-0.4-mRNA-1	Scaffold_241	94323	A	G	0.197234	0
FBgn0147469	augustus-Scaffold_10-processed-gene-0.285-mRNA-1	Scaffold_10	178590	A	C	0.197228	1.38911e-08
FBgn0280848	maker-Scaffold_167-snap-gene-0.110-mRNA-1	Scaffold_167	114064	G	C	0.19708	1.40849e-10
FBgn0138372	maker-Scaffold_65-augustus-gene-0.222-mRNA-1	Scaffold_65	126688	C	G	0.196991	3.11272e-07
FBgn0142597	augustus-Scaffold_352-processed-gene-0.11-mRNA-1	Scaffold_352	25724	A	G	0.196908	1.40076e-07
FBgn0147259	augustus-Scaffold_166-processed-gene-0.26-mRNA-1	Scaffold_166	41359	G	A	0.19676	2.522e-10
FBgn0143381	snap-Scaffold_195-processed-gene-0.45-mRNA-1	Scaffold_195	4006	C	T	0.196752	8.10947e-07
FBgn0138219	maker-Scaffold_16-augustus-gene-2.85-mRNA-1	Scaffold_16	518330	C	G	0.196721	9.68109e-08
FBgn0133159	maker-Scaffold_2-augustus-gene-5.61-mRNA-1	Scaffold_2	1883214	G	A	0.196721	6.4851e-09
FBgn0140739	maker-Scaffold_4-augustus-gene-2.187-mRNA-1	Scaffold_4	792885	A	G	0.19671	3.42244e-10
FBgn0138887	snap-Scaffold_0-processed-gene-6.153-mRNA-1	Scaffold_0	1831201	G	A	0.196591	2.60007e-12
FBgn0133728	augustus-Scaffold_61-processed-gene-0.14-mRNA-1	Scaffold_61	96429	G	C	0.196532	2.01856e-07
FBgn0281408	maker-Scaffold_29-snap-gene-0.33-mRNA-1	Scaffold_29	52435	G	A	0.196262	5.2429e-08
FBgn0135624	maker-Scaffold_164-snap-gene-0.184-mRNA-1	Scaffold_164	202408	G	T	0.196042	7.99431e-07
FBgn0133823	maker-Scaffold_17-augustus-gene-2.327-mRNA-1	Scaffold_17	569652	G	A	0.19593	0
FBgn0144980	augustus-Scaffold_231-processed-gene-0.38-mRNA-1	Scaffold_231	78208	A	C	0.195881	7.87458e-09
FBgn0145660	maker-Scaffold_78-augustus-gene-0.531-mRNA-1	Scaffold_78	316296	T	C	0.195831	5.31256e-08
FBgn0133735	maker-Scaffold_218-augustus-gene-0.74-mRNA-1	Scaffold_218	86692	G	C	0.195701	3.47576e-10
FBgn0138001	maker-Scaffold_268-snap-gene-0.112-mRNA-1	Scaffold_268	69145	G	T	0.195634	5.78876e-12
FBgn0137509	maker-Scaffold_143-augustus-gene-0.94-mRNA-1	Scaffold_143	179431	C	T	0.195386	1.25668e-12
FBgn0134817	maker-Scaffold_87-snap-gene-0.135-mRNA-1	Scaffold_87	213365	G	T	0.195359	5.66544e-14
FBgn0084893	maker-Scaffold_29-augustus-gene-3.210-mRNA-1	Scaffold_29	1489794	G	C	0.19527	5.07438e-06
FBgn0142103	maker-Scaffold_145-snap-gene-0.86-mRNA-1	Scaffold_145	199309	G	A	0.194874	3.7886e-11
FBgn0135226	snap-Scaffold_77-processed-gene-0.14-mRNA-1	Scaffold_77	142459	C	G	0.194775	1.28642e-08
FBgn0145601	maker-Scaffold_10-augustus-gene-2.183-mRNA-1	Scaffold_10	616882	A	T	0.194704	5.06262e-13
FBgn0135848	maker-Scaffold_21-augustus-gene-2.283-mRNA-1	Scaffold_21	773850	G	C	0.194678	7.0346e-06
FBgn0137878	augustus-Scaffold_16-processed-gene-2.268-mRNA-1	Scaffold_16	648945	C	A	0.194353	3.36157e-12
FBgn0136168	maker-Scaffold_132-augustus-gene-0.249-mRNA-1	Scaffold_132	52482	G	T	0.19423	2.31141e-07
FBgn0147108	maker-Scaffold_2-snap-gene-5.311-mRNA-1	Scaffold_2	1574503	T	C	0.194139	1.00907e-08
FBgn0139033	maker-Scaffold_17-augustus-gene-1.88-mRNA-1	Scaffold_17	288210	A	C	0.194082	1.19373e-07
FBgn0144237	augustus-Scaffold_203-processed-gene-0.66-mRNA-1	Scaffold_203	179290	A	G	0.194065	5.8007e-09
FBgn0140798	maker-Scaffold_42-snap-gene-1.109-mRNA-1	Scaffold_42	704997	A	G	0.193956	1.77728e-06
FBgn0144743	maker-Scaffold_84-snap-gene-0.92-mRNA-1	Scaffold_84	53022	A	T	0.193929	3.89452e-07
FBgn0142985	maker-Scaffold_52-snap-gene-2.713-mRNA-1	Scaffold_52	701733	A	C	0.193671	3.39628e-09
FBgn0137795	augustus-Scaffold_8-processed-gene-2.306-mRNA-1	Scaffold_8	742521	C	T	0.193607	1.91076e-07
FBgn0135697	maker-Scaffold_152-augustus-gene-0.16-mRNA-1	Scaffold_152	52862	A	C	0.193591	1.86327e-06
FBgn0141335	maker-Scaffold_51-snap-gene-0.148-mRNA-1	Scaffold_51	143293	C	G	0.193588	2.71819e-07
FBgn0138199	maker-Scaffold_16-augustus-gene-1.90-mRNA-1	Scaffold_16	222306	G	A	0.193495	2.44887e-07
FBgn0146102	maker-Scaffold_2-augustus-gene-1.111-mRNA-1	Scaffold_2	454480	G	T	0.19341	2.25724e-10
FBgn0135689	snap-Scaffold_152-processed-gene-0.97-mRNA-1	Scaffold_152	221333	T	C	0.193394	6.19274e-10
FBgn0147486	maker-Scaffold_10-augustus-gene-0.240-mRNA-1	Scaffold_10	70410	C	T	0.193379	4.74003e-12
FBgn0136503	augustus-Scaffold_25-processed-gene-2.64-mRNA-1	Scaffold_25	939510	A	G	0.193073	4.95487e-06
FBgn0138012	maker-Scaffold_29-augustus-gene-0.169-mRNA-1	Scaffold_29	29014	A	T	0.192982	3.65595e-08
FBgn0147303	maker-Scaffold_43-augustus-gene-1.122-mRNA-1	Scaffold_43	359224	G	T	0.192957	7.29258e-07
FBgn0140700	augustus-Scaffold_4-processed-gene-5.140-mRNA-1	Scaffold_4	1605009	C	T	0.192701	2.28054e-06
FBgn0135286	maker-Scaffold_472-augustus-gene-0.15-mRNA-1	Scaffold_472	4297	C	G	0.192446	2.35722e-06
FBgn0143591	maker-Scaffold_51-snap-gene-1.106-mRNA-1	Scaffold_51	687339	C	T	0.19236	6.69753e-10
FBgn0141767	maker-Scaffold_89-augustus-gene-0.422-mRNA-1	Scaffold_89	209384	G	A	0.192308	1.66258e-10
FBgn0133010	maker-Scaffold_225-augustus-gene-0.11-mRNA-1	Scaffold_225	71382	G	T	0.19202	2.88839e-06
FBgn0144005	maker-Scaffold_14-snap-gene-1.365-mRNA-1	Scaffold_14	244590	C	G	0.191992	5.5089e-06
FBgn0134707	maker-Scaffold_131-snap-gene-0.194-mRNA-1	Scaffold_131	307284	C	T	0.191991	0
FBgn0139247	maker-Scaffold_0-augustus-gene-0.49-mRNA-1	Scaffold_0	157901	G	A	0.191975	1.08976e-10
FBgn0144716	augustus-Scaffold_108-processed-gene-0.76-mRNA-1	Scaffold_108	222947	A	C	0.191919	5.60007e-07
FBgn0132903	maker-Scaffold_49-augustus-gene-1.189-mRNA-1	Scaffold_49	702997	A	T	0.19182	9.27695e-06
FBgn0133575	maker-Scaffold_73-augustus-gene-0.180-mRNA-1	Scaffold_73	493627	C	T	0.19172	1.28224e-10
FBgn0143370	augustus-Scaffold_195-processed-gene-0.107-mRNA-1	Scaffold_195	90949	C	T	0.191474	2.82251e-08
FBgn0144050	maker-Scaffold_44-snap-gene-1.29-mRNA-1	Scaffold_44	360399	C	T	0.191304	0
FBgn0145322	maker-Scaffold_12-snap-gene-3.500-mRNA-1	Scaffold_12	1293133	T	G	0.19126	1.11876e-08
FBgn0146907	augustus-Scaffold_249-processed-gene-0.122-mRNA-1	Scaffold_249	33734	T	A	0.191247	1.40122e-07
FBgn0133787	augustus-Scaffold_17-processed-gene-2.279-mRNA-1	Scaffold_17	1071961	G	T	0.191011	4.78843e-06
FBgn0135941	maker-Scaffold_160-snap-gene-0.13-mRNA-1	Scaffold_160	83037	A	G	0.191011	7.19978e-06
FBgn0143545	augustus-Scaffold_28-processed-gene-0.64-mRNA-1	Scaffold_28	162569	A	T	0.190943	2.65949e-09
FBgn0144647	augustus-Scaffold_4-processed-gene-4.22-mRNA-1	Scaffold_4	1125905	A	C	0.190871	6.64049e-08
FBgn0143820	augustus-Scaffold_1-processed-gene-2.53-mRNA-1	Scaffold_1	520742	G	C	0.190689	1.36143e-10
FBgn0134667	maker-Scaffold_265-snap-gene-0.1-mRNA-1	Scaffold_265	5118	C	A	0.190586	1.13619e-06
FBgn0136915	maker-Scaffold_22-snap-gene-0.12-mRNA-1	Scaffold_22	101274	G	T	0.190461	1.93801e-06
FBgn0142653	maker-Scaffold_125-augustus-gene-0.154-mRNA-1	Scaffold_125	217834	G	A	0.190154	3.24957e-09
FBgn0139492	augustus-Scaffold_56-processed-gene-2.663-mRNA-1	Scaffold_56	775645	A	C	0.190106	5.88414e-06
FBgn0134590	augustus-Scaffold_140-processed-gene-0.369-mRNA-1	Scaffold_140	253220	T	G	0.189888	1.4112e-06
FBgn0134073	maker-Scaffold_170-snap-gene-0.88-mRNA-1	Scaffold_170	195905	G	C	0.189873	2.30357e-10
FBgn0280469	maker-Scaffold_174-snap-gene-0.147-mRNA-1	Scaffold_174	67072	C	G	0.189655	3.00715e-07
FBgn0140338	maker-Scaffold_9-augustus-gene-1.21-mRNA-1	Scaffold_9	387952	T	G	0.189429	3.1602e-06
FBgn0135238	maker-Scaffold_77-snap-gene-0.121-mRNA-1	Scaffold_77	309713	A	C	0.189326	2.56363e-08
FBgn0138482	maker-Scaffold_48-augustus-gene-0.42-mRNA-1	Scaffold_48	49836	A	T	0.189189	8.39229e-12
FBgn0143897	maker-Scaffold_1-augustus-gene-6.326-mRNA-1	Scaffold_1	1935083	A	G	0.189151	4.31175e-07
FBgn0134315	maker-Scaffold_55-snap-gene-1.146-mRNA-1	Scaffold_55	593646	T	G	0.188668	6.82418e-09
FBgn0135166	maker-Scaffold_152-snap-gene-0.117-mRNA-1	Scaffold_152	280825	G	A	0.188644	3.6407e-10
FBgn0139116	maker-Scaffold_256-augustus-gene-0.132-mRNA-1	Scaffold_256	30469	A	G	0.1886	1.0561e-06
FBgn0135250	maker-Scaffold_60-augustus-gene-1.285-mRNA-1	Scaffold_60	612954	T	C	0.188385	1.94192e-08
FBgn0144975	maker-Scaffold_19-augustus-gene-1.140-mRNA-1	Scaffold_19	252653	A	T	0.188303	1.62433e-13
FBgn0137682	augustus-Scaffold_35-processed-gene-1.174-mRNA-1	Scaffold_35	590972	G	A	0.188119	8.78881e-07
FBgn0142625	maker-Scaffold_115-augustus-gene-0.312-mRNA-1	Scaffold_115	358884	G	T	0.188005	4.79896e-06
FBgn0136255	maker-Scaffold_25-augustus-gene-1.41-mRNA-1	Scaffold_25	380101	C	A	0.18797	1.13531e-10
FBgn0135507	maker-Scaffold_107-snap-gene-0.141-mRNA-1	Scaffold_107	53625	G	C	0.187853	1.38192e-10
FBgn0139295	augustus-Scaffold_117-processed-gene-0.29-mRNA-1	Scaffold_117	279321	C	T	0.18761	1.07358e-08
FBgn0280583	maker-Scaffold_13-augustus-gene-2.32-mRNA-1	Scaffold_13	664881	C	A	0.18758	9.27004e-06
FBgn0133785	maker-Scaffold_17-augustus-gene-2.353-mRNA-1	Scaffold_17	1088924	C	T	0.187528	1.31379e-13
FBgn0133836	augustus-Scaffold_17-processed-gene-2.224-mRNA-1	Scaffold_17	608209	C	T	0.1875	1.97551e-06
FBgn0137409	maker-Scaffold_76-augustus-gene-0.33-mRNA-1	Scaffold_76	35434	A	G	0.187321	8.69576e-07
FBgn0135334	maker-Scaffold_107-snap-gene-0.135-mRNA-1	Scaffold_107	205102	G	C	0.186957	4.15715e-08
FBgn0137260	augustus-Scaffold_23-processed-gene-2.287-mRNA-1	Scaffold_23	759289	T	G	0.186813	2.11759e-06
FBgn0142996	maker-Scaffold_52-augustus-gene-2.635-mRNA-1	Scaffold_52	810573	G	A	0.186796	4.35095e-11
FBgn0133401	augustus-Scaffold_66-processed-gene-1.18-mRNA-1	Scaffold_66	576844	C	G	0.186692	7.1898e-06
FBgn0133793	maker-Scaffold_17-augustus-gene-2.348-mRNA-1	Scaffold_17	1014756	T	A	0.186604	3.78253e-06
FBgn0280897	augustus-Scaffold_286-processed-gene-0.18-mRNA-1	Scaffold_286	85987	A	G	0.186465	1.20573e-07
FBgn0069601	maker-Scaffold_67-augustus-gene-1.91-mRNA-1	Scaffold_67	408967	C	T	0.186441	1.73899e-10
FBgn0141226	augustus-Scaffold_1-processed-gene-6.97-mRNA-1	Scaffold_1	1774800	G	T	0.186389	9.38906e-13
FBgn0133657	maker-Scaffold_38-augustus-gene-1.387-mRNA-1	Scaffold_38	636937	A	G	0.186355	9.53404e-07
FBgn0133123	maker-Scaffold_111-snap-gene-0.423-mRNA-1	Scaffold_111	400718	G	A	0.186281	4.36691e-06
FBgn0143879	maker-Scaffold_1-snap-gene-5.240-mRNA-1	Scaffold_1	1640004	C	T	0.186177	2.2119e-09
FBgn0141896	maker-Scaffold_181-snap-gene-0.171-mRNA-1	Scaffold_181	173601	G	A	0.186118	3.71412e-07
FBgn0135833	maker-Scaffold_21-augustus-gene-2.289-mRNA-1	Scaffold_21	879087	C	T	0.186047	6.68062e-06
FBgn0142516	maker-Scaffold_46-augustus-gene-1.311-mRNA-1	Scaffold_46	392501	G	T	0.186047	7.25691e-11
FBgn0143586	augustus-Scaffold_58-processed-gene-1.134-mRNA-1	Scaffold_58	411395	G	C	0.186047	4.67383e-07
FBgn0134915	maker-Scaffold_241-snap-gene-0.2-mRNA-1	Scaffold_241	58357	G	T	0.186035	9.74664e-11
FBgn0145311	maker-Scaffold_12-augustus-gene-3.380-mRNA-1	Scaffold_12	985473	T	A	0.185399	5.269e-06
FBgn0142118	maker-Scaffold_7-augustus-gene-1.79-mRNA-1	Scaffold_7	201869	G	A	0.185372	3.65232e-06
FBgn0145834	maker-Scaffold_93-augustus-gene-0.92-mRNA-1	Scaffold_93	313636	T	G	0.185363	8.01555e-06
FBgn0140158	augustus-Scaffold_5-processed-gene-3.55-mRNA-1	Scaffold_5	854764	G	A	0.185276	2.14689e-06
FBgn0141498	maker-Scaffold_28-augustus-gene-0.70-mRNA-1	Scaffold_28	91007	G	A	0.185185	6.30613e-06
FBgn0134933	maker-Scaffold_194-snap-gene-0.9-mRNA-1	Scaffold_194	86406	C	T	0.184839	4.2297e-07
FBgn0145718	maker-Scaffold_92-snap-gene-0.16-mRNA-1	Scaffold_92	98030	T	C	0.184613	1.21942e-06
FBgn0134133	maker-Scaffold_3-augustus-gene-1.83-mRNA-1	Scaffold_3	258994	G	A	0.184608	2.91762e-08
FBgn0133825	augustus-Scaffold_9-processed-gene-0.210-mRNA-1	Scaffold_9	83212	A	G	0.184535	3.45797e-08
FBgn0138915	maker-Scaffold_0-augustus-gene-8.86-mRNA-1	Scaffold_0	2396608	C	A	0.184466	4.45456e-13
FBgn0137851	maker-Scaffold_16-augustus-gene-3.29-mRNA-1	Scaffold_16	1266547	G	T	0.184216	4.9824e-06
FBgn0144165	maker-Scaffold_29-augustus-gene-3.145-mRNA-1	Scaffold_29	904393	C	G	0.184102	4.05724e-09
FBgn0138912	maker-Scaffold_0-augustus-gene-8.83-mRNA-1	Scaffold_0	2311712	G	A	0.183867	1.35418e-09
FBgn0137654	maker-Scaffold_64-snap-gene-1.412-mRNA-1	Scaffold_64	411416	T	C	0.183673	1.02219e-09
FBgn0140136	maker-Scaffold_5-snap-gene-4.116-mRNA-1	Scaffold_5	1209302	C	A	0.183297	3.81421e-07
FBgn0137873	maker-Scaffold_16-augustus-gene-3.23-mRNA-1	Scaffold_16	767128	T	A	0.183249	9.46839e-10
FBgn0138459	augustus-Scaffold_64-processed-gene-1.94-mRNA-1	Scaffold_64	520338	A	C	0.183192	3.0204e-10
FBgn0139958	maker-Scaffold_15-augustus-gene-3.136-mRNA-1	Scaffold_15	1171212	G	A	0.18312	2.68381e-07
FBgn0134895	maker-Scaffold_302-augustus-gene-0.11-mRNA-1	Scaffold_302	18382	C	G	0.182609	5.58565e-07
FBgn0139789	augustus-Scaffold_71-processed-gene-0.563-mRNA-1	Scaffold_71	298458	T	C	0.182515	2.37404e-07
FBgn0138866	maker-Scaffold_0-augustus-gene-5.100-mRNA-1	Scaffold_0	1608998	G	A	0.182491	1.34983e-09
FBgn0137671	maker-Scaffold_64-snap-gene-0.5-mRNA-1	Scaffold_64	6819	G	A	0.182482	1.46212e-08
FBgn0132821	augustus-Scaffold_6-processed-gene-0.25-mRNA-1	Scaffold_6	30619	C	G	0.182446	2.74888e-08
FBgn0143884	maker-Scaffold_1-augustus-gene-6.316-mRNA-1	Scaffold_1	1771520	G	A	0.182371	2.91741e-08
FBgn0142810	snap-Scaffold_18-processed-gene-2.68-mRNA-1	Scaffold_18	1163499	C	A	0.18225	1.56197e-06
FBgn0139686	maker-Scaffold_41-augustus-gene-1.208-mRNA-1	Scaffold_41	316709	G	A	0.18223	7.1017e-06
FBgn0143590	maker-Scaffold_58-augustus-gene-1.179-mRNA-1	Scaffold_58	480205	T	G	0.182121	5.00687e-07
FBgn0135095	maker-Scaffold_37-snap-gene-1.169-mRNA-1	Scaffold_37	822928	A	T	0.181818	3.11326e-08
FBgn0140051	augustus-Scaffold_25-processed-gene-1.304-mRNA-1	Scaffold_25	388696	A	C	0.181751	3.99169e-08
FBgn0134862	maker-Scaffold_119-augustus-gene-0.311-mRNA-1	Scaffold_119	345732	T	G	0.181722	6.79449e-08
FBgn0139900	augustus-Scaffold_247-processed-gene-0.26-mRNA-1	Scaffold_247	106916	C	T	0.181567	1.11628e-06
FBgn0134596	maker-Scaffold_140-augustus-gene-0.410-mRNA-1	Scaffold_140	265642	A	G	0.181532	2.7319e-09
FBgn0138881	maker-Scaffold_0-augustus-gene-6.82-mRNA-1	Scaffold_0	1764681	A	T	0.181267	6.07052e-13
FBgn0136529	augustus-Scaffold_55-processed-gene-1.199-mRNA-1	Scaffold_55	222467	T	G	0.181246	4.64285e-06
FBgn0147313	maker-Scaffold_43-augustus-gene-1.130-mRNA-1	Scaffold_43	585554	A	G	0.181205	2.99378e-07
FBgn0144823	maker-Scaffold_101-snap-gene-0.279-mRNA-1	Scaffold_101	210951	G	C	0.181087	3.19229e-08
FBgn0135046	maker-Scaffold_37-augustus-gene-0.216-mRNA-1	Scaffold_37	144822	C	T	0.181041	1.15832e-07
FBgn0138706	maker-Scaffold_26-snap-gene-0.31-mRNA-1	Scaffold_26	17487	G	A	0.180991	7.43399e-07
FBgn0135912	maker-Scaffold_79-augustus-gene-0.81-mRNA-1	Scaffold_79	422101	C	T	0.180928	5.75032e-08
FBgn0280879	maker-Scaffold_76-augustus-gene-0.37-mRNA-1	Scaffold_76	147492	G	A	0.180867	2.9416e-10
FBgn0146827	maker-Scaffold_83-augustus-gene-0.295-mRNA-1	Scaffold_83	255264	A	C	0.180807	7.71056e-07
FBgn0140356	maker-Scaffold_9-augustus-gene-2.110-mRNA-1	Scaffold_9	684494	G	C	0.180723	5.37243e-07
FBgn0144302	maker-Scaffold_159-augustus-gene-0.128-mRNA-1	Scaffold_159	202096	A	T	0.180567	8.02063e-06
FBgn0135715	augustus-Scaffold_56-processed-gene-1.222-mRNA-1	Scaffold_56	203701	T	G	0.180399	3.91507e-09
FBgn0146637	maker-Scaffold_3-snap-gene-1.66-mRNA-1	Scaffold_3	234448	C	T	0.180346	3.35054e-08
FBgn0134942	snap-Scaffold_79-processed-gene-0.378-mRNA-1	Scaffold_79	254548	A	C	0.180328	8.99304e-08
FBgn0145464	maker-Scaffold_57-snap-gene-1.297-mRNA-1	Scaffold_57	598314	G	T	0.180274	7.61125e-06
FBgn0145018	maker-Scaffold_19-snap-gene-1.157-mRNA-1	Scaffold_19	472376	T	G	0.180029	2.07213e-07
FBgn0134503	maker-Scaffold_204-augustus-gene-0.36-mRNA-1	Scaffold_204	3819	G	A	0.179969	4.0754e-07
FBgn0140759	maker-Scaffold_4-augustus-gene-1.41-mRNA-1	Scaffold_4	335630	G	C	0.179874	5.47546e-09
FBgn0135881	maker-Scaffold_198-snap-gene-0.172-mRNA-1	Scaffold_198	132111	G	T	0.179515	4.69275e-13
FBgn0139000	maker-Scaffold_174-augustus-gene-0.266-mRNA-1	Scaffold_174	378	C	T	0.179502	8.70815e-10
FBgn0084392	maker-Scaffold_9-augustus-gene-2.125-mRNA-1	Scaffold_9	639940	T	G	0.179365	1.21272e-06
FBgn0138659	snap-Scaffold_70-processed-gene-0.8-mRNA-1	Scaffold_70	98149	A	G	0.179288	4.7428e-11
FBgn0146670	augustus-Scaffold_36-processed-gene-1.849-mRNA-1	Scaffold_36	606485	A	T	0.17909	4.7844e-06
FBgn0140340	maker-Scaffold_9-augustus-gene-1.22-mRNA-1	Scaffold_9	432697	G	A	0.178947	2.9746e-06
FBgn0137827	maker-Scaffold_8-augustus-gene-1.59-mRNA-1	Scaffold_8	242491	C	G	0.178892	1.74339e-09
FBgn0140470	maker-Scaffold_370-augustus-gene-0.15-mRNA-1	Scaffold_370	5856	C	T	0.178742	7.33526e-10
FBgn0141734	maker-Scaffold_178-augustus-gene-0.262-mRNA-1	Scaffold_178	138282	C	T	0.178682	1.21119e-06
FBgn0137437	maker-Scaffold_70-snap-gene-0.156-mRNA-1	Scaffold_70	419119	T	C	0.178679	5.3602e-09
FBgn0141753	maker-Scaffold_184-augustus-gene-0.37-mRNA-1	Scaffold_184	191032	A	G	0.178574	3.17735e-06
FBgn0144968	augustus-Scaffold_242-processed-gene-0.54-mRNA-1	Scaffold_242	126431	A	T	0.178417	2.23268e-09
FBgn0134500	maker-Scaffold_40-snap-gene-0.47-mRNA-1	Scaffold_40	144969	G	C	0.178315	3.74998e-08
FBgn0145769	augustus-Scaffold_166-processed-gene-0.43-mRNA-1	Scaffold_166	15830	C	T	0.178082	4.79317e-09
FBgn0144359	maker-Scaffold_38-augustus-gene-1.386-mRNA-1	Scaffold_38	538140	G	C	0.178063	1.44317e-11
FBgn0144461	maker-Scaffold_203-snap-gene-0.1-mRNA-1	Scaffold_203	128145	G	C	0.177933	1.19144e-09
FBgn0132952	maker-Scaffold_12-snap-gene-3.503-mRNA-1	Scaffold_12	888936	T	C	0.177632	1.77497e-06
FBgn0133713	maker-Scaffold_61-snap-gene-1.89-mRNA-1	Scaffold_61	484226	G	A	0.177585	7.90834e-07
FBgn0144974	augustus-Scaffold_231-processed-gene-0.34-mRNA-1	Scaffold_231	34325	G	A	0.177432	2.55998e-08
FBgn0145034	snap-Scaffold_31-processed-gene-1.296-mRNA-1	Scaffold_31	395318	C	T	0.176939	3.92721e-09
FBgn0281008	maker-Scaffold_297-snap-gene-0.26-mRNA-1	Scaffold_297	14145	T	A	0.176884	1.77314e-06
FBgn0137112	augustus-Scaffold_207-processed-gene-0.87-mRNA-1	Scaffold_207	84913	A	C	0.176791	5.19898e-13
FBgn0140723	maker-Scaffold_4-snap-gene-4.11-mRNA-1	Scaffold_4	1224058	C	T	0.176786	8.31403e-07
FBgn0139693	maker-Scaffold_122-snap-gene-0.349-mRNA-1	Scaffold_122	24407	C	T	0.176615	8.55053e-08
FBgn0141690	maker-Scaffold_32-augustus-gene-2.344-mRNA-1	Scaffold_32	637575	G	A	0.176494	3.33225e-10
FBgn0137121	maker-Scaffold_207-snap-gene-0.8-mRNA-1	Scaffold_207	61589	T	G	0.176364	1.64437e-09
FBgn0147254	augustus-Scaffold_166-processed-gene-0.24-mRNA-1	Scaffold_166	10923	A	C	0.17615	2.09785e-12
FBgn0133881	maker-Scaffold_137-augustus-gene-0.154-mRNA-1	Scaffold_137	267707	G	A	0.176138	2.31327e-06
FBgn0136608	maker-Scaffold_3-snap-gene-6.95-mRNA-1	Scaffold_3	1715755	A	C	0.176077	7.01237e-07
FBgn0135610	maker-Scaffold_77-augustus-gene-0.445-mRNA-1	Scaffold_77	58623	T	G	0.175966	7.6817e-06
FBgn0138155	maker-Scaffold_90-augustus-gene-0.388-mRNA-1	Scaffold_90	426765	G	T	0.175966	2.35067e-13
FBgn0143252	maker-Scaffold_89-snap-gene-0.455-mRNA-1	Scaffold_89	407722	A	G	0.175799	9.9843e-08
FBgn0133863	maker-Scaffold_17-augustus-gene-2.317-mRNA-1	Scaffold_17	1061105	C	T	0.175788	6.98216e-08
FBgn0137425	maker-Scaffold_76-augustus-gene-0.43-mRNA-1	Scaffold_76	446529	C	A	0.175495	2.48968e-07
FBgn0145849	maker-Scaffold_413-snap-gene-0.20-mRNA-1	Scaffold_413	8039	T	A	0.1753	7.45786e-07
FBgn0139873	maker-Scaffold_136-augustus-gene-0.64-mRNA-1	Scaffold_136	20824	G	A	0.175258	5.75436e-12
FBgn0141207	maker-Scaffold_1-augustus-gene-7.81-mRNA-1	Scaffold_1	2356373	T	C	0.175044	3.24657e-06
FBgn0133981	maker-Scaffold_38-snap-gene-1.141-mRNA-1	Scaffold_38	623582	T	A	0.174991	1.86704e-06
FBgn0140274	maker-Scaffold_7-augustus-gene-4.369-mRNA-1	Scaffold_7	1337963	T	C	0.17497	3.88682e-06
FBgn0136409	maker-Scaffold_410-augustus-gene-0.15-mRNA-1	Scaffold_410	10101	A	T	0.174707	1.14228e-07
FBgn0133917	maker-Scaffold_61-augustus-gene-0.21-mRNA-1	Scaffold_61	161309	C	A	0.174624	1.97901e-10
FBgn0138278	maker-Scaffold_8-augustus-gene-1.55-mRNA-1	Scaffold_8	462439	C	G	0.174601	3.70535e-10
FBgn0133264	augustus-Scaffold_34-processed-gene-2.72-mRNA-1	Scaffold_34	786616	A	G	0.174524	3.93586e-08
FBgn0145752	maker-Scaffold_43-augustus-gene-1.139-mRNA-1	Scaffold_43	217388	C	T	0.174419	2.48532e-09
FBgn0143991	maker-Scaffold_14-augustus-gene-1.344-mRNA-1	Scaffold_14	470045	C	T	0.174407	2.3475e-06
FBgn0139484	maker-Scaffold_56-augustus-gene-2.230-mRNA-1	Scaffold_56	807124	C	T	0.174352	1.1789e-10
FBgn0138147	augustus-Scaffold_67-processed-gene-1.38-mRNA-1	Scaffold_67	233131	C	G	0.174218	7.51534e-09
FBgn0140679	maker-Scaffold_19-snap-gene-1.168-mRNA-1	Scaffold_19	312998	T	G	0.174025	2.72766e-07
FBgn0135678	snap-Scaffold_340-processed-gene-0.50-mRNA-1	Scaffold_340	23958	A	T	0.17376	1.08651e-09
FBgn0135874	maker-Scaffold_21-augustus-gene-0.40-mRNA-1	Scaffold_21	12218	G	A	0.173666	9.26257e-06
FBgn0141392	maker-Scaffold_22-augustus-gene-5.326-mRNA-1	Scaffold_22	1557721	G	A	0.173653	7.64372e-10
FBgn0140513	snap-Scaffold_11-processed-gene-1.15-mRNA-1	Scaffold_11	294366	G	A	0.173554	8.06456e-07
FBgn0145717	augustus-Scaffold_92-processed-gene-0.64-mRNA-1	Scaffold_92	111421	C	A	0.173534	1.61085e-10
FBgn0137430	augustus-Scaffold_70-processed-gene-0.203-mRNA-1	Scaffold_70	517848	A	T	0.173467	2.13497e-09
FBgn0138375	maker-Scaffold_65-snap-gene-0.19-mRNA-1	Scaffold_65	102823	T	C	0.173277	9.1465e-08
FBgn0145356	maker-Scaffold_49-snap-gene-1.222-mRNA-1	Scaffold_49	351190	T	A	0.173216	9.78469e-06
FBgn0147547	maker-Scaffold_6-augustus-gene-2.393-mRNA-1	Scaffold_6	729781	C	T	0.173118	4.26566e-09
FBgn0136064	maker-Scaffold_62-snap-gene-1.514-mRNA-1	Scaffold_62	628505	C	T	0.172983	1.54437e-10
FBgn0142070	maker-Scaffold_106-snap-gene-0.172-mRNA-1	Scaffold_106	73417	T	G	0.172908	1.69337e-07
FBgn0140369	maker-Scaffold_9-augustus-gene-3.77-mRNA-1	Scaffold_9	801390	T	A	0.172811	9.9773e-09
FBgn0136160	augustus-Scaffold_132-processed-gene-0.286-mRNA-1	Scaffold_132	294330	T	A	0.172639	3.1395e-06
FBgn0136880	augustus-Scaffold_22-processed-gene-1.17-mRNA-1	Scaffold_22	441025	C	G	0.172534	1.43593e-10
FBgn0142851	maker-Scaffold_7-snap-gene-1.253-mRNA-1	Scaffold_7	382149	G	A	0.172283	2.19451e-09
FBgn0137637	snap-Scaffold_48-processed-gene-0.27-mRNA-1	Scaffold_48	27854	A	G	0.172281	2.47334e-07
FBgn0139149	maker-Scaffold_0-snap-gene-7.13-mRNA-1	Scaffold_0	2029127	A	G	0.172169	2.15004e-06
FBgn0135361	maker-Scaffold_5-augustus-gene-3.96-mRNA-1	Scaffold_5	1036649	C	A	0.172028	1.75633e-07
FBgn0139908	maker-Scaffold_229-snap-gene-0.119-mRNA-1	Scaffold_229	111379	T	A	0.171876	5.87417e-08
FBgn0144162	augustus-Scaffold_29-processed-gene-3.601-mRNA-1	Scaffold_29	887617	G	T	0.171665	4.93771e-08
FBgn0134658	maker-Scaffold_132-snap-gene-0.297-mRNA-1	Scaffold_132	203095	G	C	0.171572	1.05202e-08
FBgn0146767	maker-Scaffold_63-augustus-gene-1.131-mRNA-1	Scaffold_63	295101	A	G	0.171551	7.82422e-06
FBgn0144850	maker-Scaffold_66-snap-gene-1.286-mRNA-1	Scaffold_66	417387	A	G	0.171394	5.57362e-06
FBgn0138327	maker-Scaffold_8-augustus-gene-3.392-mRNA-1	Scaffold_8	1217120	T	C	0.171309	1.11049e-07
FBgn0142283	snap-Scaffold_18-processed-gene-0.22-mRNA-1	Scaffold_18	85648	C	T	0.171277	8.2075e-06
FBgn0134963	maker-Scaffold_198-augustus-gene-0.187-mRNA-1	Scaffold_198	106440	G	A	0.171271	2.0633e-10
FBgn0141415	snap-Scaffold_22-processed-gene-5.544-mRNA-1	Scaffold_22	1927618	G	A	0.171171	4.04724e-13
FBgn0141963	maker-Scaffold_114-augustus-gene-0.311-mRNA-1	Scaffold_114	132540	C	A	0.171069	1.7244e-06
FBgn0140245	maker-Scaffold_7-snap-gene-5.193-mRNA-1	Scaffold_7	1899950	T	G	0.170781	2.81284e-09
FBgn0133766	maker-Scaffold_137-snap-gene-0.252-mRNA-1	Scaffold_137	247489	G	A	0.170768	5.58798e-07
FBgn0133468	augustus-Scaffold_13-processed-gene-2.97-mRNA-1	Scaffold_13	604753	A	T	0.170648	3.5391e-09
FBgn0141631	augustus-Scaffold_47-processed-gene-0.45-mRNA-1	Scaffold_47	42817	A	G	0.170339	1.74495e-06
FBgn0138492	augustus-Scaffold_48-processed-gene-1.60-mRNA-1	Scaffold_48	345674	G	A	0.17013	2.9015e-07
FBgn0137191	maker-Scaffold_104-augustus-gene-0.89-mRNA-1	Scaffold_104	204019	A	T	0.169824	6.71369e-06
FBgn0133872	maker-Scaffold_17-augustus-gene-2.325-mRNA-1	Scaffold_17	1161457	G	A	0.169619	1.02315e-06
FBgn0135665	maker-Scaffold_124-augustus-gene-0.313-mRNA-1	Scaffold_124	83948	A	G	0.169601	3.53208e-09
FBgn0141177	augustus-Scaffold_14-processed-gene-3.13-mRNA-1	Scaffold_14	1105132	C	T	0.169584	1.81286e-06
FBgn0144264	maker-Scaffold_33-snap-gene-1.65-mRNA-1	Scaffold_33	357346	G	A	0.169527	5.0949e-10
FBgn0147071	maker-Scaffold_470-augustus-gene-0.9-mRNA-1	Scaffold_470	1518	G	A	0.169492	6.73856e-08
FBgn0145179	maker-Scaffold_253-augustus-gene-0.40-mRNA-1	Scaffold_253	102953	C	T	0.169399	1.17862e-09
FBgn0135602	augustus-Scaffold_77-processed-gene-0.494-mRNA-1	Scaffold_77	135282	G	A	0.169286	8.92228e-10
FBgn0138091	snap-Scaffold_34-processed-gene-0.253-mRNA-1	Scaffold_34	81574	G	A	0.169231	4.70215e-12
FBgn0136335	maker-Scaffold_40-snap-gene-1.301-mRNA-1	Scaffold_40	216225	C	T	0.169061	2.4568e-13
FBgn0142695	maker-Scaffold_112-augustus-gene-0.301-mRNA-1	Scaffold_112	196189	G	A	0.169035	2.91136e-07
FBgn0133777	maker-Scaffold_17-augustus-gene-2.359-mRNA-1	Scaffold_17	1142086	A	T	0.168862	4.53312e-10
FBgn0134495	maker-Scaffold_40-snap-gene-0.51-mRNA-1	Scaffold_40	171679	C	T	0.168727	2.64024e-08
FBgn0144299	maker-Scaffold_159-snap-gene-0.171-mRNA-1	Scaffold_159	220820	T	C	0.168675	6.14587e-09
FBgn0140827	maker-Scaffold_156-augustus-gene-0.96-mRNA-1	Scaffold_156	324730	G	A	0.168672	1.32327e-06
FBgn0144763	augustus-Scaffold_206-processed-gene-0.132-mRNA-1	Scaffold_206	75626	A	C	0.168624	1.3964e-07
FBgn0143170	maker-Scaffold_127-augustus-gene-0.9-mRNA-1	Scaffold_127	226877	A	C	0.168552	5.23543e-08
FBgn0143022	maker-Scaffold_52-augustus-gene-2.652-mRNA-1	Scaffold_52	1019328	T	C	0.168452	1.51191e-10
FBgn0136848	maker-Scaffold_103-augustus-gene-0.46-mRNA-1	Scaffold_103	384889	G	A	0.168421	4.65357e-11
FBgn0134904	maker-Scaffold_261-snap-gene-0.84-mRNA-1	Scaffold_261	63400	A	C	0.168368	5.76834e-08
FBgn0141712	maker-Scaffold_32-augustus-gene-2.361-mRNA-1	Scaffold_32	930649	T	G	0.168337	3.16024e-10
FBgn0133906	augustus-Scaffold_218-processed-gene-0.66-mRNA-1	Scaffold_218	94720	G	T	0.168334	9.27004e-06
FBgn0146194	maker-Scaffold_74-augustus-gene-1.238-mRNA-1	Scaffold_74	301955	T	C	0.168334	9.03602e-06
FBgn0133270	maker-Scaffold_34-snap-gene-2.30-mRNA-1	Scaffold_34	815948	G	A	0.168187	7.07761e-06
FBgn0133400	augustus-Scaffold_66-processed-gene-1.17-mRNA-1	Scaffold_66	518909	C	T	0.167763	1.68075e-06
FBgn0144501	maker-Scaffold_27-snap-gene-1.134-mRNA-1	Scaffold_27	274503	G	C	0.167734	1.5774e-06
FBgn0140407	maker-Scaffold_5-augustus-gene-0.23-mRNA-1	Scaffold_5	197665	A	G	0.167667	2.5309e-11
FBgn0137687	snap-Scaffold_35-processed-gene-1.98-mRNA-1	Scaffold_35	489168	C	G	0.16763	1.43927e-10
FBgn0146394	maker-Scaffold_36-snap-gene-1.920-mRNA-1	Scaffold_36	820880	G	A	0.167541	4.86793e-06
FBgn0142759	snap-Scaffold_18-processed-gene-1.361-mRNA-1	Scaffold_18	475454	G	A	0.167513	1.41503e-10
FBgn0135656	maker-Scaffold_124-snap-gene-0.424-mRNA-1	Scaffold_124	191445	A	C	0.167484	1.10804e-08
FBgn0139813	maker-Scaffold_71-augustus-gene-0.46-mRNA-1	Scaffold_71	89334	T	C	0.16742	1.26233e-07
FBgn0144807	augustus-Scaffold_222-processed-gene-0.143-mRNA-1	Scaffold_222	86968	G	A	0.167418	2.81521e-07
FBgn0139805	maker-Scaffold_71-augustus-gene-0.52-mRNA-1	Scaffold_71	154083	A	G	0.167251	5.71581e-08
FBgn0144371	maker-Scaffold_38-augustus-gene-1.396-mRNA-1	Scaffold_38	113873	T	G	0.167239	2.93037e-07
FBgn0143593	maker-Scaffold_58-augustus-gene-1.180-mRNA-1	Scaffold_58	494778	T	A	0.16718	4.80289e-09
FBgn0146915	maker-Scaffold_249-snap-gene-0.158-mRNA-1	Scaffold_249	116932	C	G	0.167166	1.18921e-10
FBgn0138512	maker-Scaffold_48-augustus-gene-1.351-mRNA-1	Scaffold_48	713547	A	G	0.167141	4.87718e-06
FBgn0138937	augustus-Scaffold_256-processed-gene-0.127-mRNA-1	Scaffold_256	22319	G	C	0.167105	1.28331e-09
FBgn0139922	maker-Scaffold_57-snap-gene-0.222-mRNA-1	Scaffold_57	62809	G	T	0.167086	5.9747e-06
FBgn0281609	maker-Scaffold_152-snap-gene-0.105-mRNA-1	Scaffold_152	8218	C	T	0.166754	2.83481e-07
FBgn0135341	maker-Scaffold_107-snap-gene-0.138-mRNA-1	Scaffold_107	357206	C	T	0.166727	0
FBgn0137901	maker-Scaffold_16-augustus-gene-1.101-mRNA-1	Scaffold_16	202947	C	A	0.166667	5.36422e-11
FBgn0144410	maker-Scaffold_33-augustus-gene-2.357-mRNA-1	Scaffold_33	854336	T	G	0.166614	1.38982e-11
FBgn0137470	maker-Scaffold_126-augustus-gene-0.490-mRNA-1	Scaffold_126	266059	T	C	0.166556	1.37149e-06
FBgn0142654	maker-Scaffold_125-augustus-gene-0.155-mRNA-1	Scaffold_125	226649	G	C	0.166549	1.9067e-13
FBgn0144172	augustus-Scaffold_27-processed-gene-2.323-mRNA-1	Scaffold_27	978710	A	C	0.166408	1.59381e-06
FBgn0139093	augustus-Scaffold_269-processed-gene-0.117-mRNA-1	Scaffold_269	56723	C	T	0.166306	2.4232e-10
FBgn0138614	maker-Scaffold_126-snap-gene-0.279-mRNA-1	Scaffold_126	137124	T	G	0.166211	5.44801e-08
FBgn0145045	maker-Scaffold_31-augustus-gene-2.307-mRNA-1	Scaffold_31	723724	A	G	0.165801	4.85963e-09
FBgn0138523	maker-Scaffold_102-snap-gene-0.0-mRNA-1	Scaffold_102	3785	G	C	0.165775	8.789e-11
FBgn0138261	maker-Scaffold_8-augustus-gene-0.76-mRNA-1	Scaffold_8	148390	G	A	0.165563	1.92381e-09
FBgn0136072	augustus-Scaffold_62-processed-gene-1.454-mRNA-1	Scaffold_62	552966	G	A	0.165508	5.43124e-09
FBgn0135891	maker-Scaffold_198-snap-gene-0.167-mRNA-1	Scaffold_198	40079	G	T	0.165466	7.63759e-07
FBgn0280305	maker-Scaffold_60-snap-gene-1.340-mRNA-1	Scaffold_60	551327	T	G	0.165358	1.7985e-06
FBgn0138666	maker-Scaffold_70-augustus-gene-0.443-mRNA-1	Scaffold_70	266544	C	T	0.165115	8.48956e-10
FBgn0146039	maker-Scaffold_129-snap-gene-0.321-mRNA-1	Scaffold_129	47123	C	T	0.165081	3.34335e-08
FBgn0142943	maker-Scaffold_0-augustus-gene-9.211-mRNA-1	Scaffold_0	2785568	C	T	0.165016	3.79909e-08
FBgn0137726	maker-Scaffold_65-augustus-gene-0.203-mRNA-1	Scaffold_65	20590	G	A	0.164913	2.89293e-08
FBgn0138842	snap-Scaffold_0-processed-gene-5.420-mRNA-1	Scaffold_0	1420239	C	A	0.164873	1.63774e-08
FBgn0133594	maker-Scaffold_73-augustus-gene-0.169-mRNA-1	Scaffold_73	284898	C	T	0.164706	1.0944e-08
FBgn0138080	maker-Scaffold_268-augustus-gene-0.81-mRNA-1	Scaffold_268	44646	G	A	0.164431	8.85879e-08
FBgn0146644	snap-Scaffold_11-processed-gene-0.137-mRNA-1	Scaffold_11	14446	C	G	0.164424	5.00762e-08
FBgn0141506	maker-Scaffold_28-augustus-gene-0.78-mRNA-1	Scaffold_28	165144	C	G	0.164421	9.30795e-07
FBgn0146607	augustus-Scaffold_59-processed-gene-1.120-mRNA-1	Scaffold_59	411947	A	T	0.164401	1.11467e-07
FBgn0147035	maker-Scaffold_80-augustus-gene-0.408-mRNA-1	Scaffold_80	375066	C	G	0.164251	2.6139e-07
FBgn0138607	maker-Scaffold_143-augustus-gene-0.83-mRNA-1	Scaffold_143	267437	G	A	0.164113	3.17234e-07
FBgn0138022	maker-Scaffold_29-snap-gene-2.73-mRNA-1	Scaffold_29	473989	C	G	0.164084	8.18454e-09
FBgn0139364	maker-Scaffold_154-augustus-gene-0.85-mRNA-1	Scaffold_154	9806	A	T	0.163975	2.19473e-09
FBgn0142880	maker-Scaffold_7-augustus-gene-0.9-mRNA-1	Scaffold_7	8084	A	G	0.163876	3.32226e-06
FBgn0136980	maker-Scaffold_229-augustus-gene-0.44-mRNA-1	Scaffold_229	97147	T	G	0.163863	1.20028e-07
FBgn0143721	augustus-Scaffold_13-processed-gene-3.109-mRNA-1	Scaffold_13	976041	G	C	0.163847	1.37784e-08
FBgn0136434	maker-Scaffold_96-snap-gene-0.623-mRNA-1	Scaffold_96	131709	T	A	0.163714	1.39588e-09
FBgn0140235	augustus-Scaffold_139-processed-gene-0.49-mRNA-1	Scaffold_139	145746	A	C	0.163494	6.30974e-07
FBgn0135968	augustus-Scaffold_141-processed-gene-0.109-mRNA-1	Scaffold_141	81933	A	G	0.163404	2.42156e-08
FBgn0141569	maker-Scaffold_47-augustus-gene-1.268-mRNA-1	Scaffold_47	762702	C	T	0.16338	9.67631e-06
FBgn0143998	maker-Scaffold_14-augustus-gene-1.339-mRNA-1	Scaffold_14	384858	A	G	0.163233	2.83033e-09
FBgn0142177	maker-Scaffold_30-snap-gene-0.22-mRNA-1	Scaffold_30	159392	T	G	0.163192	5.11033e-08
FBgn0146745	maker-Scaffold_176-augustus-gene-0.217-mRNA-1	Scaffold_176	200899	A	G	0.163048	1.33452e-09
FBgn0132984	maker-Scaffold_12-augustus-gene-1.84-mRNA-1	Scaffold_12	440258	T	G	0.162834	2.61033e-08
FBgn0145595	maker-Scaffold_10-snap-gene-1.6-mRNA-1	Scaffold_10	353584	A	T	0.162653	5.18803e-06
FBgn0134587	maker-Scaffold_140-snap-gene-0.261-mRNA-1	Scaffold_140	223726	A	G	0.162569	1.74095e-06
FBgn0133962	augustus-Scaffold_151-processed-gene-0.79-mRNA-1	Scaffold_151	142768	G	A	0.162393	2.7026e-07
FBgn0135083	maker-Scaffold_37-augustus-gene-1.260-mRNA-1	Scaffold_37	633826	T	G	0.16236	1.75946e-09
FBgn0142648	maker-Scaffold_125-snap-gene-0.205-mRNA-1	Scaffold_125	130182	G	T	0.162217	3.62506e-07
FBgn0142097	augustus-Scaffold_145-processed-gene-0.50-mRNA-1	Scaffold_145	21349	A	T	0.16208	5.7584e-06
FBgn0133554	augustus-Scaffold_9-processed-gene-2.428-mRNA-1	Scaffold_9	607348	C	A	0.161993	2.52492e-07
FBgn0144156	snap-Scaffold_29-processed-gene-3.2-mRNA-1	Scaffold_29	818574	G	A	0.161765	1.88962e-08
FBgn0147585	maker-Scaffold_147-snap-gene-0.10-mRNA-1	Scaffold_147	240226	G	T	0.161554	4.81089e-08
FBgn0142758	maker-Scaffold_18-augustus-gene-1.16-mRNA-1	Scaffold_18	469093	G	A	0.161485	3.82562e-06
FBgn0133927	maker-Scaffold_61-augustus-gene-0.25-mRNA-1	Scaffold_61	191424	C	T	0.16129	3.109e-08
FBgn0137844	maker-Scaffold_8-augustus-gene-0.84-mRNA-1	Scaffold_8	106935	T	C	0.16129	5.49123e-06
FBgn0138771	maker-Scaffold_211-augustus-gene-0.114-mRNA-1	Scaffold_211	30395	T	G	0.161196	2.60627e-08
FBgn0137978	maker-Scaffold_34-augustus-gene-0.53-mRNA-1	Scaffold_34	170522	C	T	0.16116	8.80736e-08
FBgn0134418	augustus-Scaffold_410-processed-gene-0.19-mRNA-1	Scaffold_410	12342	C	T	0.161093	1.168e-11
FBgn0138528	snap-Scaffold_102-processed-gene-0.222-mRNA-1	Scaffold_102	45876	A	G	0.161024	3.46762e-09
FBgn0281762	maker-Scaffold_46-snap-gene-1.5-mRNA-1	Scaffold_46	366693	G	C	0.160976	3.02154e-10
FBgn0142334	maker-Scaffold_54-augustus-gene-0.0-mRNA-1	Scaffold_54	2112	G	A	0.160714	1.29916e-06
FBgn0139365	maker-Scaffold_154-augustus-gene-0.87-mRNA-1	Scaffold_154	114320	G	T	0.160707	8.75441e-06
FBgn0135692	augustus-Scaffold_152-processed-gene-0.50-mRNA-1	Scaffold_152	209596	T	C	0.160573	4.03247e-07
FBgn0141925	maker-Scaffold_91-augustus-gene-1.189-mRNA-1	Scaffold_91	561376	T	C	0.160534	6.47857e-07
FBgn0141747	maker-Scaffold_184-augustus-gene-0.34-mRNA-1	Scaffold_184	19314	T	G	0.160402	7.05586e-06
FBgn0135952	snap-Scaffold_119-processed-gene-0.233-mRNA-1	Scaffold_119	99757	G	A	0.16	1.52937e-08
FBgn0137620	maker-Scaffold_48-augustus-gene-1.364-mRNA-1	Scaffold_48	306672	T	C	0.16	1.18091e-06
FBgn0141840	maker-Scaffold_220-augustus-gene-0.15-mRNA-1	Scaffold_220	49446	G	A	0.16	3.52408e-13
FBgn0146675	maker-Scaffold_309-augustus-gene-0.9-mRNA-1	Scaffold_309	46140	T	C	0.159784	7.58315e-09
FBgn0136860	maker-Scaffold_103-augustus-gene-0.38-mRNA-1	Scaffold_103	133892	T	C	0.159763	3.63062e-09
FBgn0145341	maker-Scaffold_49-augustus-gene-1.202-mRNA-1	Scaffold_49	720336	T	C	0.159724	1.34514e-06
FBgn0137887	snap-Scaffold_16-processed-gene-1.46-mRNA-1	Scaffold_16	322492	C	T	0.159664	3.19982e-07
FBgn0134129	maker-Scaffold_94-augustus-gene-0.99-mRNA-1	Scaffold_94	430327	A	G	0.159557	1.82567e-06
FBgn0143325	augustus-Scaffold_32-processed-gene-2.416-mRNA-1	Scaffold_32	641831	G	A	0.15942	5.52279e-07
FBgn0135964	maker-Scaffold_490-augustus-gene-0.3-mRNA-1	Scaffold_490	2133	G	T	0.159194	1.43018e-07
FBgn0137740	maker-Scaffold_65-snap-gene-1.2-mRNA-1	Scaffold_65	303695	G	A	0.159184	1.36153e-08
FBgn0143552	maker-Scaffold_28-augustus-gene-0.90-mRNA-1	Scaffold_28	120241	G	T	0.15918	4.60598e-06
FBgn0139956	maker-Scaffold_15-augustus-gene-3.134-mRNA-1	Scaffold_15	1164754	A	G	0.159068	5.84487e-07
FBgn0134393	maker-Scaffold_96-snap-gene-0.586-mRNA-1	Scaffold_96	173585	A	G	0.158988	1.6268e-10
FBgn0146800	maker-Scaffold_138-augustus-gene-0.123-mRNA-1	Scaffold_138	134009	T	C	0.158974	4.31613e-11
FBgn0140115	maker-Scaffold_175-snap-gene-0.44-mRNA-1	Scaffold_175	55693	G	T	0.158843	2.24934e-06
FBgn0144731	maker-Scaffold_84-augustus-gene-0.173-mRNA-1	Scaffold_84	328887	C	A	0.158817	6.27307e-07
FBgn0147182	maker-Scaffold_93-augustus-gene-0.77-mRNA-1	Scaffold_93	76820	C	T	0.15873	7.92451e-07
FBgn0133744	snap-Scaffold_218-processed-gene-0.41-mRNA-1	Scaffold_218	139052	T	C	0.158721	2.18569e-07
FBgn0135835	maker-Scaffold_21-augustus-gene-2.288-mRNA-1	Scaffold_21	840204	T	A	0.158555	3.8615e-06
FBgn0145348	snap-Scaffold_49-processed-gene-1.308-mRNA-1	Scaffold_49	405398	G	T	0.158517	3.43798e-07
FBgn0134865	augustus-Scaffold_119-processed-gene-0.336-mRNA-1	Scaffold_119	279004	C	G	0.158462	5.15046e-08
FBgn0143533	maker-Scaffold_28-snap-gene-1.238-mRNA-1	Scaffold_28	255142	G	A	0.158358	4.15424e-07
FBgn0145968	augustus-Scaffold_13-processed-gene-0.19-mRNA-1	Scaffold_13	102382	T	C	0.158191	2.26971e-08
FBgn0133778	maker-Scaffold_17-augustus-gene-2.358-mRNA-1	Scaffold_17	1134944	A	C	0.158096	1.03112e-10
FBgn0136213	augustus-Scaffold_133-processed-gene-0.34-mRNA-1	Scaffold_133	78895	T	G	0.15801	5.37063e-07
FBgn0134331	maker-Scaffold_344-augustus-gene-0.9-mRNA-1	Scaffold_344	3988	G	C	0.157937	6.18457e-06
FBgn0145017	snap-Scaffold_31-processed-gene-1.253-mRNA-1	Scaffold_31	226504	T	A	0.157895	2.314e-08
FBgn0136385	maker-Scaffold_29-augustus-gene-3.160-mRNA-1	Scaffold_29	1234133	T	G	0.157895	2.12054e-06
FBgn0140654	maker-Scaffold_229-augustus-gene-0.48-mRNA-1	Scaffold_229	13695	A	G	0.157871	1.60969e-06
FBgn0134118	maker-Scaffold_94-augustus-gene-0.94-mRNA-1	Scaffold_94	341899	G	A	0.157836	6.3393e-06
FBgn0146176	maker-Scaffold_6-augustus-gene-1.172-mRNA-1	Scaffold_6	449346	C	G	0.15777	1.28203e-06
FBgn0136825	augustus-Scaffold_15-processed-gene-3.117-mRNA-1	Scaffold_15	1167490	C	T	0.157741	1.20912e-07
FBgn0133775	maker-Scaffold_17-augustus-gene-2.361-mRNA-1	Scaffold_17	1174055	G	A	0.157608	3.69159e-06
FBgn0140646	snap-Scaffold_57-processed-gene-1.10-mRNA-1	Scaffold_57	217074	T	C	0.157587	5.21215e-07
FBgn0143102	maker-Scaffold_91-augustus-gene-1.136-mRNA-1	Scaffold_91	215461	G	A	0.157579	2.0633e-10
FBgn0144342	maker-Scaffold_38-snap-gene-0.153-mRNA-1	Scaffold_38	67428	G	A	0.157562	7.00458e-07
FBgn0142121	maker-Scaffold_7-snap-gene-1.247-mRNA-1	Scaffold_7	297891	C	T	0.157431	5.3656e-10
FBgn0136868	maker-Scaffold_230-snap-gene-0.151-mRNA-1	Scaffold_230	137903	T	C	0.15736	4.0974e-10
FBgn0138705	maker-Scaffold_26-snap-gene-0.30-mRNA-1	Scaffold_26	5522	A	G	0.157233	9.32622e-09
FBgn0140716	augustus-Scaffold_4-processed-gene-4.37-mRNA-1	Scaffold_4	1300238	G	A	0.157197	6.78872e-07
FBgn0142835	maker-Scaffold_30-augustus-gene-2.1-mRNA-1	Scaffold_30	508800	G	C	0.157193	1.13198e-07
FBgn0134246	maker-Scaffold_45-snap-gene-1.118-mRNA-1	Scaffold_45	262701	C	T	0.156959	2.63811e-09
FBgn0143630	maker-Scaffold_72-snap-gene-0.124-mRNA-1	Scaffold_72	7056	T	C	0.156771	5.03398e-10
FBgn0140236	maker-Scaffold_139-augustus-gene-0.9-mRNA-1	Scaffold_139	150999	G	A	0.156738	3.85848e-06
FBgn0145105	maker-Scaffold_205-augustus-gene-0.199-mRNA-1	Scaffold_205	4538	G	C	0.156709	2.38832e-06
FBgn0140756	maker-Scaffold_4-augustus-gene-1.43-mRNA-1	Scaffold_4	487140	C	A	0.156703	1.06285e-06
FBgn0139369	maker-Scaffold_154-augustus-gene-0.90-mRNA-1	Scaffold_154	127510	A	G	0.156567	4.62316e-07
FBgn0144199	maker-Scaffold_27-augustus-gene-2.257-mRNA-1	Scaffold_27	782734	C	T	0.156559	2.97243e-08
FBgn0136145	snap-Scaffold_265-processed-gene-0.62-mRNA-1	Scaffold_265	88062	C	T	0.156398	1.38365e-10
FBgn0139050	maker-Scaffold_174-augustus-gene-0.258-mRNA-1	Scaffold_174	74151	A	G	0.156335	1.64701e-09
FBgn0140476	maker-Scaffold_121-augustus-gene-0.3-mRNA-1	Scaffold_121	39073	A	C	0.156296	3.22368e-07
FBgn0142520	maker-Scaffold_46-augustus-gene-1.309-mRNA-1	Scaffold_46	380062	T	A	0.156287	2.8105e-06
FBgn0134891	maker-Scaffold_148-augustus-gene-0.30-mRNA-1	Scaffold_148	177034	G	C	0.156058	8.28587e-06
FBgn0142312	maker-Scaffold_112-augustus-gene-0.334-mRNA-1	Scaffold_112	358581	G	T	0.156032	1.52577e-07
FBgn0135533	maker-Scaffold_278-augustus-gene-0.60-mRNA-1	Scaffold_278	12233	G	A	0.155994	2.02653e-06
FBgn0138989	maker-Scaffold_174-augustus-gene-0.275-mRNA-1	Scaffold_174	121136	A	G	0.155844	1.35755e-07
FBgn0141851	maker-Scaffold_220-snap-gene-0.93-mRNA-1	Scaffold_220	619	C	T	0.15577	1.37705e-07
FBgn0147212	maker-Scaffold_86-augustus-gene-1.453-mRNA-1	Scaffold_86	516367	C	A	0.155556	1.75389e-07
FBgn0141808	maker-Scaffold_171-augustus-gene-0.53-mRNA-1	Scaffold_171	154672	G	A	0.155409	6.98907e-07
FBgn0146055	maker-Scaffold_157-augustus-gene-0.54-mRNA-1	Scaffold_157	10520	G	T	0.155398	8.62181e-06
FBgn0141420	augustus-Scaffold_187-processed-gene-0.160-mRNA-1	Scaffold_187	211188	A	C	0.155366	2.15902e-10
FBgn0142938	maker-Scaffold_0-snap-gene-9.62-mRNA-1	Scaffold_0	2747288	G	C	0.155238	2.81425e-07
FBgn0132983	maker-Scaffold_12-augustus-gene-1.85-mRNA-1	Scaffold_12	489208	G	A	0.155212	3.30366e-10
FBgn0140962	maker-Scaffold_20-augustus-gene-1.64-mRNA-1	Scaffold_20	436212	C	G	0.155178	8.61184e-06
FBgn0144738	maker-Scaffold_84-augustus-gene-0.167-mRNA-1	Scaffold_84	233443	A	G	0.155096	2.35067e-13
FBgn0140849	maker-Scaffold_13-augustus-gene-3.172-mRNA-1	Scaffold_13	1014492	C	G	0.155069	2.30808e-08
FBgn0136433	maker-Scaffold_96-augustus-gene-0.185-mRNA-1	Scaffold_96	145854	G	A	0.154942	1.42605e-09
FBgn0139059	maker-Scaffold_174-snap-gene-0.157-mRNA-1	Scaffold_174	135985	C	A	0.15493	2.52094e-07
FBgn0280464	maker-Scaffold_49-snap-gene-1.209-mRNA-1	Scaffold_49	388951	G	C	0.154872	1.9171e-06
FBgn0135584	maker-Scaffold_60-snap-gene-1.333-mRNA-1	Scaffold_60	655719	C	A	0.154855	4.35219e-06
FBgn0137944	maker-Scaffold_67-snap-gene-1.22-mRNA-1	Scaffold_67	195049	G	C	0.154707	6.58556e-07
FBgn0139201	augustus-Scaffold_0-processed-gene-3.116-mRNA-1	Scaffold_0	908152	C	T	0.1547	1.65218e-06
FBgn0138037	maker-Scaffold_69-augustus-gene-0.100-mRNA-1	Scaffold_69	571530	A	G	0.154463	5.72862e-09
FBgn0138434	maker-Scaffold_35-snap-gene-1.535-mRNA-1	Scaffold_35	882307	A	C	0.15446	7.44989e-11
FBgn0141887	augustus-Scaffold_181-processed-gene-0.228-mRNA-1	Scaffold_181	61809	T	G	0.154393	4.55153e-07
FBgn0136640	maker-Scaffold_3-augustus-gene-4.70-mRNA-1	Scaffold_3	1246358	G	A	0.154384	9.4559e-08
FBgn0144340	maker-Scaffold_38-snap-gene-0.156-mRNA-1	Scaffold_38	62970	T	C	0.154297	3.5538e-06
FBgn0135154	maker-Scaffold_5-snap-gene-3.232-mRNA-1	Scaffold_5	912578	C	A	0.154282	6.2891e-09
FBgn0142078	maker-Scaffold_106-augustus-gene-0.42-mRNA-1	Scaffold_106	313220	A	C	0.15426	7.13335e-08
FBgn0134643	augustus-Scaffold_549-processed-gene-0.17-mRNA-1	Scaffold_549	397	G	T	0.154052	4.00178e-08
FBgn0146061	maker-Scaffold_100-snap-gene-0.242-mRNA-1	Scaffold_100	287413	C	T	0.153995	1.43915e-10
FBgn0145997	maker-Scaffold_80-augustus-gene-0.377-mRNA-1	Scaffold_80	370069	C	T	0.153846	3.13858e-08
FBgn0139099	maker-Scaffold_269-augustus-gene-0.124-mRNA-1	Scaffold_269	20250	C	T	0.153846	4.4249e-06
FBgn0137067	maker-Scaffold_271-snap-gene-0.0-mRNA-1	Scaffold_271	19090	G	C	0.153846	7.42515e-06
FBgn0133479	maker-Scaffold_200-augustus-gene-0.56-mRNA-1	Scaffold_200	136445	A	G	0.15378	8.80381e-06
FBgn0143076	maker-Scaffold_114-augustus-gene-0.301-mRNA-1	Scaffold_114	218969	C	A	0.153439	5.73914e-09
FBgn0139927	augustus-Scaffold_57-processed-gene-0.45-mRNA-1	Scaffold_57	3585	C	T	0.153374	5.0634e-08
FBgn0142667	maker-Scaffold_54-snap-gene-1.23-mRNA-1	Scaffold_54	656903	T	A	0.153374	8.20777e-09
FBgn0147443	augustus-Scaffold_10-processed-gene-3.121-mRNA-1	Scaffold_10	797271	T	C	0.153307	2.62886e-09
FBgn0135241	augustus-Scaffold_5-processed-gene-3.60-mRNA-1	Scaffold_5	970535	A	C	0.153245	2.26495e-09
FBgn0142744	augustus-Scaffold_18-processed-gene-1.247-mRNA-1	Scaffold_18	249190	G	A	0.153221	3.92402e-10
FBgn0146368	maker-Scaffold_36-augustus-gene-1.144-mRNA-1	Scaffold_36	480340	G	C	0.153061	8.81084e-10
FBgn0138378	maker-Scaffold_65-snap-gene-0.18-mRNA-1	Scaffold_65	86603	C	T	0.153031	4.02944e-06
FBgn0140273	maker-Scaffold_7-augustus-gene-4.370-mRNA-1	Scaffold_7	1349766	C	G	0.153001	8.34469e-06
FBgn0138110	maker-Scaffold_134-augustus-gene-0.85-mRNA-1	Scaffold_134	294627	C	T	0.152941	2.5295e-12
FBgn0134069	augustus-Scaffold_7-processed-gene-4.385-mRNA-1	Scaffold_7	1256186	C	G	0.152793	6.38211e-07
FBgn0135943	maker-Scaffold_160-augustus-gene-0.51-mRNA-1	Scaffold_160	54358	T	A	0.152709	7.33198e-11
FBgn0141186	maker-Scaffold_196-snap-gene-0.66-mRNA-1	Scaffold_196	181439	C	T	0.152591	3.46709e-06
FBgn0137869	maker-Scaffold_16-augustus-gene-3.25-mRNA-1	Scaffold_16	909411	T	C	0.15259	1.09537e-08
FBgn0133506	maker-Scaffold_165-augustus-gene-0.168-mRNA-1	Scaffold_165	22616	C	T	0.152587	3.63582e-08
FBgn0134351	maker-Scaffold_153-snap-gene-0.15-mRNA-1	Scaffold_153	208066	T	A	0.152542	1.07349e-08
FBgn0145166	maker-Scaffold_67-augustus-gene-1.80-mRNA-1	Scaffold_67	544238	A	G	0.152526	2.28337e-08
FBgn0137622	maker-Scaffold_48-augustus-gene-1.362-mRNA-1	Scaffold_48	298426	A	G	0.152174	2.44493e-09
FBgn0147253	augustus-Scaffold_324-processed-gene-0.1-mRNA-1	Scaffold_324	7548	C	A	0.152079	5.46555e-06
FBgn0139906	maker-Scaffold_229-augustus-gene-0.62-mRNA-1	Scaffold_229	120107	C	A	0.151955	4.8917e-06
FBgn0138264	maker-Scaffold_8-augustus-gene-1.48-mRNA-1	Scaffold_8	199818	A	G	0.151899	4.00849e-08
FBgn0137320	maker-Scaffold_23-augustus-gene-0.16-mRNA-1	Scaffold_23	77722	T	C	0.151832	2.46227e-06
FBgn0147167	augustus-Scaffold_2-processed-gene-3.221-mRNA-1	Scaffold_2	941552	T	G	0.151803	1.64438e-09
FBgn0144611	augustus-Scaffold_4-processed-gene-2.208-mRNA-1	Scaffold_4	765549	G	A	0.151684	6.25155e-06
FBgn0136122	snap-Scaffold_131-processed-gene-0.156-mRNA-1	Scaffold_131	218400	A	G	0.151619	6.15318e-10
FBgn0136089	maker-Scaffold_62-augustus-gene-1.27-mRNA-1	Scaffold_62	348391	T	C	0.151602	3.97621e-06
FBgn0143035	maker-Scaffold_52-snap-gene-2.752-mRNA-1	Scaffold_52	1121931	A	C	0.151596	4.95839e-12
FBgn0137385	maker-Scaffold_26-snap-gene-2.265-mRNA-1	Scaffold_26	623188	A	G	0.151565	6.50564e-10
FBgn0145546	maker-Scaffold_6-snap-gene-4.142-mRNA-1	Scaffold_6	1464493	G	A	0.151338	4.74426e-07
FBgn0137147	maker-Scaffold_136-augustus-gene-0.56-mRNA-1	Scaffold_136	162159	C	T	0.151108	6.96068e-07
FBgn0139632	maker-Scaffold_117-snap-gene-0.218-mRNA-1	Scaffold_117	67668	C	T	0.151011	8.37045e-10
FBgn0145253	maker-Scaffold_12-augustus-gene-0.70-mRNA-1	Scaffold_12	86291	C	G	0.15096	1.1674e-09
FBgn0133003	maker-Scaffold_12-augustus-gene-0.79-mRNA-1	Scaffold_12	77683	C	T	0.150925	2.6691e-06
FBgn0281162	maker-Scaffold_91-augustus-gene-1.167-mRNA-1	Scaffold_91	294729	C	T	0.150917	8.75177e-06
FBgn0138356	augustus-Scaffold_65-processed-gene-1.111-mRNA-1	Scaffold_65	427646	G	T	0.150818	1.73643e-07
FBgn0135596	maker-Scaffold_77-snap-gene-0.137-mRNA-1	Scaffold_77	260320	C	T	0.150442	6.26583e-06
FBgn0146831	maker-Scaffold_83-snap-gene-0.415-mRNA-1	Scaffold_83	262836	A	T	0.1502	5.7473e-06
FBgn0135031	maker-Scaffold_372-augustus-gene-0.0-mRNA-1	Scaffold_372	11809	T	A	0.150153	1.6691e-06
FBgn0146222	maker-Scaffold_83-augustus-gene-0.326-mRNA-1	Scaffold_83	260557	T	C	0.15006	3.92498e-08
FBgn0142433	maker-Scaffold_68-augustus-gene-1.324-mRNA-1	Scaffold_68	468971	C	T	0.15	6.83348e-09

## Sheet: mel
Dmel_gene	Chromosome	Location	Main	Alt	Fst	q-value
FBgn0250755	3R	31804211	G	A	0.173164	1.06832e-06
FBgn0051091	3R	25901731	G	C	0.377317	0
FBgn0051091	3R	25901731	G	C	0.377317	0
FBgn0039302	3R	25257673	C	A	0.518149	0
FBgn0039302	3R	25257673	C	A	0.518149	0
FBgn0038681	3R	19136184	C	T	0.370019	0
FBgn0050085	2R	15866567	C	G	0.557517	0
FBgn0032055	2L	8521314	G	C	0.481817	0
FBgn0032055	2L	8521314	G	C	0.481817	0
FBgn0039257	3R	25016544	C	G	0.443814	1.06016e-12
FBgn0039257	3R	25016544	C	G	0.443814	1.06016e-12
FBgn0032615	2L	16860162	C	T	0.466342	1.15122e-12
FBgn0051091	3R	25900669	T	C	0.389875	1.59285e-12
FBgn0051091	3R	25900669	T	C	0.389875	1.59285e-12
FBgn0023550	X	2201936	G	T	0.38907	1.83721e-12
FBgn0052404	3L	6142003	C	A	0.34926	2.01935e-12
FBgn0052404	3L	6142003	C	A	0.34926	2.01935e-12
FBgn0031990	2L	8137239	A	T	0.360773	2.92216e-12
FBgn0031990	2L	8137239	A	T	0.360773	2.92216e-12
FBgn0038750	3R	19917369	C	G	0.464602	5.10044e-12
FBgn0020642	3L	6144985	T	G	0.362193	5.64473e-12
FBgn0264695	2L	16777147	G	C	0.431792	7.37026e-12
FBgn0264695	2L	16777147	G	C	0.431792	7.37026e-12
FBgn0264695	2L	16777147	G	C	0.431792	7.37026e-12
FBgn0264695	2L	16777147	G	C	0.431792	7.37026e-12
FBgn0264695	2L	16777147	G	C	0.431792	7.37026e-12
FBgn0264695	2L	16777147	G	C	0.431792	7.37026e-12
FBgn0264695	2L	16777147	G	C	0.431792	7.37026e-12
FBgn0264695	2L	16777147	G	C	0.431792	7.37026e-12
FBgn0264695	2L	16777147	G	C	0.431792	7.37026e-12
FBgn0264695	2L	16777147	G	C	0.431792	7.37026e-12
FBgn0264695	2L	16777147	G	C	0.431792	7.37026e-12
FBgn0264695	2L	16777147	G	C	0.431792	7.37026e-12
FBgn0264695	2L	16777147	G	C	0.431792	7.37026e-12
FBgn0264695	2L	16777147	G	C	0.431792	7.37026e-12
FBgn0264695	2L	16777147	G	C	0.431792	7.37026e-12
FBgn0264695	2L	16777147	G	C	0.431792	7.37026e-12
FBgn0264695	2L	16777147	G	C	0.431792	7.37026e-12
FBgn0264695	2L	16777147	G	C	0.431792	7.37026e-12
FBgn0264695	2L	16777147	G	C	0.431792	7.37026e-12
FBgn0264695	2L	16777147	G	C	0.431792	7.37026e-12
FBgn0264695	2L	16777147	G	C	0.431792	7.37026e-12
FBgn0038704	3R	19405334	G	A	0.414418	8.99326e-12
FBgn0038704	3R	19405334	G	A	0.414418	8.99326e-12
FBgn0038704	3R	19405334	G	A	0.414418	8.99326e-12
FBgn0031986	2L	8124468	T	G	0.320434	1.37409e-11
FBgn0031990	2L	8137301	G	A	0.408402	1.42909e-11
FBgn0031990	2L	8137301	G	A	0.408402	1.42909e-11
FBgn0029899	X	6764300	C	T	0.302168	1.61674e-11
FBgn0029899	X	6764300	C	T	0.302168	1.61674e-11
FBgn0029899	X	6764300	C	T	0.302168	1.61674e-11
FBgn0039250	3R	24923575	G	A	0.351897	1.70727e-11
FBgn0250834	2L	14802453	G	A	0.543443	1.74931e-11
FBgn0038740	3R	19867511	G	A	0.281028	1.99752e-11
FBgn0038740	3R	19867511	G	A	0.281028	1.99752e-11
FBgn0038740	3R	19867511	G	A	0.281028	1.99752e-11
FBgn0038607	3R	18362750	G	A	0.410153	2.09089e-11
FBgn0039302	3R	25257836	C	T	0.505294	2.16489e-11
FBgn0039302	3R	25257836	C	T	0.505294	2.16489e-11
FBgn0031985	2L	8118837	T	G	0.458671	2.29715e-11
FBgn0031985	2L	8118837	T	G	0.458671	2.29715e-11
FBgn0051279	3R	16432161	C	G	0.243997	2.33134e-11
FBgn0051279	3R	16432161	C	G	0.243997	2.33134e-11
FBgn0051279	3R	16432161	C	G	0.243997	2.33134e-11
FBgn0051279	3R	16432161	C	G	0.243997	2.33134e-11
FBgn0037916	3R	11580476	G	C	0.445431	3.23912e-11
FBgn0033741	2R	12469604	G	A	0.343273	3.53688e-11
FBgn0039015	3R	22732502	G	C	0.406408	3.70403e-11
FBgn0261020	2L	8302657	G	C	0.349268	4.10948e-11
FBgn0036814	3L	18805863	T	C	0.302505	4.65926e-11
FBgn0036814	3L	18805863	T	C	0.302505	4.65926e-11
FBgn0261584	2R	22943823	T	A	0.271788	5.85903e-11
FBgn0261584	2R	22943823	T	A	0.271788	5.85903e-11
FBgn0051380	3R	25788939	T	C	0.306485	6.2784e-11
FBgn0032957	2L	21670581	T	C	0.3389	6.2784e-11
FBgn0032957	2L	21670581	T	C	0.3389	6.2784e-11
FBgn0032957	2L	21670581	T	C	0.3389	6.2784e-11
FBgn0032957	2L	21670581	T	C	0.3389	6.2784e-11
FBgn0032957	2L	21670581	T	C	0.3389	6.2784e-11
FBgn0032957	2L	21670581	T	C	0.3389	6.2784e-11
FBgn0037958	3R	11879875	G	A	0.334244	6.43462e-11
FBgn0011774	3R	11410281	G	C	0.411386	6.77375e-11
FBgn0011774	3R	11410281	G	C	0.411386	6.77375e-11
FBgn0031513	2L	3271228	G	A	0.520131	7.28703e-11
FBgn0031513	2L	3271228	G	A	0.520131	7.28703e-11
FBgn0266435	X	14877580	C	T	0.480357	7.78159e-11
FBgn0037936	3R	11688612	T	G	0.338396	8.16837e-11
FBgn0037936	3R	11688612	T	G	0.338396	8.16837e-11
FBgn0004652	3R	18422227	T	G	0.353645	8.2722e-11
FBgn0039244	3R	24896791	C	T	0.365226	8.71156e-11
FBgn0031500	2L	3040437	C	A	0.402206	9.28299e-11
FBgn0031500	2L	3040437	C	A	0.402206	9.28299e-11
FBgn0031500	2L	3040437	C	A	0.402206	9.28299e-11
FBgn0032524	2L	13444862	T	C	0.345395	9.41156e-11
FBgn0266098	X	5243925	A	G	0.42619	9.79033e-11
FBgn0266098	X	5243925	A	G	0.42619	9.79033e-11
FBgn0053644	2L	13532127	C	A	0.26497	1.0062e-10
FBgn0017581	3R	11754230	T	A	0.322189	1.11046e-10
FBgn0017581	3R	11754230	T	A	0.322189	1.11046e-10
FBgn0051755	2L	9999234	T	G	0.34036	1.12528e-10
FBgn0051755	2L	9999234	T	G	0.34036	1.12528e-10
FBgn0023512	X	1921471	G	T	0.418687	1.12528e-10
FBgn0023512	X	1921471	G	T	0.418687	1.12528e-10
FBgn0032331	2L	11017533	T	C	0.393068	1.28549e-10
FBgn0037958	3R	11881521	C	T	0.533716	1.34503e-10
FBgn0261397	2R	7505194	G	C	0.388454	1.37577e-10
FBgn0261397	2R	7505194	G	C	0.388454	1.37577e-10
FBgn0261397	2R	7505194	G	C	0.388454	1.37577e-10
FBgn0030081	X	9080544	T	C	0.345191	1.39006e-10
FBgn0032331	2L	11018552	A	G	0.362115	1.57998e-10
FBgn0259734	X	9050249	C	G	0.45979	1.77525e-10
FBgn0259734	X	9050249	C	G	0.45979	1.77525e-10
FBgn0259734	X	9050249	C	G	0.45979	1.77525e-10
FBgn0266717	3R	10318182	C	A	0.335577	2.0093e-10
FBgn0266717	3R	10318182	C	A	0.335577	2.0093e-10
FBgn0266717	3R	10318182	C	A	0.335577	2.0093e-10
FBgn0266717	3R	10318182	C	A	0.335577	2.0093e-10
FBgn0266717	3R	10318182	C	A	0.335577	2.0093e-10
FBgn0000316	X	256289	A	C	0.223031	2.16767e-10
FBgn0000316	X	256289	A	C	0.223031	2.16767e-10
FBgn0032331	2L	11017449	T	G	0.388415	2.31457e-10
FBgn0035932	3L	8809180	A	G	0.424565	2.96654e-10
FBgn0039199	3R	24391212	A	T	0.393963	3.36639e-10
FBgn0050091	2R	15682286	G	T	0.312583	3.90146e-10
FBgn0038929	3R	22082942	A	T	0.484904	4.39141e-10
FBgn0259227	3R	11667686	T	A	0.427142	4.47103e-10
FBgn0038470	3R	17037182	G	T	0.261005	4.77813e-10
FBgn0038470	3R	17037182	G	T	0.261005	4.77813e-10
FBgn0038470	3R	17037182	G	T	0.261005	4.77813e-10
FBgn0262029	2L	8476439	C	T	0.479757	4.98176e-10
FBgn0031990	2L	8139251	G	A	0.477438	5.15335e-10
FBgn0031990	2L	8139251	G	A	0.477438	5.15335e-10
FBgn0038886	3R	21397960	C	G	0.393029	5.18189e-10
FBgn0022153	2L	4399524	T	G	0.437276	6.11425e-10
FBgn0022153	2L	4399524	T	G	0.437276	6.11425e-10
FBgn0022153	2L	4399524	T	G	0.437276	6.11425e-10
FBgn0259193	3R	23403812	C	A	0.24125	6.20069e-10
FBgn0027780	2L	8448315	A	T	0.36837	6.69522e-10
FBgn0027780	2L	8448315	A	T	0.36837	6.69522e-10
FBgn0027780	2L	8448315	A	T	0.36837	6.69522e-10
FBgn0002921	3R	20966666	A	T	0.292895	7.0172e-10
FBgn0036221	3L	11922344	A	C	0.264081	7.30301e-10
FBgn0036221	3L	11922344	A	C	0.264081	7.30301e-10
FBgn0260634	3R	23813796	C	T	0.296508	7.32675e-10
FBgn0260634	3R	23813796	C	T	0.296508	7.32675e-10
FBgn0034427	2R	19285695	A	C	0.302619	7.49904e-10
FBgn0031990	2L	8139036	C	T	0.306582	7.95079e-10
FBgn0031990	2L	8139036	C	T	0.306582	7.95079e-10
FBgn0038847	3R	21044540	C	G	0.427839	8.07818e-10
FBgn0259193	3R	23404264	G	A	0.278367	8.46263e-10
FBgn0267429	3L	25421170	T	A	0.340208	8.50432e-10
FBgn0054034	3R	21738811	C	G	0.348774	8.51052e-10
FBgn0031513	2L	3271205	A	C	0.373241	8.85778e-10
FBgn0031513	2L	3271205	A	C	0.373241	8.85778e-10
FBgn0038695	3R	19257832	G	A	0.30518	1.0646e-09
FBgn0038695	3R	19257832	G	A	0.30518	1.0646e-09
FBgn0040354	X	2883564	A	C	0.385767	1.09077e-09
FBgn0264695	2L	16778469	T	G	0.296746	1.11991e-09
FBgn0264695	2L	16778469	T	G	0.296746	1.11991e-09
FBgn0264695	2L	16778469	T	G	0.296746	1.11991e-09
FBgn0264695	2L	16778469	T	G	0.296746	1.11991e-09
FBgn0264695	2L	16778469	T	G	0.296746	1.11991e-09
FBgn0037924	3R	11629094	G	A	0.289419	1.13212e-09
FBgn0039250	3R	24923370	T	G	0.32304	1.15487e-09
FBgn0026598	3R	24164334	G	A	0.399506	1.1561e-09
FBgn0037918	3R	11589451	C	G	0.422868	1.17339e-09
FBgn0037918	3R	11589451	C	G	0.422868	1.17339e-09
FBgn0043841	2L	12404128	G	A	0.342806	1.1997e-09
FBgn0043841	2L	12404128	G	A	0.342806	1.1997e-09
FBgn0043841	2L	12404128	G	A	0.342806	1.1997e-09
FBgn0032929	2L	21180056	C	T	0.323091	1.20558e-09
FBgn0052113	3L	12760645	G	A	0.201503	1.22537e-09
FBgn0000723	3R	9372244	G	T	0.285746	1.22646e-09
FBgn0037935	3R	11685946	G	T	0.346325	1.34069e-09
FBgn0031144	X	21031618	T	C	0.326993	1.3654e-09
FBgn0031144	X	21031618	T	C	0.326993	1.3654e-09
FBgn0000140	3R	24757844	G	A	0.246608	1.37042e-09
FBgn0051013	3R	30645572	C	T	0.621428	1.48912e-09
FBgn0053647	3L	19236391	A	G	0.431241	1.62718e-09
FBgn0033698	2R	12195574	C	T	0.301617	1.78892e-09
FBgn0250754	3R	16460270	G	T	0.258366	1.79809e-09
FBgn0053519	2R	24009885	A	G	0.301059	1.81194e-09
FBgn0053519	2R	24009885	A	G	0.301059	1.81194e-09
FBgn0053519	2R	24009885	A	G	0.301059	1.81194e-09
FBgn0053519	2R	24009885	A	G	0.301059	1.81194e-09
FBgn0053519	2R	24009885	A	G	0.301059	1.81194e-09
FBgn0000928	X	2721260	C	G	0.261664	1.88778e-09
FBgn0054034	3R	21738812	G	A	0.34131	1.90634e-09
FBgn0265356	2R	18998607	G	T	0.354332	1.92163e-09
FBgn0038450	3R	16619665	A	G	0.314431	2.09618e-09
FBgn0036332	3L	13010791	G	T	0.242688	2.10069e-09
FBgn0027499	2R	10803920	G	A	0.310331	2.23981e-09
FBgn0027499	2R	10803920	G	A	0.310331	2.23981e-09
FBgn0259734	X	9050241	C	T	0.441216	2.26763e-09
FBgn0259734	X	9050241	C	T	0.441216	2.26763e-09
FBgn0259734	X	9050241	C	T	0.441216	2.26763e-09
FBgn0000140	3R	24757691	G	A	0.246985	2.45179e-09
FBgn0039128	3R	23931800	A	G	0.284208	2.50179e-09
FBgn0039079	3R	23484124	T	G	0.333412	2.51144e-09
FBgn0040928	X	8397516	A	C	0.273207	2.52241e-09
FBgn0010100	2L	21171917	C	T	0.248474	2.72561e-09
FBgn0010100	2L	21171917	C	T	0.248474	2.72561e-09
FBgn0010100	2L	21171917	C	T	0.248474	2.72561e-09
FBgn0010100	2L	21171917	C	T	0.248474	2.72561e-09
FBgn0026371	3L	21513520	G	T	0.256201	2.73029e-09
FBgn0029899	X	6770200	C	T	0.364915	2.8158e-09
FBgn0029899	X	6770200	C	T	0.364915	2.8158e-09
FBgn0029899	X	6770200	C	T	0.364915	2.8158e-09
FBgn0250845	3R	7207950	C	T	0.325337	2.8539e-09
FBgn0250845	3R	7207950	C	T	0.325337	2.8539e-09
FBgn0261509	2L	1601094	G	T	0.407263	3.01283e-09
FBgn0261509	2L	1601094	G	T	0.407263	3.01283e-09
FBgn0261509	2L	1601094	G	T	0.407263	3.01283e-09
FBgn0261509	2L	1601094	G	T	0.407263	3.01283e-09
FBgn0261509	2L	1601094	G	T	0.407263	3.01283e-09
FBgn0035607	3L	5480401	C	T	0.573256	3.31723e-09
FBgn0003089	3L	19301707	C	A	0.22809	3.39493e-09
FBgn0023523	X	2246432	G	C	0.280149	3.60179e-09
FBgn0031990	2L	8140222	G	T	0.369999	3.85802e-09
FBgn0031990	2L	8140222	G	T	0.369999	3.85802e-09
FBgn0034049	2R	15926453	C	A	0.280843	3.88393e-09
FBgn0034049	2R	15926453	C	A	0.280843	3.88393e-09
FBgn0034049	2R	15926453	C	A	0.280843	3.88393e-09
FBgn0034049	2R	15926453	C	A	0.280843	3.88393e-09
FBgn0027512	3R	23694104	G	T	0.325065	3.9889e-09
FBgn0027512	3R	23694104	G	T	0.325065	3.9889e-09
FBgn0027512	3R	23694104	G	T	0.325065	3.9889e-09
FBgn0259139	3R	11818828	C	T	0.399871	3.9889e-09
FBgn0259139	3R	11818828	C	T	0.399871	3.9889e-09
FBgn0259139	3R	11818828	C	T	0.399871	3.9889e-09
FBgn0016976	X	22995492	G	T	0.317081	4.03927e-09
FBgn0016976	X	22995492	G	T	0.317081	4.03927e-09
FBgn0016976	X	22995492	G	T	0.317081	4.03927e-09
FBgn0016976	X	22995492	G	T	0.317081	4.03927e-09
FBgn0029152	3L	21532812	G	T	0.273223	4.23433e-09
FBgn0029152	3L	21532812	G	T	0.273223	4.23433e-09
FBgn0029152	3L	21532812	G	T	0.273223	4.23433e-09
FBgn0052792	X	3570017	G	A	0.272966	4.24472e-09
FBgn0052792	X	3570017	G	A	0.272966	4.24472e-09
FBgn0262029	2L	8487144	G	C	0.30608	4.39753e-09
FBgn0262029	2L	8487144	G	C	0.30608	4.39753e-09
FBgn0262100	3L	18121111	T	C	0.214871	4.41191e-09
FBgn0034442	2R	19391712	T	A	0.317947	4.47764e-09
FBgn0260011	2L	14048337	C	T	0.347325	4.84919e-09
FBgn0045473	3R	9996358	C	A	0.237148	5.1917e-09
FBgn0263037	2L	14162131	A	T	0.369472	5.27747e-09
FBgn0051718	2L	10407012	C	A	0.250412	5.4445e-09
FBgn0051718	2L	10407012	C	A	0.250412	5.4445e-09
FBgn0039029	3R	22844239	C	A	0.245991	5.50933e-09
FBgn0039029	3R	22844239	C	A	0.245991	5.50933e-09
FBgn0039106	3R	23711228	G	A	0.329894	5.5285e-09
FBgn0259227	3R	11670329	A	T	0.291579	5.57589e-09
FBgn0038847	3R	21044534	G	A	0.366113	5.63046e-09
FBgn0053337	3R	23590311	C	T	0.259722	5.71646e-09
FBgn0037098	3L	21550405	G	A	0.319477	5.93637e-09
FBgn0037098	3L	21550405	G	A	0.319477	5.93637e-09
FBgn0037098	3L	21550405	G	A	0.319477	5.93637e-09
FBgn0037098	3L	21550405	G	A	0.319477	5.93637e-09
FBgn0037098	3L	21550405	G	A	0.319477	5.93637e-09
FBgn0039087	3R	23537632	C	T	0.349263	5.98868e-09
FBgn0264326	3R	23354196	G	C	0.362576	5.98868e-09
FBgn0262022	3L	20200140	G	A	0.273779	6.07498e-09
FBgn0032434	2L	12446969	A	T	0.224486	6.10145e-09
FBgn0032434	2L	12446969	A	T	0.224486	6.10145e-09
FBgn0031990	2L	8139260	C	A	0.455812	6.40285e-09
FBgn0031990	2L	8139260	C	A	0.455812	6.40285e-09
FBgn0031990	2L	8137778	T	A	0.239379	6.56993e-09
FBgn0031990	2L	8137778	T	A	0.239379	6.56993e-09
FBgn0266534	3R	25102679	C	A	0.247086	6.77788e-09
FBgn0053978	4	169893	G	A	0.260389	6.78978e-09
FBgn0053978	4	169893	G	A	0.260389	6.78978e-09
FBgn0038909	3R	21867476	G	T	0.202939	6.80154e-09
FBgn0038909	3R	21867476	G	T	0.202939	6.80154e-09
FBgn0038909	3R	21867476	G	T	0.202939	6.80154e-09
FBgn0038909	3R	21867476	G	T	0.202939	6.80154e-09
FBgn0038814	3R	20614078	C	T	0.267433	6.98572e-09
FBgn0038814	3R	20614078	C	T	0.267433	6.98572e-09
FBgn0040261	2L	16797836	G	A	0.211405	6.99485e-09
FBgn0030739	X	16316314	G	A	0.271676	7.03136e-09
FBgn0053217	3L	23128309	T	A	0.309548	8.02805e-09
FBgn0025390	X	1556037	A	C	0.255138	8.03482e-09
FBgn0025390	X	1556037	A	C	0.255138	8.03482e-09
FBgn0025390	X	1556037	A	C	0.255138	8.03482e-09
FBgn0267339	3R	24149318	C	T	0.233107	8.15424e-09
FBgn0036266	3L	12205640	T	A	0.270072	8.24634e-09
FBgn0052113	3L	12757401	A	G	0.235915	8.77572e-09
FBgn0039473	3R	27019574	C	T	0.305593	8.81246e-09
FBgn0058298	3L	23727905	G	C	0.256258	8.88589e-09
FBgn0037831	3R	10765694	G	A	0.337434	9.10057e-09
FBgn0037831	3R	10765694	G	A	0.337434	9.10057e-09
FBgn0037831	3R	10765694	G	A	0.337434	9.10057e-09
FBgn0051423	3R	22118730	T	A	0.2539	9.10552e-09
FBgn0002899	3L	8138537	T	A	0.198923	9.1917e-09
FBgn0038953	3R	22378448	G	T	0.210512	9.3501e-09
FBgn0039250	3R	24922715	G	C	0.238759	9.68664e-09
FBgn0250754	3R	16464248	C	T	0.200423	9.82936e-09
FBgn0033240	2R	7957186	C	T	0.235342	9.88926e-09
FBgn0033240	2R	7957186	C	T	0.235342	9.88926e-09
FBgn0051606	2L	8147925	T	G	0.283503	1.07869e-08
FBgn0051220	3R	19650015	C	T	0.265124	1.08342e-08
FBgn0038847	3R	21044510	A	G	0.389036	1.13735e-08
FBgn0045473	3R	9996312	G	A	0.219385	1.16352e-08
FBgn0261016	2R	9593585	G	T	0.259674	1.16939e-08
FBgn0037772	3R	9999153	C	G	0.347047	1.20471e-08
FBgn0038860	3R	21132117	G	C	0.308593	1.29479e-08
FBgn0038860	3R	21132117	G	C	0.308593	1.29479e-08
FBgn0085488	2R	16825654	C	T	0.328556	1.34436e-08
FBgn0085488	2R	16825654	C	T	0.328556	1.34436e-08
FBgn0085488	2R	16825654	C	T	0.328556	1.34436e-08
FBgn0035805	3L	7641522	G	A	0.383522	1.34591e-08
FBgn0037807	3R	10309266	C	A	0.228167	1.34883e-08
FBgn0037807	3R	10309266	C	A	0.228167	1.34883e-08
FBgn0037964	3R	11931770	A	C	0.25571	1.35058e-08
FBgn0031273	2L	625978	C	A	0.230576	1.35058e-08
FBgn0025835	X	146828	A	C	0.215003	1.36665e-08
FBgn0025835	X	146828	A	C	0.215003	1.36665e-08
FBgn0036286	3L	12474027	C	T	0.243893	1.36808e-08
FBgn0036286	3L	12474027	C	T	0.243893	1.36808e-08
FBgn0036286	3L	12474027	C	T	0.243893	1.36808e-08
FBgn0038055	3R	12457049	A	T	0.279744	1.37161e-08
FBgn0039106	3R	23710674	T	A	0.285434	1.37439e-08
FBgn0031990	2L	8138638	T	G	0.235684	1.41192e-08
FBgn0031990	2L	8138638	T	G	0.235684	1.41192e-08
FBgn0032615	2L	16860190	G	C	0.370149	1.45311e-08
FBgn0038732	3R	19780040	G	A	0.209682	1.47198e-08
FBgn0031305	2L	1132779	C	T	0.282068	1.49095e-08
FBgn0035805	3L	7641508	A	T	0.365751	1.55789e-08
FBgn0024993	X	2698922	T	G	0.273826	1.56151e-08
FBgn0024993	X	2698922	T	G	0.273826	1.56151e-08
FBgn0263973	3L	6567818	C	G	0.221643	1.57086e-08
FBgn0263973	3L	6567818	C	G	0.221643	1.57086e-08
FBgn0263973	3L	6567818	C	G	0.221643	1.57086e-08
FBgn0039156	3R	24153576	C	A	0.245767	1.59331e-08
FBgn0037989	3R	12074742	G	C	0.403326	1.61016e-08
FBgn0037989	3R	12074742	G	C	0.403326	1.61016e-08
FBgn0037989	3R	12074742	G	C	0.403326	1.61016e-08
FBgn0037989	3R	12074742	G	C	0.403326	1.61016e-08
FBgn0037989	3R	12074742	G	C	0.403326	1.61016e-08
FBgn0051189	3R	21045105	G	A	0.252166	1.64532e-08
FBgn0263986	3R	22697767	G	C	0.456422	1.65392e-08
FBgn0004607	4	534617	A	T	0.258876	1.6731e-08
FBgn0004607	4	534617	A	T	0.258876	1.6731e-08
FBgn0004607	4	534617	A	T	0.258876	1.6731e-08
FBgn0264377	2R	15194500	A	T	0.3733	1.81355e-08
FBgn0039415	3R	26135093	G	T	0.372445	1.86654e-08
FBgn0035981	3L	9369092	T	C	0.420516	1.87928e-08
FBgn0039367	3R	25774618	T	G	0.202031	1.89998e-08
FBgn0002887	2L	8439827	G	T	0.23292	1.90104e-08
FBgn0002887	2L	8439827	G	T	0.23292	1.90104e-08
FBgn0039473	3R	27019066	A	T	0.225345	1.9142e-08
FBgn0039210	3R	24584410	T	C	0.272439	1.9264e-08
FBgn0039033	3R	22987374	G	A	0.235484	1.93112e-08
FBgn0032200	2L	10255002	C	T	0.279059	1.9647e-08
FBgn0037924	3R	11631146	A	G	0.250128	2.01774e-08
FBgn0038033	3R	12394841	G	A	0.236261	2.03912e-08
FBgn0038033	3R	12394841	G	A	0.236261	2.03912e-08
FBgn0038033	3R	12394841	G	A	0.236261	2.03912e-08
FBgn0051413	3R	23703106	G	A	0.261675	2.16065e-08
FBgn0037836	3R	10798573	T	G	0.238156	2.1796e-08
FBgn0039028	3R	22815517	G	A	0.303374	2.20238e-08
FBgn0259174	3L	17534549	A	G	0.331543	2.29811e-08
FBgn0259174	3L	17534549	A	G	0.331543	2.29811e-08
FBgn0037263	3R	4644404	A	G	0.23752	2.4614e-08
FBgn0036522	3L	15620620	T	G	0.260131	2.46391e-08
FBgn0025616	X	803367	C	G	0.253826	2.46391e-08
FBgn0259194	3R	23407374	C	T	0.208226	2.47576e-08
FBgn0035999	3L	9459014	G	A	0.303495	2.62133e-08
FBgn0035999	3L	9459014	G	A	0.303495	2.62133e-08
FBgn0034368	2R	18631013	T	A	0.271896	2.65395e-08
FBgn0034368	2R	18631013	T	A	0.271896	2.65395e-08
FBgn0034368	2R	18631013	T	A	0.271896	2.65395e-08
FBgn0034368	2R	18631013	T	A	0.271896	2.65395e-08
FBgn0041238	2R	21979497	T	A	0.226669	2.66506e-08
FBgn0032053	2L	8517273	G	A	0.281736	2.66862e-08
FBgn0053017	2R	16276047	G	A	0.376593	2.76676e-08
FBgn0053017	2R	16276047	G	A	0.376593	2.76676e-08
FBgn0053017	2R	16276047	G	A	0.376593	2.76676e-08
FBgn0051119	3R	24855507	T	A	0.283511	2.79197e-08
FBgn0051119	3R	24855507	T	A	0.283511	2.79197e-08
FBgn0028475	3R	23755754	C	T	0.199517	2.83373e-08
FBgn0028475	3R	23755754	C	T	0.199517	2.83373e-08
FBgn0266259	3R	30618875	A	G	0.320905	2.85955e-08
FBgn0053208	3R	10012691	C	G	0.241967	2.87298e-08
FBgn0053208	3R	10012691	C	G	0.241967	2.87298e-08
FBgn0053208	3R	10012691	C	G	0.241967	2.87298e-08
FBgn0053208	3R	10012691	C	G	0.241967	2.87298e-08
FBgn0053208	3R	10012691	C	G	0.241967	2.87298e-08
FBgn0053208	3R	10012691	C	G	0.241967	2.87298e-08
FBgn0053208	3R	10012691	C	G	0.241967	2.87298e-08
FBgn0053208	3R	10012691	C	G	0.241967	2.87298e-08
FBgn0053208	3R	10012691	C	G	0.241967	2.87298e-08
FBgn0262002	2L	8390381	C	T	0.248799	2.892e-08
FBgn0259227	3R	11668126	A	T	0.337685	2.95423e-08
FBgn0264489	3L	9826291	C	T	0.344032	2.97031e-08
FBgn0264489	3L	9826291	C	T	0.344032	2.97031e-08
FBgn0025390	X	1556842	G	C	0.316931	3.08643e-08
FBgn0025390	X	1556842	G	C	0.316931	3.08643e-08
FBgn0025390	X	1556842	G	C	0.316931	3.08643e-08
FBgn0035206	3L	1311934	C	A	0.170147	3.15489e-08
FBgn0035206	3L	1311934	C	A	0.170147	3.15489e-08
FBgn0041237	2R	21976968	C	T	0.201128	3.1845e-08
FBgn0032208	2L	10287237	C	A	0.230235	3.2323e-08
FBgn0038847	3R	21044516	C	T	0.366305	3.28739e-08
FBgn0028387	2L	7412813	G	T	0.303969	3.294e-08
FBgn0028387	2L	7412813	G	T	0.303969	3.294e-08
FBgn0028387	2L	7412813	G	T	0.303969	3.294e-08
FBgn0037926	3R	11652988	G	A	0.34002	3.31416e-08
FBgn0037926	3R	11652988	G	A	0.34002	3.31416e-08
FBgn0037926	3R	11652988	G	A	0.34002	3.31416e-08
FBgn0028901	2L	15789712	C	T	0.214971	3.3342e-08
FBgn0052251	3L	4316516	G	T	0.164989	3.34164e-08
FBgn0052251	3L	4316516	G	T	0.164989	3.34164e-08
FBgn0039210	3R	24583898	G	C	0.351536	3.35355e-08
FBgn0002466	3L	12510446	T	C	0.513425	3.37766e-08
FBgn0002466	3L	12510446	T	C	0.513425	3.37766e-08
FBgn0051091	3R	25901207	G	A	0.217558	3.41813e-08
FBgn0051091	3R	25901207	G	A	0.217558	3.41813e-08
FBgn0039065	3R	23250629	T	C	0.401318	3.43025e-08
FBgn0039065	3R	23250629	T	C	0.401318	3.43025e-08
FBgn0039065	3R	23250629	T	C	0.401318	3.43025e-08
FBgn0039065	3R	23250629	T	C	0.401318	3.43025e-08
FBgn0039065	3R	23250629	T	C	0.401318	3.43025e-08
FBgn0039065	3R	23250629	T	C	0.401318	3.43025e-08
FBgn0039002	3R	22687262	A	C	0.284711	3.48757e-08
FBgn0051776	2L	3470464	A	T	0.206218	3.49479e-08
FBgn0042182	3R	8247778	G	A	0.273315	3.56357e-08
FBgn0042182	3R	8247778	G	A	0.273315	3.56357e-08
FBgn0051755	2L	10000495	C	T	0.299732	3.58303e-08
FBgn0051755	2L	10000495	C	T	0.299732	3.58303e-08
FBgn0033060	2R	6077207	C	A	0.267345	3.62825e-08
FBgn0031990	2L	8138526	G	T	0.29189	3.65402e-08
FBgn0031990	2L	8138526	G	T	0.29189	3.65402e-08
FBgn0030721	X	16006299	G	A	0.240551	3.7109e-08
FBgn0028944	2L	15612766	C	T	0.250113	3.71592e-08
FBgn0040353	X	2876145	C	T	0.30925	3.77413e-08
FBgn0260793	3R	13127996	C	T	0.241163	3.78556e-08
FBgn0260793	3R	13127996	C	T	0.241163	3.78556e-08
FBgn0260793	3R	13127996	C	T	0.241163	3.78556e-08
FBgn0260793	3R	13127996	C	T	0.241163	3.78556e-08
FBgn0250867	2L	20967735	G	A	0.207539	3.9993e-08
FBgn0026398	2L	1520824	G	T	0.447757	4.00344e-08
FBgn0052251	3L	4317055	C	A	0.260081	4.11911e-08
FBgn0052251	3L	4317055	C	A	0.260081	4.11911e-08
FBgn0031620	2L	4686248	A	T	0.208656	4.13002e-08
FBgn0031620	2L	4686248	A	T	0.208656	4.13002e-08
FBgn0032175	2L	10014655	C	T	0.382889	4.21172e-08
FBgn0045443	3R	10401740	C	A	0.186812	4.25458e-08
FBgn0045443	3R	10401740	C	A	0.186812	4.25458e-08
FBgn0031987	2L	8125871	C	T	0.313884	4.31171e-08
FBgn0030507	X	13668527	G	A	0.252454	4.31203e-08
FBgn0030507	X	13668527	G	A	0.252454	4.31203e-08
FBgn0052113	3L	12757209	C	G	0.162669	4.32017e-08
FBgn0035805	3L	7641513	T	A	0.39845	4.38792e-08
FBgn0023525	X	2250691	C	T	0.251313	4.43212e-08
FBgn0023525	X	2250691	C	T	0.251313	4.43212e-08
FBgn0038715	3R	19601848	C	T	0.165803	4.45058e-08
FBgn0042205	3R	11628385	G	T	0.201414	4.61388e-08
FBgn0016926	2L	1128240	A	C	0.295369	4.66655e-08
FBgn0267977	X	15473747	T	G	0.173349	4.69241e-08
FBgn0038902	3R	21777193	G	A	0.196699	4.79594e-08
FBgn0250757	3R	25918731	C	G	0.277472	4.8972e-08
FBgn0036710	3L	17338379	A	T	0.210217	5.03503e-08
FBgn0036710	3L	17338379	A	T	0.210217	5.03503e-08
FBgn0036710	3L	17338379	A	T	0.210217	5.03503e-08
FBgn0263027	2L	7013545	G	A	0.242726	5.0646e-08
FBgn0038236	3R	14521183	G	C	0.246662	5.0775e-08
FBgn0052251	3L	4317053	T	A	0.252797	5.41354e-08
FBgn0052251	3L	4317053	T	A	0.252797	5.41354e-08
FBgn0029157	3R	24943594	G	A	0.214518	5.49064e-08
FBgn0029157	3R	24943594	G	A	0.214518	5.49064e-08
FBgn0051244	3R	19397743	G	T	0.311753	5.49628e-08
FBgn0039029	3R	22844434	A	T	0.274449	5.55365e-08
FBgn0039029	3R	22844434	A	T	0.274449	5.55365e-08
FBgn0039257	3R	25018277	A	T	0.192251	5.58844e-08
FBgn0039257	3R	25018277	A	T	0.192251	5.58844e-08
FBgn0265048	3R	15845002	T	G	0.221441	5.64534e-08
FBgn0267977	X	15473953	G	T	0.183258	5.65901e-08
FBgn0053978	4	161118	G	T	0.244754	5.66301e-08
FBgn0053978	4	161118	G	T	0.244754	5.66301e-08
FBgn0053978	4	161118	G	T	0.244754	5.66301e-08
FBgn0262872	2L	7046477	G	A	0.353409	5.69174e-08
FBgn0262872	2L	7046477	G	A	0.353409	5.69174e-08
FBgn0020261	X	19486548	C	T	0.230714	5.74856e-08
FBgn0020261	X	19486548	C	T	0.230714	5.74856e-08
FBgn0259227	3R	11668964	C	A	0.191769	5.74999e-08
FBgn0037989	3R	12074743	A	T	0.373278	5.774e-08
FBgn0037989	3R	12074743	A	T	0.373278	5.774e-08
FBgn0037989	3R	12074743	A	T	0.373278	5.774e-08
FBgn0037989	3R	12074743	A	T	0.373278	5.774e-08
FBgn0037989	3R	12074743	A	T	0.373278	5.774e-08
FBgn0035232	3L	1556679	C	T	0.265383	5.8496e-08
FBgn0035232	3L	1556679	C	T	0.265383	5.8496e-08
FBgn0036294	3L	12506112	T	A	0.276423	5.87401e-08
FBgn0036294	3L	12506112	T	A	0.276423	5.87401e-08
FBgn0000140	3R	24757772	G	A	0.271135	6.04199e-08
FBgn0250754	3R	16466152	G	C	0.187385	6.06499e-08
FBgn0031513	2L	3270244	A	C	0.394012	6.14207e-08
FBgn0031513	2L	3270244	A	C	0.394012	6.14207e-08
FBgn0051133	3R	24147659	A	T	0.251522	6.26848e-08
FBgn0038741	3R	19877244	C	T	0.186592	6.29042e-08
FBgn0039106	3R	23710675	C	G	0.261656	6.30704e-08
FBgn0034075	2R	16112844	A	C	0.256664	6.40446e-08
FBgn0034075	2R	16112844	A	C	0.256664	6.40446e-08
FBgn0034075	2R	16112844	A	C	0.256664	6.40446e-08
FBgn0034075	2R	16112844	A	C	0.256664	6.40446e-08
FBgn0034075	2R	16112844	A	C	0.256664	6.40446e-08
FBgn0034075	2R	16112844	A	C	0.256664	6.40446e-08
FBgn0034075	2R	16112844	A	C	0.256664	6.40446e-08
FBgn0034075	2R	16112844	A	C	0.256664	6.40446e-08
FBgn0050007	2R	9894617	A	T	0.201505	6.40674e-08
FBgn0050007	2R	9894617	A	T	0.201505	6.40674e-08
FBgn0050007	2R	9894617	A	T	0.201505	6.40674e-08
FBgn0050007	2R	9894617	A	T	0.201505	6.40674e-08
FBgn0039369	3R	25777051	A	T	0.260955	6.41288e-08
FBgn0005390	X	5960412	C	A	0.197176	6.43916e-08
FBgn0030738	X	16312866	G	T	0.237299	6.47482e-08
FBgn0030738	X	16312866	G	T	0.237299	6.47482e-08
FBgn0032602	2L	16759927	A	C	0.24908	6.57703e-08
FBgn0032602	2L	16759927	A	C	0.24908	6.57703e-08
FBgn0046113	2L	915137	G	C	0.307713	6.62598e-08
FBgn0039056	3R	23121895	G	C	0.326272	6.75345e-08
FBgn0039056	3R	23121895	G	C	0.326272	6.75345e-08
FBgn0039249	3R	24921031	C	G	0.226892	6.99341e-08
FBgn0039249	3R	24921031	C	G	0.226892	6.99341e-08
FBgn0039249	3R	24921031	C	G	0.226892	6.99341e-08
FBgn0026433	X	15470541	C	A	0.175344	7.10954e-08
FBgn0038704	3R	19403685	G	A	0.369483	7.18177e-08
FBgn0038704	3R	19403685	G	A	0.369483	7.18177e-08
FBgn0038704	3R	19403685	G	A	0.369483	7.18177e-08
FBgn0261830	2L	8143861	G	A	0.243307	7.18519e-08
FBgn0038889	3R	21485929	G	A	0.23532	7.35052e-08
FBgn0038889	3R	21485929	G	A	0.23532	7.35052e-08
FBgn0051481	3R	6708593	C	G	0.414363	7.55307e-08
FBgn0051481	3R	6708593	C	G	0.414363	7.55307e-08
FBgn0051481	3R	6708593	C	G	0.414363	7.55307e-08
FBgn0051481	3R	6708593	C	G	0.414363	7.55307e-08
FBgn0038651	3R	18756554	C	T	0.224333	7.58222e-08
FBgn0038651	3R	18756554	C	T	0.224333	7.58222e-08
FBgn0038127	3R	13219863	G	T	0.24864	7.6594e-08
FBgn0270925	3R	20014820	C	T	0.365951	7.75391e-08
FBgn0270925	3R	20014820	C	T	0.365951	7.75391e-08
FBgn0270925	3R	20014820	C	T	0.365951	7.75391e-08
FBgn0270925	3R	20014820	C	T	0.365951	7.75391e-08
FBgn0270925	3R	20014820	C	T	0.365951	7.75391e-08
FBgn0035805	3L	7641445	G	A	0.347342	7.86673e-08
FBgn0039052	3R	23098215	A	C	0.244711	7.91177e-08
FBgn0052529	X	19903820	G	A	0.198149	8.13272e-08
FBgn0052529	X	19903820	G	A	0.198149	8.13272e-08
FBgn0052529	X	19903820	G	A	0.198149	8.13272e-08
FBgn0052529	X	19903820	G	A	0.198149	8.13272e-08
FBgn0052529	X	19903820	G	A	0.198149	8.13272e-08
FBgn0052529	X	19903820	G	A	0.198149	8.13272e-08
FBgn0052529	X	19903820	G	A	0.198149	8.13272e-08
FBgn0052529	X	19903820	G	A	0.198149	8.13272e-08
FBgn0051091	3R	25901822	T	G	0.219152	8.16695e-08
FBgn0051091	3R	25901822	T	G	0.219152	8.16695e-08
FBgn0266019	X	11830519	G	A	0.219115	8.2457e-08
FBgn0266019	X	11830519	G	A	0.219115	8.2457e-08
FBgn0053978	4	172203	T	G	0.211741	8.25487e-08
FBgn0053978	4	172203	T	G	0.211741	8.25487e-08
FBgn0025632	X	2052751	C	A	0.322655	8.28362e-08
FBgn0263667	2R	23901895	G	C	0.244306	8.29706e-08
FBgn0263667	2R	23901895	G	C	0.244306	8.29706e-08
FBgn0032414	2L	12128834	C	G	0.343257	8.31415e-08
FBgn0262595	2R	18640407	C	A	0.27274	8.39995e-08
FBgn0028703	2L	6679211	T	C	0.289775	8.45601e-08
FBgn0037921	3R	11622510	T	A	0.303603	8.6656e-08
FBgn0037921	3R	11622510	T	A	0.303603	8.6656e-08
FBgn0262001	2L	8388972	T	C	0.314218	8.87515e-08
FBgn0259227	3R	11668965	C	G	0.185722	8.89897e-08
FBgn0032221	2L	10329597	T	C	0.236299	9.07169e-08
FBgn0020261	X	19486560	C	T	0.234441	9.17704e-08
FBgn0020261	X	19486560	C	T	0.234441	9.17704e-08
FBgn0065110	2L	10451227	C	A	0.215537	9.1889e-08
FBgn0037989	3R	12073517	G	A	0.345051	9.45732e-08
FBgn0037989	3R	12073517	G	A	0.345051	9.45732e-08
FBgn0037989	3R	12073517	G	A	0.345051	9.45732e-08
FBgn0037989	3R	12073517	G	A	0.345051	9.45732e-08
FBgn0037989	3R	12073517	G	A	0.345051	9.45732e-08
FBgn0037989	3R	12073517	G	A	0.345051	9.45732e-08
FBgn0037989	3R	12073517	G	A	0.345051	9.45732e-08
FBgn0030839	X	17423784	A	C	0.47839	9.66485e-08
FBgn0038842	3R	20926821	G	A	0.214773	9.68036e-08
FBgn0038842	3R	20926821	G	A	0.214773	9.68036e-08
FBgn0038842	3R	20926821	G	A	0.214773	9.68036e-08
FBgn0051300	3R	25284939	T	G	0.171056	9.78787e-08
FBgn0015371	2R	15142381	C	T	0.324151	9.92739e-08
FBgn0015371	2R	15142381	C	T	0.324151	9.92739e-08
FBgn0015371	2R	15142381	C	T	0.324151	9.92739e-08
FBgn0015371	2R	15142381	C	T	0.324151	9.92739e-08
FBgn0015371	2R	15142381	C	T	0.324151	9.92739e-08
FBgn0015371	2R	15142381	C	T	0.324151	9.92739e-08
FBgn0015371	2R	15142381	C	T	0.324151	9.92739e-08
FBgn0052533	X	19477080	T	A	0.347345	1.03365e-07
FBgn0052533	X	19477080	T	A	0.347345	1.03365e-07
FBgn0037025	3L	20803557	C	A	0.217953	1.03707e-07
FBgn0037025	3L	20803557	C	A	0.217953	1.03707e-07
FBgn0035575	3L	4803747	A	T	0.244259	1.04036e-07
FBgn0263490	3R	24623153	C	T	0.203405	1.04479e-07
FBgn0263490	3R	24623153	C	T	0.203405	1.04479e-07
FBgn0263490	3R	24623153	C	T	0.203405	1.04479e-07
FBgn0263490	3R	24623153	C	T	0.203405	1.04479e-07
FBgn0263490	3R	24623153	C	T	0.203405	1.04479e-07
FBgn0024993	X	2700228	C	G	0.261658	1.06061e-07
FBgn0024993	X	2700228	C	G	0.261658	1.06061e-07
FBgn0032845	2L	20090072	A	G	0.207306	1.06828e-07
FBgn0032845	2L	20090072	A	G	0.207306	1.06828e-07
FBgn0250754	3R	16466904	G	A	0.203633	1.09532e-07
FBgn0267977	X	15473966	G	T	0.18055	1.10562e-07
FBgn0031513	2L	3270235	C	A	0.378383	1.10772e-07
FBgn0031513	2L	3270235	C	A	0.378383	1.10772e-07
FBgn0030628	X	15332465	A	G	0.194138	1.11355e-07
FBgn0039783	3R	30511139	A	C	0.223776	1.11454e-07
FBgn0034063	2R	16013090	C	T	0.26229	1.11761e-07
FBgn0034063	2R	16013090	C	T	0.26229	1.11761e-07
FBgn0024320	2L	10215175	G	T	0.187233	1.15129e-07
FBgn0024320	2L	10215175	G	T	0.187233	1.15129e-07
FBgn0024320	2L	10215175	G	T	0.187233	1.15129e-07
FBgn0024320	2L	10215175	G	T	0.187233	1.15129e-07
FBgn0024320	2L	10215175	G	T	0.187233	1.15129e-07
FBgn0024320	2L	10215175	G	T	0.187233	1.15129e-07
FBgn0024320	2L	10215175	G	T	0.187233	1.15129e-07
FBgn0030670	X	15703618	C	T	0.222269	1.15886e-07
FBgn0030670	X	15703618	C	T	0.222269	1.15886e-07
FBgn0011241	2R	9864846	T	A	0.255139	1.16685e-07
FBgn0011241	2R	9864846	T	A	0.255139	1.16685e-07
FBgn0031856	2L	6758588	G	T	0.204166	1.20117e-07
FBgn0042179	3L	4060694	G	C	0.274358	1.202e-07
FBgn0042179	3L	4060694	G	C	0.274358	1.202e-07
FBgn0001075	2L	4208195	C	T	0.260713	1.23695e-07
FBgn0011335	3L	12117707	G	A	0.322261	1.24798e-07
FBgn0032079	2L	8954747	T	G	0.199577	1.26678e-07
FBgn0032079	2L	8954747	T	G	0.199577	1.26678e-07
FBgn0032079	2L	8954747	T	G	0.199577	1.26678e-07
FBgn0037248	3R	4423603	T	A	0.222334	1.26892e-07
FBgn0037248	3R	4423603	T	A	0.222334	1.26892e-07
FBgn0037248	3R	4423603	T	A	0.222334	1.26892e-07
FBgn0051013	3R	30644883	G	A	0.350321	1.29077e-07
FBgn0036710	3L	17338376	T	A	0.203759	1.29077e-07
FBgn0036710	3L	17338376	T	A	0.203759	1.29077e-07
FBgn0036710	3L	17338376	T	A	0.203759	1.29077e-07
FBgn0266259	3R	30618785	G	A	0.235975	1.31237e-07
FBgn0051665	2L	1843428	G	C	0.216021	1.31237e-07
FBgn0051665	2L	1843428	G	C	0.216021	1.31237e-07
FBgn0051665	2L	1843428	G	C	0.216021	1.31237e-07
FBgn0031630	2L	4813386	T	G	0.187976	1.31368e-07
FBgn0265045	2R	15977508	T	A	0.232273	1.31452e-07
FBgn0265045	2R	15977508	T	A	0.232273	1.31452e-07
FBgn0265045	2R	15977508	T	A	0.232273	1.31452e-07
FBgn0265045	2R	15977508	T	A	0.232273	1.31452e-07
FBgn0036333	3L	13013988	A	T	0.210577	1.32814e-07
FBgn0033931	2R	14374940	C	T	0.306678	1.33439e-07
FBgn0034377	2R	18697063	A	G	0.242055	1.33546e-07
FBgn0053060	3L	16331531	C	T	0.269559	1.34387e-07
FBgn0039108	3R	23719596	A	C	0.214412	1.35331e-07
FBgn0034093	2R	16224553	T	G	0.303894	1.36509e-07
FBgn0034093	2R	16224553	T	G	0.303894	1.36509e-07
FBgn0034093	2R	16224553	T	G	0.303894	1.36509e-07
FBgn0034093	2R	16224553	T	G	0.303894	1.36509e-07
FBgn0034093	2R	16224553	T	G	0.303894	1.36509e-07
FBgn0003089	3L	19301685	A	G	0.196985	1.37082e-07
FBgn0264299	2R	24123402	G	A	0.277063	1.39257e-07
FBgn0264299	2R	24123402	G	A	0.277063	1.39257e-07
FBgn0264299	2R	24123402	G	A	0.277063	1.39257e-07
FBgn0085319	3R	24289176	A	T	0.208695	1.39277e-07
FBgn0036795	3L	18606845	C	A	0.307106	1.4145e-07
FBgn0039050	3R	23094466	G	A	0.228842	1.41779e-07
FBgn0039050	3R	23094466	G	A	0.228842	1.41779e-07
FBgn0039050	3R	23094466	G	A	0.228842	1.41779e-07
FBgn0029672	X	3573498	G	C	0.252864	1.42089e-07
FBgn0029672	X	3573498	G	C	0.252864	1.42089e-07
FBgn0029672	X	3573498	G	C	0.252864	1.42089e-07
FBgn0038640	3R	18679229	G	T	0.217949	1.45278e-07
FBgn0260776	3L	15719635	C	A	0.221428	1.45479e-07
FBgn0260776	3L	15719635	C	A	0.221428	1.45479e-07
FBgn0050122	2R	18637238	G	A	0.282179	1.46084e-07
FBgn0050122	2R	18637238	G	A	0.282179	1.46084e-07
FBgn0050122	2R	18637238	G	A	0.282179	1.46084e-07
FBgn0051860	2L	12165966	G	A	0.13409	1.4782e-07
FBgn0040271	3R	16315068	G	T	0.169035	1.50287e-07
FBgn0040271	3R	16315068	G	T	0.169035	1.50287e-07
FBgn0040271	3R	16315068	G	T	0.169035	1.50287e-07
FBgn0031571	2L	3797664	C	A	0.189318	1.5126e-07
FBgn0031571	2L	3797664	C	A	0.189318	1.5126e-07
FBgn0031571	2L	3797664	C	A	0.189318	1.5126e-07
FBgn0045862	3R	27702734	C	T	0.459655	1.51612e-07
FBgn0045862	3R	27702734	C	T	0.459655	1.51612e-07
FBgn0045862	3R	27702734	C	T	0.459655	1.51612e-07
FBgn0045862	3R	27702734	C	T	0.459655	1.51612e-07
FBgn0036710	3L	17338378	C	A	0.194406	1.51869e-07
FBgn0036710	3L	17338378	C	A	0.194406	1.51869e-07
FBgn0036710	3L	17338378	C	A	0.194406	1.51869e-07
FBgn0035795	3L	7539472	C	T	0.236908	1.56251e-07
FBgn0038499	3R	17376651	G	T	0.203538	1.56463e-07
FBgn0038499	3R	17376651	G	T	0.203538	1.56463e-07
FBgn0039478	3R	27060194	C	G	0.319397	1.56706e-07
FBgn0039478	3R	27060194	C	G	0.319397	1.56706e-07
FBgn0039478	3R	27060194	C	G	0.319397	1.56706e-07
FBgn0039478	3R	27060194	C	G	0.319397	1.56706e-07
FBgn0039079	3R	23484190	T	A	0.197384	1.57426e-07
FBgn0086690	3L	15081452	G	T	0.261023	1.58637e-07
FBgn0086690	3L	15081452	G	T	0.261023	1.58637e-07
FBgn0086690	3L	15081452	G	T	0.261023	1.58637e-07
FBgn0086690	3L	15081452	G	T	0.261023	1.58637e-07
FBgn0086690	3L	15081452	G	T	0.261023	1.58637e-07
FBgn0086690	3L	15081452	G	T	0.261023	1.58637e-07
FBgn0086690	3L	15081452	G	T	0.261023	1.58637e-07
FBgn0086690	3L	15081452	G	T	0.261023	1.58637e-07
FBgn0086690	3L	15081452	G	T	0.261023	1.58637e-07
FBgn0031996	2L	8198386	C	T	0.262219	1.59018e-07
FBgn0034129	2R	16447309	T	G	0.214207	1.59994e-07
FBgn0259896	2L	13974576	A	T	0.250745	1.60107e-07
FBgn0259896	2L	13974576	A	T	0.250745	1.60107e-07
FBgn0259896	2L	13974576	A	T	0.250745	1.60107e-07
FBgn0267977	X	15473928	C	T	0.16559	1.61331e-07
FBgn0261584	2R	22943374	G	A	0.191301	1.61716e-07
FBgn0261584	2R	22943374	G	A	0.191301	1.61716e-07
FBgn0031483	2L	2976028	T	G	0.220435	1.62567e-07
FBgn0031483	2L	2976028	T	G	0.220435	1.62567e-07
FBgn0260011	2L	14048328	C	T	0.277822	1.66096e-07
FBgn0052301	3L	2246077	G	C	0.184149	1.71671e-07
FBgn0052301	3L	2246077	G	C	0.184149	1.71671e-07
FBgn0052301	3L	2246077	G	C	0.184149	1.71671e-07
FBgn0037924	3R	11631539	G	A	0.227309	1.72636e-07
FBgn0037836	3R	10800401	T	C	0.222423	1.73862e-07
FBgn0263490	3R	24618302	G	A	0.249049	1.78853e-07
FBgn0263490	3R	24618302	G	A	0.249049	1.78853e-07
FBgn0263490	3R	24618302	G	A	0.249049	1.78853e-07
FBgn0263490	3R	24618302	G	A	0.249049	1.78853e-07
FBgn0263490	3R	24618302	G	A	0.249049	1.78853e-07
FBgn0016976	X	22994506	T	G	0.302591	1.79701e-07
FBgn0016976	X	22994506	T	G	0.302591	1.79701e-07
FBgn0016976	X	22994506	T	G	0.302591	1.79701e-07
FBgn0016976	X	22994506	T	G	0.302591	1.79701e-07
FBgn0031737	2L	5762678	G	T	0.286524	1.83313e-07
FBgn0038952	3R	22374323	G	A	0.296515	1.84278e-07
FBgn0031990	2L	8137478	C	G	0.209864	1.84836e-07
FBgn0031990	2L	8137478	C	G	0.209864	1.84836e-07
FBgn0031547	2L	3522662	C	T	0.238552	1.84941e-07
FBgn0259736	3R	22125720	A	T	0.218795	1.86542e-07
FBgn0259736	3R	22125720	A	T	0.218795	1.86542e-07
FBgn0259736	3R	22125720	A	T	0.218795	1.86542e-07
FBgn0035501	3L	4150372	A	G	0.369224	1.89313e-07
FBgn0050385	2R	7182848	G	A	0.208272	1.89703e-07
FBgn0039010	3R	22709962	C	T	0.226741	1.89763e-07
FBgn0038902	3R	21777200	A	T	0.172339	1.89887e-07
FBgn0035437	3L	3325217	C	T	0.223989	1.92498e-07
FBgn0035437	3L	3325217	C	T	0.223989	1.92498e-07
FBgn0035437	3L	3325217	C	T	0.223989	1.92498e-07
FBgn0038695	3R	19257833	G	T	0.203475	1.95055e-07
FBgn0038695	3R	19257833	G	T	0.203475	1.95055e-07
FBgn0053798	2R	12993930	C	T	0.23331	1.95164e-07
FBgn0051077	3R	27001658	C	A	0.392808	1.9598e-07
FBgn0031182	X	21517904	C	G	0.255894	1.97737e-07
FBgn0266435	X	14875616	G	A	0.292	1.99763e-07
FBgn0042131	3L	4806279	T	A	0.25862	2.01426e-07
FBgn0031032	X	19583747	T	G	0.211798	2.02965e-07
FBgn0031032	X	19583747	T	G	0.211798	2.02965e-07
FBgn0261020	2L	8302694	A	G	0.234065	2.05125e-07
FBgn0034143	2R	16598157	G	T	0.297911	2.05793e-07
FBgn0034143	2R	16598157	G	T	0.297911	2.05793e-07
FBgn0033447	2R	9826005	G	T	0.251648	2.05793e-07
FBgn0033447	2R	9826005	G	T	0.251648	2.05793e-07
FBgn0033447	2R	9826005	G	T	0.251648	2.05793e-07
FBgn0031990	2L	8138517	T	C	0.31686	2.06307e-07
FBgn0031990	2L	8138517	T	C	0.31686	2.06307e-07
FBgn0034249	2R	17588003	T	C	0.199337	2.07417e-07
FBgn0034249	2R	17588003	T	C	0.199337	2.07417e-07
FBgn0045485	2L	17180504	A	T	0.255027	2.09518e-07
FBgn0045485	2L	17180503	C	A	0.255027	2.09518e-07
FBgn0052404	3L	6142072	C	T	0.220389	2.10492e-07
FBgn0052404	3L	6142072	C	T	0.220389	2.10492e-07
FBgn0032471	2L	13131548	C	T	0.343126	2.12189e-07
FBgn0259710	2R	21666327	A	T	0.201382	2.12561e-07
FBgn0039367	3R	25774690	T	A	0.182019	2.13579e-07
FBgn0032130	2L	9571567	C	A	0.228814	2.16866e-07
FBgn0032130	2L	9571567	C	A	0.228814	2.16866e-07
FBgn0032414	2L	12128814	A	G	0.276589	2.17828e-07
FBgn0014931	3R	7915936	A	T	0.435451	2.19669e-07
FBgn0029525	X	483759	C	T	0.302757	2.1984e-07
FBgn0051515	3R	23388835	C	A	0.177308	2.24683e-07
FBgn0039091	3R	23589273	C	T	0.207044	2.27425e-07
FBgn0053196	2L	4490829	G	T	0.231172	2.33346e-07
FBgn0053196	2L	4490829	G	T	0.231172	2.33346e-07
FBgn0053196	2L	4490829	G	T	0.231172	2.33346e-07
FBgn0053196	2L	4490829	G	T	0.231172	2.33346e-07
FBgn0053196	2L	4490829	G	T	0.231172	2.33346e-07
FBgn0053196	2L	4490829	G	T	0.231172	2.33346e-07
FBgn0053196	2L	4490829	G	T	0.231172	2.33346e-07
FBgn0053196	2L	4490829	G	T	0.231172	2.33346e-07
FBgn0053196	2L	4490829	G	T	0.231172	2.33346e-07
FBgn0263047	3R	22381745	C	T	0.221136	2.35256e-07
FBgn0261436	3R	4228756	A	T	0.199453	2.36717e-07
FBgn0040294	2R	17570852	G	C	0.240114	2.39319e-07
FBgn0051091	3R	25900629	A	C	0.244765	2.43137e-07
FBgn0051091	3R	25900629	A	C	0.244765	2.43137e-07
FBgn0037960	3R	11886617	G	T	0.256809	2.43917e-07
FBgn0037960	3R	11886617	G	T	0.256809	2.43917e-07
FBgn0039611	3R	28876802	G	A	0.284904	2.44257e-07
FBgn0003360	X	10782469	A	T	0.214497	2.47446e-07
FBgn0003360	X	10782469	A	T	0.214497	2.47446e-07
FBgn0003360	X	10782469	A	T	0.214497	2.47446e-07
FBgn0003360	X	10782469	A	T	0.214497	2.47446e-07
FBgn0003360	X	10782469	A	T	0.214497	2.47446e-07
FBgn0039752	3R	30178462	C	A	0.224208	2.48963e-07
FBgn0039752	3R	30178462	C	A	0.224208	2.48963e-07
FBgn0039752	3R	30178462	C	A	0.224208	2.48963e-07
FBgn0039234	3R	24851888	A	G	0.301479	2.52561e-07
FBgn0039234	3R	24851888	A	G	0.301479	2.52561e-07
FBgn0039234	3R	24851888	A	G	0.301479	2.52561e-07
FBgn0039234	3R	24851888	A	G	0.301479	2.52561e-07
FBgn0033366	2R	9040160	A	T	0.292248	2.53718e-07
FBgn0033366	2R	9040160	A	T	0.292248	2.53718e-07
FBgn0037046	3L	21033618	G	A	0.207265	2.54386e-07
FBgn0265045	2R	15975607	T	C	0.489229	2.5473e-07
FBgn0265045	2R	15975607	T	C	0.489229	2.5473e-07
FBgn0265045	2R	15975607	T	C	0.489229	2.5473e-07
FBgn0265045	2R	15975607	T	C	0.489229	2.5473e-07
FBgn0034458	2R	19512193	T	A	0.253905	2.55357e-07
FBgn0051268	3R	17032594	A	T	0.151849	2.56287e-07
FBgn0038866	3R	21164493	C	T	0.244334	2.58839e-07
FBgn0035999	3L	9459302	C	T	0.228257	2.59204e-07
FBgn0035999	3L	9459302	C	T	0.228257	2.59204e-07
FBgn0028901	2L	15788201	G	C	0.166552	2.60148e-07
FBgn0265083	3R	12997358	C	G	0.287307	2.61499e-07
FBgn0265083	3R	12997358	C	G	0.287307	2.61499e-07
FBgn0034734	2R	22490697	A	G	0.280529	2.62262e-07
FBgn0011606	X	2601629	G	A	0.184587	2.63129e-07
FBgn0011606	X	2601629	G	A	0.184587	2.63129e-07
FBgn0031547	2L	3523069	C	T	0.45424	2.66218e-07
FBgn0041225	3R	23051830	T	A	0.22084	2.6978e-07
FBgn0034928	2R	23903914	G	A	0.225862	2.71566e-07
FBgn0032666	2L	18128024	G	T	0.232659	2.74043e-07
FBgn0032666	2L	18128024	G	T	0.232659	2.74043e-07
FBgn0032666	2L	18128024	G	T	0.232659	2.74043e-07
FBgn0032666	2L	18128024	G	T	0.232659	2.74043e-07
FBgn0032666	2L	18128024	G	T	0.232659	2.74043e-07
FBgn0032666	2L	18128024	G	T	0.232659	2.74043e-07
FBgn0259178	3R	25040639	T	G	0.237095	2.74246e-07
FBgn0020645	3L	6151565	G	A	0.259254	2.75733e-07
FBgn0028525	2L	16303901	G	A	0.203489	2.77627e-07
FBgn0031990	2L	8138439	C	G	0.299376	2.81936e-07
FBgn0031990	2L	8138439	C	G	0.299376	2.81936e-07
FBgn0250831	3R	25806761	A	C	0.226616	2.83385e-07
FBgn0039077	3R	23403651	T	A	0.177327	2.83615e-07
FBgn0038676	3R	19041016	C	T	0.267796	2.83895e-07
FBgn0033708	2R	12299055	T	A	0.297869	2.84365e-07
FBgn0033708	2R	12299055	T	A	0.297869	2.84365e-07
FBgn0051774	2L	3929346	C	T	0.239766	2.8597e-07
FBgn0051774	2L	3929346	C	T	0.239766	2.8597e-07
FBgn0051774	2L	3929346	C	T	0.239766	2.8597e-07
FBgn0036179	3L	11603131	G	A	0.281738	2.89377e-07
FBgn0036179	3L	11603131	G	A	0.281738	2.89377e-07
FBgn0043539	2L	1991943	T	G	0.166252	2.91863e-07
FBgn0043539	2L	1991943	T	G	0.166252	2.91863e-07
FBgn0029899	X	6761401	G	A	0.248445	2.92871e-07
FBgn0029899	X	6761401	G	A	0.248445	2.92871e-07
FBgn0029899	X	6761401	G	A	0.248445	2.92871e-07
FBgn0052251	3L	4316626	G	A	0.207357	2.93514e-07
FBgn0052251	3L	4316626	G	A	0.207357	2.93514e-07
FBgn0032414	2L	12127771	C	T	0.255713	2.94236e-07
FBgn0014127	2L	20060142	C	T	0.155476	3.00735e-07
FBgn0014127	2L	20060142	C	T	0.155476	3.00735e-07
FBgn0014127	2L	20060142	C	T	0.155476	3.00735e-07
FBgn0039023	3R	22762284	C	A	0.261367	3.01946e-07
FBgn0052055	3L	10219719	T	A	0.262647	3.02367e-07
FBgn0263082	2L	9349739	A	T	0.220806	3.03888e-07
FBgn0263082	2L	9349739	A	T	0.220806	3.03888e-07
FBgn0051457	3R	23127162	T	C	0.197443	3.0804e-07
FBgn0086906	3L	2053830	A	T	0.206354	3.08288e-07
FBgn0086906	3L	2053830	A	T	0.206354	3.08288e-07
FBgn0086906	3L	2053830	A	T	0.206354	3.08288e-07
FBgn0086906	3L	2053830	A	T	0.206354	3.08288e-07
FBgn0086906	3L	2053830	A	T	0.206354	3.08288e-07
FBgn0086906	3L	2053830	A	T	0.206354	3.08288e-07
FBgn0086906	3L	2053830	A	T	0.206354	3.08288e-07
FBgn0086906	3L	2053830	A	T	0.206354	3.08288e-07
FBgn0086906	3L	2053830	A	T	0.206354	3.08288e-07
FBgn0039611	3R	28876336	C	T	0.277402	3.10961e-07
FBgn0038694	3R	19247848	G	C	0.300456	3.11078e-07
FBgn0024992	X	2697168	C	A	0.210376	3.14535e-07
FBgn0024992	X	2697168	C	A	0.210376	3.14535e-07
FBgn0004575	3R	10218181	A	C	0.353079	3.15836e-07
FBgn0004575	3R	10218181	A	C	0.353079	3.15836e-07
FBgn0051368	3R	11890627	G	A	0.210093	3.18607e-07
FBgn0051368	3R	11890627	G	A	0.210093	3.18607e-07
FBgn0028658	2L	13810340	T	C	0.178809	3.19094e-07
FBgn0028658	2L	13810340	T	C	0.178809	3.19094e-07
FBgn0039959	3L	27967696	C	T	0.232347	3.19474e-07
FBgn0267339	3R	24149352	C	G	0.183549	3.23119e-07
FBgn0051544	3R	7420086	A	G	0.172797	3.23177e-07
FBgn0262029	2L	8476483	C	T	0.360739	3.23392e-07
FBgn0032815	2L	19732673	G	T	0.179849	3.27405e-07
FBgn0032815	2L	19732673	G	T	0.179849	3.27405e-07
FBgn0032815	2L	19732673	G	T	0.179849	3.27405e-07
FBgn0032815	2L	19732673	G	T	0.179849	3.27405e-07
FBgn0032815	2L	19732673	G	T	0.179849	3.27405e-07
FBgn0263048	3R	22382881	G	T	0.178803	3.30755e-07
FBgn0263048	3R	22382881	G	T	0.178803	3.30755e-07
FBgn0263048	3R	22382881	G	T	0.178803	3.30755e-07
FBgn0012344	3R	9647022	G	A	0.190531	3.33201e-07
FBgn0012344	3R	9647022	G	A	0.190531	3.33201e-07
FBgn0031914	2L	7444822	G	T	0.37358	3.33944e-07
FBgn0031914	2L	7444822	G	T	0.37358	3.33944e-07
FBgn0031914	2L	7444822	G	T	0.37358	3.33944e-07
FBgn0031914	2L	7444822	G	T	0.37358	3.33944e-07
FBgn0031914	2L	7444822	G	T	0.37358	3.33944e-07
FBgn0031914	2L	7444822	G	T	0.37358	3.33944e-07
FBgn0031914	2L	7444822	G	T	0.37358	3.33944e-07
FBgn0031490	2L	3019139	C	A	0.279396	3.34098e-07
FBgn0031490	2L	3019139	C	A	0.279396	3.34098e-07
FBgn0033366	2R	9040159	A	T	0.288588	3.37392e-07
FBgn0033366	2R	9040159	A	T	0.288588	3.37392e-07
FBgn0033677	2R	12034339	G	C	0.250247	3.4479e-07
FBgn0030586	X	14843444	A	C	0.217233	3.48587e-07
FBgn0259195	X	15575413	C	T	0.489077	3.49581e-07
FBgn0051151	3R	22715335	G	T	0.264	3.50243e-07
FBgn0051151	3R	22715335	G	T	0.264	3.50243e-07
FBgn0051151	3R	22715335	G	T	0.264	3.50243e-07
FBgn0051151	3R	22715335	G	T	0.264	3.50243e-07
FBgn0039257	3R	25018479	G	A	0.317169	3.51442e-07
FBgn0039257	3R	25018479	G	A	0.317169	3.51442e-07
FBgn0041780	3R	29031548	C	G	0.209005	3.52074e-07
FBgn0050398	2R	21718585	T	A	0.420809	3.54074e-07
FBgn0266411	3R	30063229	C	A	0.293263	3.6851e-07
FBgn0036711	3L	17340941	G	T	0.292816	3.68747e-07
FBgn0038701	3R	19390483	G	A	0.244882	3.6898e-07
FBgn0037325	3R	5426103	G	T	0.267655	3.69333e-07
FBgn0032017	2L	8310149	C	A	0.19487	3.76597e-07
FBgn0030241	X	10853832	G	A	0.21662	3.76682e-07
FBgn0039085	3R	23533694	T	A	0.119581	3.7699e-07
FBgn0037956	3R	11823778	G	A	0.236205	3.7804e-07
FBgn0037956	3R	11823778	G	A	0.236205	3.7804e-07
FBgn0051038	3R	29902386	G	A	0.175953	3.78879e-07
FBgn0051038	3R	29902386	G	A	0.175953	3.78879e-07
FBgn0051038	3R	29902386	G	A	0.175953	3.78879e-07
FBgn0051038	3R	29902386	G	A	0.175953	3.78879e-07
FBgn0051038	3R	29902386	G	A	0.175953	3.78879e-07
FBgn0036000	3L	9460312	T	A	0.232047	3.80456e-07
FBgn0263400	3R	20987178	T	C	0.220791	3.80937e-07
FBgn0263400	3R	20987178	T	C	0.220791	3.80937e-07
FBgn0051201	3R	20648570	C	G	0.266039	3.88385e-07
FBgn0039169	3R	24226574	C	A	0.222755	3.91033e-07
FBgn0039169	3R	24226574	C	A	0.222755	3.91033e-07
FBgn0002905	3R	12707641	C	A	0.223719	3.9179e-07
FBgn0038440	3R	16498874	C	T	0.207912	3.95986e-07
FBgn0039052	3R	23098228	A	C	0.243129	3.96365e-07
FBgn0266521	2L	6120956	A	C	0.246337	3.99892e-07
FBgn0027780	2L	8449237	A	T	0.36018	4.00146e-07
FBgn0027780	2L	8449237	A	T	0.36018	4.00146e-07
FBgn0027780	2L	8449237	A	T	0.36018	4.00146e-07
FBgn0040260	2L	16800868	G	A	0.196026	4.02044e-07
FBgn0040260	2L	16800868	G	A	0.196026	4.02044e-07
FBgn0040260	2L	16800868	G	A	0.196026	4.02044e-07
FBgn0086906	3L	2060380	T	C	0.215128	4.03768e-07
FBgn0086906	3L	2060380	T	C	0.215128	4.03768e-07
FBgn0086906	3L	2060380	T	C	0.215128	4.03768e-07
FBgn0086906	3L	2060380	T	C	0.215128	4.03768e-07
FBgn0086906	3L	2060380	T	C	0.215128	4.03768e-07
FBgn0086906	3L	2060380	T	C	0.215128	4.03768e-07
FBgn0086906	3L	2060380	T	C	0.215128	4.03768e-07
FBgn0086906	3L	2060380	T	C	0.215128	4.03768e-07
FBgn0086906	3L	2060380	T	C	0.215128	4.03768e-07
FBgn0030655	X	15573045	G	A	0.302676	4.06606e-07
FBgn0030655	X	15573045	G	A	0.302676	4.06606e-07
FBgn0039732	3R	29997453	A	G	0.238466	4.09519e-07
FBgn0053196	2L	4490832	G	T	0.218341	4.12532e-07
FBgn0053196	2L	4490832	G	T	0.218341	4.12532e-07
FBgn0053196	2L	4490832	G	T	0.218341	4.12532e-07
FBgn0053196	2L	4490832	G	T	0.218341	4.12532e-07
FBgn0053196	2L	4490832	G	T	0.218341	4.12532e-07
FBgn0053196	2L	4490832	G	T	0.218341	4.12532e-07
FBgn0053196	2L	4490832	G	T	0.218341	4.12532e-07
FBgn0053196	2L	4490832	G	T	0.218341	4.12532e-07
FBgn0053196	2L	4490832	G	T	0.218341	4.12532e-07
FBgn0053217	3L	23126295	G	A	0.200614	4.13592e-07
FBgn0028500	3L	22261589	G	A	0.217237	4.15669e-07
FBgn0028500	3L	22261589	G	A	0.217237	4.15669e-07
FBgn0038481	3R	17129524	T	C	0.250471	4.15919e-07
FBgn0038481	3R	17129524	T	C	0.250471	4.15919e-07
FBgn0039201	3R	24517831	T	A	0.283564	4.18411e-07
FBgn0039201	3R	24517831	T	A	0.283564	4.18411e-07
FBgn0261458	2L	1154284	C	A	0.242359	4.19372e-07
FBgn0052086	3L	11583868	C	T	0.2415	4.19993e-07
FBgn0052086	3L	11583868	C	T	0.2415	4.19993e-07
FBgn0039756	3R	30198794	G	C	0.292629	4.28399e-07
FBgn0266534	3R	25103557	A	G	0.183523	4.29177e-07
FBgn0031986	2L	8124545	G	C	0.254914	4.33233e-07
FBgn0051755	2L	10000401	G	A	0.237182	4.37408e-07
FBgn0051755	2L	10000401	G	A	0.237182	4.37408e-07
FBgn0039023	3R	22762131	T	G	0.243323	4.39757e-07
FBgn0000497	2L	644965	G	C	0.185921	4.4088e-07
FBgn0000497	2L	644965	G	C	0.185921	4.4088e-07
FBgn0262167	3R	24535449	A	T	0.269241	4.4868e-07
FBgn0262167	3R	24535449	A	T	0.269241	4.4868e-07
FBgn0261584	2R	22944236	A	G	0.176223	4.55065e-07
FBgn0261584	2R	22944236	A	G	0.176223	4.55065e-07
FBgn0263974	3R	18649014	T	G	0.184023	4.55976e-07
FBgn0027588	X	21601868	C	T	0.265664	4.56176e-07
FBgn0027588	X	21601868	C	T	0.265664	4.56176e-07
FBgn0027588	X	21601868	C	T	0.265664	4.56176e-07
FBgn0027588	X	21601868	C	T	0.265664	4.56176e-07
FBgn0027588	X	21601868	C	T	0.265664	4.56176e-07
FBgn0050272	2R	22831670	G	A	0.139026	4.57403e-07
FBgn0037816	3R	10414364	C	T	0.257611	4.65843e-07
FBgn0032364	2L	11518910	C	G	0.347645	4.66664e-07
FBgn0031585	2L	4150863	C	G	0.282217	4.69886e-07
FBgn0260634	3R	23814038	T	G	0.171414	4.72364e-07
FBgn0260634	3R	23814038	T	G	0.171414	4.72364e-07
FBgn0038578	3R	18191013	C	A	0.170849	4.72655e-07
FBgn0259194	3R	23405893	G	A	0.213036	4.74819e-07
FBgn0028387	2L	7413132	G	C	0.24561	4.74904e-07
FBgn0028387	2L	7413132	G	C	0.24561	4.74904e-07
FBgn0028387	2L	7413132	G	C	0.24561	4.74904e-07
FBgn0266369	2L	20920820	G	C	0.233943	4.75046e-07
FBgn0261113	3R	18926335	C	T	0.233227	4.78823e-07
FBgn0261113	3R	18926335	C	T	0.233227	4.78823e-07
FBgn0261113	3R	18926335	C	T	0.233227	4.78823e-07
FBgn0261113	3R	18926335	C	T	0.233227	4.78823e-07
FBgn0261113	3R	18926335	C	T	0.233227	4.78823e-07
FBgn0261113	3R	18926335	C	T	0.233227	4.78823e-07
FBgn0261113	3R	18926335	C	T	0.233227	4.78823e-07
FBgn0032817	2L	19747491	G	T	0.233314	4.81873e-07
FBgn0266259	3R	30618821	C	T	0.229951	4.85965e-07
FBgn0027575	3R	21775288	G	C	0.202667	4.86658e-07
FBgn0027575	3R	21775288	G	C	0.202667	4.86658e-07
FBgn0027575	3R	21775288	G	C	0.202667	4.86658e-07
FBgn0026874	X	804381	T	C	0.271934	4.88601e-07
FBgn0037363	3R	5675698	C	A	0.149676	4.93744e-07
FBgn0037363	3R	5675698	C	A	0.149676	4.93744e-07
FBgn0051272	3R	10758738	A	G	0.305225	4.95384e-07
FBgn0038705	3R	19409755	A	C	0.199289	4.95443e-07
FBgn0032843	2L	20070590	A	T	0.190493	4.96933e-07
FBgn0040262	2L	16795766	G	T	0.231831	4.98745e-07
FBgn0040262	2L	16795766	G	T	0.231831	4.98745e-07
FBgn0039227	3R	24804783	T	C	0.131531	5.13357e-07
FBgn0035443	3L	3374886	T	C	0.171411	5.15594e-07
FBgn0039519	3R	27478737	G	A	0.251771	5.20503e-07
FBgn0039519	3R	27478737	G	A	0.251771	5.20503e-07
FBgn0037926	3R	11652995	G	T	0.292566	5.2225e-07
FBgn0037926	3R	11652995	G	T	0.292566	5.2225e-07
FBgn0037926	3R	11652995	G	T	0.292566	5.2225e-07
FBgn0037926	3R	11652994	A	T	0.292566	5.2225e-07
FBgn0037926	3R	11652994	A	T	0.292566	5.2225e-07
FBgn0037926	3R	11652994	A	T	0.292566	5.2225e-07
FBgn0039039	3R	23021981	G	C	0.250248	5.22796e-07
FBgn0039039	3R	23021981	G	C	0.250248	5.22796e-07
FBgn0038870	3R	21221720	A	T	0.23881	5.26775e-07
FBgn0262541	3R	22771319	C	T	0.176325	5.29367e-07
FBgn0039250	3R	24923284	A	G	0.152344	5.31142e-07
FBgn0261241	3R	9268950	G	A	0.193785	5.33577e-07
FBgn0265998	3R	28908218	C	T	0.202159	5.3815e-07
FBgn0265998	3R	28908218	C	T	0.202159	5.3815e-07
FBgn0039115	3R	23767119	C	T	0.190374	5.40342e-07
FBgn0035772	3L	7365509	C	T	0.154923	5.42611e-07
FBgn0039257	3R	25016623	A	G	0.21789	5.48838e-07
FBgn0039257	3R	25016623	A	G	0.21789	5.48838e-07
FBgn0000592	3L	12189031	C	T	0.267143	5.49958e-07
FBgn0000592	3L	12189031	C	T	0.267143	5.49958e-07
FBgn0086906	3L	2059483	G	T	0.17655	5.51945e-07
FBgn0086906	3L	2059483	G	T	0.17655	5.51945e-07
FBgn0086906	3L	2059483	G	T	0.17655	5.51945e-07
FBgn0086906	3L	2059483	G	T	0.17655	5.51945e-07
FBgn0086906	3L	2059483	G	T	0.17655	5.51945e-07
FBgn0086906	3L	2059483	G	T	0.17655	5.51945e-07
FBgn0086906	3L	2059483	G	T	0.17655	5.51945e-07
FBgn0086906	3L	2059483	G	T	0.17655	5.51945e-07
FBgn0086906	3L	2059483	G	T	0.17655	5.51945e-07
FBgn0050480	2R	14675746	T	C	0.19553	5.59851e-07
FBgn0050480	2R	14675746	T	C	0.19553	5.59851e-07
FBgn0010438	3R	16205132	C	G	0.242783	5.60628e-07
FBgn0039169	3R	24224807	G	T	0.292557	5.63613e-07
FBgn0039169	3R	24224807	G	T	0.292557	5.63613e-07
FBgn0265045	2R	15975606	G	A	0.45688	5.68175e-07
FBgn0265045	2R	15975606	G	A	0.45688	5.68175e-07
FBgn0265045	2R	15975606	G	A	0.45688	5.68175e-07
FBgn0265045	2R	15975606	G	A	0.45688	5.68175e-07
FBgn0039611	3R	28876597	G	A	0.279722	5.68651e-07
FBgn0032603	2L	16792946	G	A	0.185069	5.72377e-07
FBgn0032603	2L	16792946	G	A	0.185069	5.72377e-07
FBgn0050484	2R	13848324	G	A	0.299206	5.76493e-07
FBgn0261016	2R	9595226	T	G	0.188747	5.80325e-07
FBgn0039347	3R	25618707	G	A	0.402619	5.87034e-07
FBgn0039347	3R	25618707	G	A	0.402619	5.87034e-07
FBgn0039347	3R	25618707	G	A	0.402619	5.87034e-07
FBgn0039347	3R	25618707	G	A	0.402619	5.87034e-07
FBgn0031301	2L	1108757	A	C	0.283171	5.87941e-07
FBgn0026593	3L	2191197	C	T	0.239305	5.88618e-07
FBgn0026593	3L	2191197	C	T	0.239305	5.88618e-07
FBgn0264502	X	10906505	G	A	0.258843	5.90061e-07
FBgn0264502	X	10906505	G	A	0.258843	5.90061e-07
FBgn0264502	X	10906505	G	A	0.258843	5.90061e-07
FBgn0037501	3R	7408253	G	C	0.220154	5.93342e-07
FBgn0039257	3R	25014102	G	A	0.270164	5.93701e-07
FBgn0039257	3R	25014102	G	A	0.270164	5.93701e-07
FBgn0050125	2R	19095878	A	C	0.356264	5.96825e-07
FBgn0003575	X	640553	G	T	0.263342	5.98936e-07
FBgn0003575	X	640553	G	T	0.263342	5.98936e-07
FBgn0003575	X	640553	G	T	0.263342	5.98936e-07
FBgn0053208	3R	10010176	A	G	0.231678	6.01506e-07
FBgn0053208	3R	10010176	A	G	0.231678	6.01506e-07
FBgn0053208	3R	10010176	A	G	0.231678	6.01506e-07
FBgn0053208	3R	10010176	A	G	0.231678	6.01506e-07
FBgn0053208	3R	10010176	A	G	0.231678	6.01506e-07
FBgn0053208	3R	10010176	A	G	0.231678	6.01506e-07
FBgn0053208	3R	10010176	A	G	0.231678	6.01506e-07
FBgn0053208	3R	10010176	A	G	0.231678	6.01506e-07
FBgn0053208	3R	10010176	A	G	0.231678	6.01506e-07
FBgn0259194	3R	23406581	C	A	0.205037	6.02595e-07
FBgn0035795	3L	7539080	T	A	0.226708	6.02895e-07
FBgn0030329	X	11719100	C	T	0.260731	6.06308e-07
FBgn0030329	X	11719100	C	T	0.260731	6.06308e-07
FBgn0030329	X	11719100	C	T	0.260731	6.06308e-07
FBgn0030329	X	11719100	C	T	0.260731	6.06308e-07
FBgn0000392	2L	6670092	G	T	0.19613	6.17128e-07
FBgn0000392	2L	6670092	G	T	0.19613	6.17128e-07
FBgn0051219	3R	19652156	G	A	0.197412	6.20858e-07
FBgn0051797	2L	19261707	C	G	0.241205	6.23823e-07
FBgn0015570	3R	7542856	G	T	0.214474	6.28219e-07
FBgn0015570	3R	7542856	G	T	0.214474	6.28219e-07
FBgn0034914	2R	23846533	G	A	0.210991	6.37681e-07
FBgn0034914	2R	23846533	G	A	0.210991	6.37681e-07
FBgn0034427	2R	19286111	G	T	0.183356	6.39915e-07
FBgn0261836	2L	5163669	A	G	0.202312	6.43303e-07
FBgn0261836	2L	5163669	A	G	0.202312	6.43303e-07
FBgn0261836	2L	5163669	A	G	0.202312	6.43303e-07
FBgn0031305	2L	1133655	C	G	0.20191	6.45646e-07
FBgn0052086	3L	11583854	A	C	0.229211	6.49141e-07
FBgn0052086	3L	11583854	A	C	0.229211	6.49141e-07
FBgn0032821	2L	19777728	G	T	0.19853	6.50812e-07
FBgn0032821	2L	19777728	G	T	0.19853	6.50812e-07
FBgn0032821	2L	19777728	G	T	0.19853	6.50812e-07
FBgn0032821	2L	19777728	G	T	0.19853	6.50812e-07
FBgn0011335	3L	12117840	C	G	0.241019	6.53892e-07
FBgn0039027	3R	22805258	G	A	0.377038	6.58559e-07
FBgn0039027	3R	22805258	G	A	0.377038	6.58559e-07
FBgn0039027	3R	22805258	G	A	0.377038	6.58559e-07
FBgn0027932	2L	8427243	T	C	0.225187	6.58624e-07
FBgn0027932	2L	8427243	T	C	0.225187	6.58624e-07
FBgn0027932	2L	8427243	T	C	0.225187	6.58624e-07
FBgn0027932	2L	8427243	T	C	0.225187	6.58624e-07
FBgn0027932	2L	8427243	T	C	0.225187	6.58624e-07
FBgn0027932	2L	8427243	T	C	0.225187	6.58624e-07
FBgn0027932	2L	8427243	T	C	0.225187	6.58624e-07
FBgn0034966	2R	24057301	C	A	0.248532	6.61446e-07
FBgn0051225	3R	23482097	T	C	0.219315	6.61888e-07
FBgn0045479	3L	4026782	C	A	0.267443	6.62842e-07
FBgn0038262	3R	14803045	C	A	0.236329	6.63641e-07
FBgn0000022	X	370376	C	T	0.184833	6.64144e-07
FBgn0039617	3R	28925575	G	C	0.227809	6.64661e-07
FBgn0029502	X	6772332	G	T	0.214082	6.69998e-07
FBgn0083977	2R	9262264	T	C	0.178775	6.7719e-07
FBgn0083977	2R	9262264	T	C	0.178775	6.7719e-07
FBgn0083977	2R	9262264	T	C	0.178775	6.7719e-07
FBgn0083977	2R	9262264	T	C	0.178775	6.7719e-07
FBgn0263490	3R	24618319	G	A	0.213684	6.80436e-07
FBgn0263490	3R	24618319	G	A	0.213684	6.80436e-07
FBgn0263490	3R	24618319	G	A	0.213684	6.80436e-07
FBgn0263490	3R	24618319	G	A	0.213684	6.80436e-07
FBgn0263490	3R	24618319	G	A	0.213684	6.80436e-07
FBgn0037923	3R	11626190	C	T	0.209678	6.84724e-07
FBgn0037923	3R	11626190	C	T	0.209678	6.84724e-07
FBgn0037923	3R	11626190	C	T	0.209678	6.84724e-07
FBgn0267339	3R	24150149	G	T	0.161536	6.89298e-07
FBgn0037975	3R	11983784	C	A	0.32885	6.98768e-07
FBgn0259227	3R	11668482	C	T	0.22744	7.01109e-07
FBgn0039010	3R	22708364	A	G	0.37143	7.02093e-07
FBgn0037743	3R	9759138	A	G	0.1704	7.06378e-07
FBgn0266418	3R	22674252	C	A	0.300922	7.16795e-07
FBgn0028573	3L	11959408	G	T	0.312932	7.20887e-07
FBgn0026257	3R	24222846	C	G	0.219343	7.23704e-07
FBgn0026257	3R	24222846	C	G	0.219343	7.23704e-07
FBgn0026257	3R	24222846	C	G	0.219343	7.23704e-07
FBgn0026257	3R	24222846	C	G	0.219343	7.23704e-07
FBgn0000719	X	22828999	G	T	0.240065	7.24555e-07
FBgn0000719	X	22828999	G	T	0.240065	7.24555e-07
FBgn0000719	X	22828999	G	T	0.240065	7.24555e-07
FBgn0000719	X	22828999	G	T	0.240065	7.24555e-07
FBgn0000719	X	22828999	G	T	0.240065	7.24555e-07
FBgn0000719	X	22828999	G	T	0.240065	7.24555e-07
FBgn0038784	3R	20306340	C	A	0.221781	7.2741e-07
FBgn0039017	3R	22741575	G	A	0.238059	7.30175e-07
FBgn0038445	3R	16572285	C	A	0.203199	7.3835e-07
FBgn0265190	3R	24915489	G	C	0.263245	7.38821e-07
FBgn0038750	3R	19917178	C	T	0.265108	7.48804e-07
FBgn0050085	2R	15867257	G	C	0.199794	7.53467e-07
FBgn0051219	3R	19652150	G	A	0.201342	7.56448e-07
FBgn0031952	2L	7802611	G	A	0.214644	7.61714e-07
FBgn0031952	2L	7802611	G	A	0.214644	7.61714e-07
FBgn0020376	2L	4121306	A	C	0.168404	7.62963e-07
FBgn0032095	2L	9086844	A	G	0.168579	7.69464e-07
FBgn0040232	2L	11266226	T	C	0.278042	7.84429e-07
FBgn0040232	2L	11266226	T	C	0.278042	7.84429e-07
FBgn0040232	2L	11266226	T	C	0.278042	7.84429e-07
FBgn0040232	2L	11266226	T	C	0.278042	7.84429e-07
FBgn0035795	3L	7539289	G	T	0.177364	7.9429e-07
FBgn0032054	2L	8517836	G	A	0.224596	7.95631e-07
FBgn0032054	2L	8517836	G	A	0.224596	7.95631e-07
FBgn0032054	2L	8517836	G	A	0.224596	7.95631e-07
FBgn0020645	3L	6151636	C	G	0.229912	7.95823e-07
FBgn0028474	X	5669347	C	G	0.226515	7.98294e-07
FBgn0028474	X	5669347	C	G	0.226515	7.98294e-07
FBgn0004868	2L	9492682	G	T	0.210094	7.98588e-07
FBgn0004868	2L	9492682	G	T	0.210094	7.98588e-07
FBgn0004868	2L	9492682	G	T	0.210094	7.98588e-07
FBgn0033194	2R	7574427	G	A	0.275889	8.0301e-07
FBgn0033194	2R	7574427	G	A	0.275889	8.0301e-07
FBgn0086368	X	784954	T	C	0.186127	8.06018e-07
FBgn0086368	X	784954	T	C	0.186127	8.06018e-07
FBgn0259736	3R	22125711	G	C	0.195763	8.06277e-07
FBgn0259736	3R	22125711	G	C	0.195763	8.06277e-07
FBgn0259736	3R	22125711	G	C	0.195763	8.06277e-07
FBgn0051633	2L	6655398	C	A	0.22626	8.19223e-07
FBgn0038966	3R	22424415	C	G	0.263971	8.20679e-07
FBgn0038966	3R	22424415	C	G	0.263971	8.20679e-07
FBgn0027592	2L	475500	A	G	0.273564	8.24264e-07
FBgn0034442	2R	19391183	C	A	0.223497	8.31834e-07
FBgn0032055	2L	8520157	C	A	0.277163	8.44833e-07
FBgn0032055	2L	8520157	C	A	0.277163	8.44833e-07
FBgn0263774	2R	13390188	C	T	0.18517	8.4772e-07
FBgn0263774	2R	13390188	C	T	0.18517	8.4772e-07
FBgn0040794	3L	16333418	A	T	0.225446	8.4835e-07
FBgn0051769	2L	14110177	T	C	0.275725	8.53554e-07
FBgn0037810	3R	10336978	T	C	0.182325	8.62983e-07
FBgn0037810	3R	10336978	T	C	0.182325	8.62983e-07
FBgn0086611	3L	6130854	C	A	0.221477	8.63946e-07
FBgn0052000	4	141428	A	T	0.193569	8.67353e-07
FBgn0052000	4	141428	A	T	0.193569	8.67353e-07
FBgn0052000	4	141428	A	T	0.193569	8.67353e-07
FBgn0052000	4	141428	A	T	0.193569	8.67353e-07
FBgn0052000	4	141428	A	T	0.193569	8.67353e-07
FBgn0051759	2L	12209788	T	G	0.253145	8.71434e-07
FBgn0051759	2L	12209788	T	G	0.253145	8.71434e-07
FBgn0002899	3L	8141659	G	A	0.243964	8.73096e-07
FBgn0037838	3R	10816932	C	T	0.150993	8.84294e-07
FBgn0051091	3R	25901736	C	T	0.202137	9.01995e-07
FBgn0051091	3R	25901736	C	T	0.202137	9.01995e-07
FBgn0039959	3L	27971719	C	A	0.174063	9.06146e-07
FBgn0038445	3R	16571663	T	C	0.239354	9.07299e-07
FBgn0027780	2L	8448127	A	C	0.19326	9.1124e-07
FBgn0027780	2L	8448127	A	C	0.19326	9.1124e-07
FBgn0038532	3R	17663194	A	C	0.230122	9.12327e-07
FBgn0038532	3R	17663194	A	C	0.230122	9.12327e-07
FBgn0038532	3R	17663194	A	C	0.230122	9.12327e-07
FBgn0038532	3R	17663194	A	C	0.230122	9.12327e-07
FBgn0085434	2R	24914572	G	A	0.163225	9.25502e-07
FBgn0263132	X	10038890	G	A	0.171716	9.29517e-07
FBgn0263132	X	10038890	G	A	0.171716	9.29517e-07
FBgn0263132	X	10038890	G	A	0.171716	9.29517e-07
FBgn0032080	2L	8961861	G	C	0.487742	9.29789e-07
FBgn0032080	2L	8961861	G	C	0.487742	9.29789e-07
FBgn0016970	2R	9399622	G	T	0.189156	9.30212e-07
FBgn0265082	3R	4928130	T	C	0.157266	9.31408e-07
FBgn0040031	X	23047604	C	G	0.155639	9.36762e-07
FBgn0040031	X	23047604	C	G	0.155639	9.36762e-07
FBgn0035947	3L	8975185	C	T	0.241906	9.40846e-07
FBgn0037910	3R	11554279	A	G	0.176916	9.4195e-07
FBgn0030659	X	15582042	T	C	0.179702	9.47246e-07
FBgn0027780	2L	8448046	T	G	0.24138	9.48997e-07
FBgn0027780	2L	8448046	T	G	0.24138	9.48997e-07
FBgn0037529	3R	7901876	T	A	0.228593	9.55653e-07
FBgn0015622	3R	29319289	C	G	0.312166	9.56101e-07
FBgn0015622	3R	29319289	C	G	0.312166	9.56101e-07
FBgn0015622	3R	29319289	C	G	0.312166	9.56101e-07
FBgn0015622	3R	29319289	C	G	0.312166	9.56101e-07
FBgn0262595	2R	18640752	A	T	0.13899	9.62959e-07
FBgn0038321	3R	15339524	C	T	0.209864	9.67325e-07
FBgn0038321	3R	15339524	C	T	0.209864	9.67325e-07
FBgn0034047	2R	15856698	C	T	0.206201	9.67955e-07
FBgn0260398	2R	8129910	G	T	0.230181	9.74073e-07
FBgn0260398	2R	8129910	G	T	0.230181	9.74073e-07
FBgn0260398	2R	8129910	G	T	0.230181	9.74073e-07
FBgn0034590	2R	21138616	C	T	0.26012	9.74699e-07
FBgn0034590	2R	21138616	C	T	0.26012	9.74699e-07
FBgn0034590	2R	21138616	C	T	0.26012	9.74699e-07
FBgn0038273	3R	14895535	A	C	0.121753	9.80779e-07
FBgn0051635	2L	6646451	G	A	0.165183	9.88803e-07
FBgn0051635	2L	6646451	G	A	0.165183	9.88803e-07
FBgn0051635	2L	6646451	G	A	0.165183	9.88803e-07
FBgn0051635	2L	6646451	G	A	0.165183	9.88803e-07
FBgn0051635	2L	6646451	G	A	0.165183	9.88803e-07
FBgn0051635	2L	6646451	G	A	0.165183	9.88803e-07
FBgn0051635	2L	6646451	G	A	0.165183	9.88803e-07
FBgn0051635	2L	6646451	G	A	0.165183	9.88803e-07
FBgn0034958	2R	24020305	G	A	0.170789	9.90691e-07
FBgn0034958	2R	24020305	G	A	0.170789	9.90691e-07
FBgn0039347	3R	25618704	G	A	0.407487	9.99571e-07
FBgn0039347	3R	25618704	G	A	0.407487	9.99571e-07
FBgn0039347	3R	25618704	G	A	0.407487	9.99571e-07
FBgn0039347	3R	25618704	G	A	0.407487	9.99571e-07
FBgn0030993	X	19190072	C	T	0.277519	1.00639e-06
FBgn0015038	2R	7128859	T	C	0.219584	1.00873e-06
FBgn0041621	3R	4257794	A	T	0.147798	1.01047e-06
FBgn0031990	2L	8140302	C	G	0.230896	1.01148e-06
FBgn0031990	2L	8140302	C	G	0.230896	1.01148e-06
FBgn0262844	3R	13303590	T	C	0.249095	1.02567e-06
FBgn0031990	2L	8139383	C	G	0.341396	1.02977e-06
FBgn0031990	2L	8139383	C	G	0.341396	1.02977e-06
FBgn0051164	3R	22114055	G	C	0.217008	1.02998e-06
FBgn0004513	3L	6242498	G	T	0.18693	1.0428e-06
FBgn0259108	X	1436362	G	A	0.216557	1.046e-06
FBgn0259108	X	1436362	G	A	0.216557	1.046e-06
FBgn0259108	X	1436362	G	A	0.216557	1.046e-06
FBgn0030844	X	17568417	T	C	0.172946	1.04671e-06
FBgn0030844	X	17568417	T	C	0.172946	1.04671e-06
FBgn0030844	X	17568417	T	C	0.172946	1.04671e-06
FBgn0030844	X	17568417	T	C	0.172946	1.04671e-06
FBgn0038827	3R	20812289	T	C	0.173956	1.06071e-06
FBgn0031389	2L	2129150	A	C	0.155489	1.06347e-06
FBgn0031389	2L	2129150	A	C	0.155489	1.06347e-06
FBgn0261584	2R	22944035	G	T	0.133471	1.06404e-06
FBgn0261584	2R	22944035	G	T	0.133471	1.06404e-06
FBgn0036221	3L	11922205	C	T	0.157711	1.06404e-06
FBgn0036221	3L	11922205	C	T	0.157711	1.06404e-06
FBgn0031990	2L	8139624	C	A	0.330642	1.07285e-06
FBgn0031990	2L	8139624	C	A	0.330642	1.07285e-06
FBgn0033752	2R	12520168	G	A	0.216111	1.07307e-06
FBgn0261565	3L	16905592	C	G	0.168777	1.08944e-06
FBgn0038850	3R	21050827	G	T	0.161452	1.09311e-06
FBgn0038850	3R	21050827	G	T	0.161452	1.09311e-06
FBgn0052299	3L	2390019	C	T	0.188399	1.0946e-06
FBgn0052299	3L	2390019	C	T	0.188399	1.0946e-06
FBgn0045497	2L	1784690	A	G	0.201824	1.09699e-06
FBgn0036294	3L	12505905	G	T	0.14279	1.10366e-06
FBgn0036294	3L	12505905	G	T	0.14279	1.10366e-06
FBgn0051327	3R	14157658	G	T	0.202044	1.10593e-06
FBgn0038479	3R	17126216	C	T	0.450527	1.10646e-06
FBgn0031990	2L	8139551	A	T	0.255044	1.10932e-06
FBgn0031990	2L	8139551	A	T	0.255044	1.10932e-06
FBgn0039039	3R	23025983	G	C	0.185603	1.11722e-06
FBgn0034966	2R	24057286	A	G	0.239929	1.12246e-06
FBgn0039756	3R	30196761	T	C	0.227299	1.1396e-06
FBgn0264301	2L	13306125	G	T	0.231874	1.14657e-06
FBgn0039023	3R	22761801	G	C	0.245894	1.15638e-06
FBgn0033159	2R	7339453	G	A	0.178902	1.15648e-06
FBgn0031857	2L	6769114	C	T	0.183475	1.15729e-06
FBgn0031857	2L	6769114	C	T	0.183475	1.15729e-06
FBgn0031857	2L	6769114	C	T	0.183475	1.15729e-06
FBgn0037934	3R	11682046	C	A	0.165203	1.16718e-06
FBgn0037836	3R	10798700	T	A	0.195224	1.16799e-06
FBgn0085481	3L	15687117	T	A	0.176743	1.1721e-06
FBgn0085481	3L	15687117	T	A	0.176743	1.1721e-06
FBgn0033447	2R	9826202	C	T	0.226782	1.17226e-06
FBgn0033447	2R	9826202	C	T	0.226782	1.17226e-06
FBgn0033447	2R	9826202	C	T	0.226782	1.17226e-06
FBgn0039250	3R	24923275	A	G	0.180867	1.18222e-06
FBgn0030983	X	19124247	A	T	0.403282	1.1916e-06
FBgn0052082	3L	11160803	G	T	0.403209	1.19768e-06
FBgn0052082	3L	11160803	G	T	0.403209	1.19768e-06
FBgn0052082	3L	11160803	G	T	0.403209	1.19768e-06
FBgn0052082	3L	11160803	G	T	0.403209	1.19768e-06
FBgn0023416	2L	21640819	T	C	0.229088	1.20286e-06
FBgn0035232	3L	1556706	T	G	0.176317	1.20445e-06
FBgn0035232	3L	1556706	T	G	0.176317	1.20445e-06
FBgn0085470	2L	8527313	C	G	0.218028	1.20539e-06
FBgn0085470	2L	8527313	C	G	0.218028	1.20539e-06
FBgn0085470	2L	8527313	C	G	0.218028	1.20539e-06
FBgn0085470	2L	8527313	C	G	0.218028	1.20539e-06
FBgn0039153	3R	24128222	G	C	0.164707	1.22101e-06
FBgn0261444	X	1224089	T	A	0.20576	1.23428e-06
FBgn0261444	X	1224089	T	A	0.20576	1.23428e-06
FBgn0261444	X	1224089	T	A	0.20576	1.23428e-06
FBgn0261444	X	1224089	T	A	0.20576	1.23428e-06
FBgn0261444	X	1224089	T	A	0.20576	1.23428e-06
FBgn0261444	X	1224089	T	A	0.20576	1.23428e-06
FBgn0261444	X	1224089	T	A	0.20576	1.23428e-06
FBgn0261444	X	1224089	T	A	0.20576	1.23428e-06
FBgn0038390	3R	15966644	C	T	0.247033	1.24215e-06
FBgn0052086	3L	11582935	G	T	0.216738	1.24275e-06
FBgn0052086	3L	11582935	G	T	0.216738	1.24275e-06
FBgn0039085	3R	23533618	G	C	0.147355	1.25627e-06
FBgn0000140	3R	24758162	T	A	0.176477	1.2609e-06
FBgn0032414	2L	12127588	A	G	0.365751	1.26521e-06
FBgn0036606	3L	16320361	G	C	0.167658	1.26966e-06
FBgn0260776	3L	15719045	A	G	0.193619	1.27038e-06
FBgn0260776	3L	15719045	A	G	0.193619	1.27038e-06
FBgn0003963	2L	537694	A	C	0.214373	1.2718e-06
FBgn0003963	2L	537694	A	C	0.214373	1.2718e-06
FBgn0003963	2L	537694	A	C	0.214373	1.2718e-06
FBgn0003963	2L	537694	A	C	0.214373	1.2718e-06
FBgn0003963	2L	537694	A	C	0.214373	1.2718e-06
FBgn0034924	2R	23896404	A	G	0.229648	1.27855e-06
FBgn0032656	2L	17972733	G	A	0.346363	1.29608e-06
FBgn0032656	2L	17972733	G	A	0.346363	1.29608e-06
FBgn0032656	2L	17972733	G	A	0.346363	1.29608e-06
FBgn0264326	3R	23348930	G	C	0.161956	1.31113e-06
FBgn0039366	3R	25774261	C	T	0.167365	1.3203e-06
FBgn0039366	3R	25774261	C	T	0.167365	1.3203e-06
FBgn0032253	2L	10454838	G	A	0.167689	1.32186e-06
FBgn0032253	2L	10454838	G	A	0.167689	1.32186e-06
FBgn0038045	3R	12427715	C	T	0.204494	1.32195e-06
FBgn0036814	3L	18808176	G	A	0.199026	1.34092e-06
FBgn0036814	3L	18808176	G	A	0.199026	1.34092e-06
FBgn0044452	3L	2777607	A	G	0.218471	1.35015e-06
FBgn0044452	3L	2777607	A	G	0.218471	1.35015e-06
FBgn0069923	3R	3750527	T	G	0.191239	1.35062e-06
FBgn0039073	3R	23363573	A	G	0.14595	1.36636e-06
FBgn0027279	X	22501028	G	A	0.277714	1.36748e-06
FBgn0027279	X	22501028	G	A	0.277714	1.36748e-06
FBgn0037831	3R	10765166	A	G	0.147748	1.36808e-06
FBgn0037831	3R	10765166	A	G	0.147748	1.36808e-06
FBgn0037831	3R	10765166	A	G	0.147748	1.36808e-06
FBgn0037831	3R	10765166	A	G	0.147748	1.36808e-06
FBgn0259108	X	1436361	G	A	0.204645	1.37815e-06
FBgn0259108	X	1436361	G	A	0.204645	1.37815e-06
FBgn0259108	X	1436361	G	A	0.204645	1.37815e-06
FBgn0038931	3R	22105310	G	A	0.269126	1.38012e-06
FBgn0086451	2L	6856498	C	T	0.190702	1.38153e-06
FBgn0026563	3R	7055331	G	T	0.210983	1.39179e-06
FBgn0260388	3L	16492099	T	A	0.225324	1.39532e-06
FBgn0260388	3L	16492099	T	A	0.225324	1.39532e-06
FBgn0260388	3L	16492099	T	A	0.225324	1.39532e-06
FBgn0038541	3R	17741069	C	G	0.223968	1.39586e-06
FBgn0038541	3R	17741069	C	G	0.223968	1.39586e-06
FBgn0038541	3R	17741069	C	G	0.223968	1.39586e-06
FBgn0038541	3R	17741069	C	G	0.223968	1.39586e-06
FBgn0038541	3R	17741068	A	T	0.223968	1.39586e-06
FBgn0038541	3R	17741068	A	T	0.223968	1.39586e-06
FBgn0038541	3R	17741068	A	T	0.223968	1.39586e-06
FBgn0038541	3R	17741068	A	T	0.223968	1.39586e-06
FBgn0033763	2R	12658632	G	T	0.233514	1.39901e-06
FBgn0085470	2L	8527335	C	T	0.208251	1.41632e-06
FBgn0085470	2L	8527335	C	T	0.208251	1.41632e-06
FBgn0085470	2L	8527335	C	T	0.208251	1.41632e-06
FBgn0085470	2L	8527335	C	T	0.208251	1.41632e-06
FBgn0036668	3L	16851089	A	T	0.145593	1.42196e-06
FBgn0266454	3R	17124681	C	T	0.208716	1.42202e-06
FBgn0012344	3R	9647023	A	C	0.180829	1.42661e-06
FBgn0012344	3R	9647023	A	C	0.180829	1.42661e-06
FBgn0265082	3R	4923845	T	A	0.200286	1.43524e-06
FBgn0031547	2L	3523039	T	C	0.257076	1.43731e-06
FBgn0038750	3R	19917428	C	A	0.263321	1.45231e-06
FBgn0039250	3R	24923741	G	A	0.240195	1.47667e-06
FBgn0039210	3R	24584719	T	G	0.198726	1.47914e-06
FBgn0037464	3R	7063080	A	G	0.191663	1.48695e-06
FBgn0037464	3R	7063080	A	G	0.191663	1.48695e-06
FBgn0037464	3R	7063080	A	G	0.191663	1.48695e-06
FBgn0039053	3R	23100839	C	A	0.17392	1.5034e-06
FBgn0035949	3L	8983093	G	A	0.200037	1.5038e-06
FBgn0035949	3L	8983093	G	A	0.200037	1.5038e-06
FBgn0039085	3R	23533389	T	C	0.188189	1.50745e-06
FBgn0052113	3L	12765940	A	T	0.150794	1.51013e-06
FBgn0010549	2R	9391818	A	T	0.192304	1.5114e-06
FBgn0010549	2R	9391818	A	T	0.192304	1.5114e-06
FBgn0036386	3L	13927798	T	C	0.292332	1.51476e-06
FBgn0036221	3L	11922156	G	A	0.15829	1.51523e-06
FBgn0036221	3L	11922156	G	A	0.15829	1.51523e-06
FBgn0053544	2R	16778832	T	C	0.287067	1.53258e-06
FBgn0034195	2R	17123576	T	A	0.210447	1.53288e-06
FBgn0262599	2L	10852850	C	G	0.245923	1.53881e-06
FBgn0262599	2L	10852850	C	G	0.245923	1.53881e-06
FBgn0039023	3R	22763539	T	A	0.198826	1.54159e-06
FBgn0037924	3R	11629457	T	A	0.178359	1.54622e-06
FBgn0022153	2L	4397963	C	A	0.216777	1.5501e-06
FBgn0022153	2L	4397963	C	A	0.216777	1.5501e-06
FBgn0022153	2L	4397963	C	A	0.216777	1.5501e-06
FBgn0013812	3R	21039881	G	A	0.154223	1.55337e-06
FBgn0013812	3R	21039881	G	A	0.154223	1.55337e-06
FBgn0033508	2R	10311204	G	T	0.135213	1.56006e-06
FBgn0032877	2L	20683091	G	A	0.256592	1.56167e-06
FBgn0032877	2L	20683091	G	A	0.256592	1.56167e-06
FBgn0002891	2R	7796895	A	T	0.206471	1.56668e-06
FBgn0050484	2R	13848338	G	T	0.267775	1.58381e-06
FBgn0264087	2L	7656222	T	G	0.267946	1.58381e-06
FBgn0264087	2L	7656222	T	G	0.267946	1.58381e-06
FBgn0264087	2L	7656222	T	G	0.267946	1.58381e-06
FBgn0031987	2L	8126330	C	T	0.217537	1.59605e-06
FBgn0032120	2L	9517043	G	A	0.20159	1.59965e-06
FBgn0032120	2L	9517043	G	A	0.20159	1.59965e-06
FBgn0032120	2L	9517043	G	A	0.20159	1.59965e-06
FBgn0032120	2L	9517043	G	A	0.20159	1.59965e-06
FBgn0050428	2R	25254241	A	C	0.200263	1.60262e-06
FBgn0050428	2R	25254241	A	C	0.200263	1.60262e-06
FBgn0035795	3L	7539075	C	T	0.207185	1.61772e-06
FBgn0039079	3R	23485254	T	G	0.193858	1.64921e-06
FBgn0017581	3R	11754231	C	T	0.146716	1.65804e-06
FBgn0017581	3R	11754231	C	T	0.146716	1.65804e-06
FBgn0051414	3R	23705963	C	T	0.203181	1.66616e-06
FBgn0051414	3R	23705963	C	T	0.203181	1.66616e-06
FBgn0262111	X	17280246	G	A	0.302772	1.66811e-06
FBgn0262111	X	17280246	G	A	0.302772	1.66811e-06
FBgn0262111	X	17280246	G	A	0.302772	1.66811e-06
FBgn0262111	X	17280246	G	A	0.302772	1.66811e-06
FBgn0262111	X	17280246	G	A	0.302772	1.66811e-06
FBgn0262111	X	17280246	G	A	0.302772	1.66811e-06
FBgn0262111	X	17280246	G	A	0.302772	1.66811e-06
FBgn0262111	X	17280246	G	A	0.302772	1.66811e-06
FBgn0262111	X	17280246	G	A	0.302772	1.66811e-06
FBgn0051077	3R	27001650	C	T	0.314183	1.67234e-06
FBgn0028857	2L	15941591	A	T	0.172515	1.68376e-06
FBgn0086906	3L	2049165	G	A	0.213991	1.68917e-06
FBgn0086906	3L	2049165	G	A	0.213991	1.68917e-06
FBgn0086906	3L	2049165	G	A	0.213991	1.68917e-06
FBgn0086906	3L	2049165	G	A	0.213991	1.68917e-06
FBgn0086906	3L	2049165	G	A	0.213991	1.68917e-06
FBgn0086906	3L	2049165	G	A	0.213991	1.68917e-06
FBgn0086906	3L	2049165	G	A	0.213991	1.68917e-06
FBgn0086906	3L	2049165	G	A	0.213991	1.68917e-06
FBgn0086906	3L	2049165	G	A	0.213991	1.68917e-06
FBgn0086906	3L	2049165	G	A	0.213991	1.68917e-06
FBgn0086906	3L	2049165	G	A	0.213991	1.68917e-06
FBgn0050484	2R	13848347	A	C	0.252778	1.69032e-06
FBgn0003882	3R	4389104	G	A	0.139627	1.69341e-06
FBgn0250831	3R	25806756	A	G	0.20147	1.70719e-06
FBgn0052407	3L	5922695	C	A	0.223544	1.71029e-06
FBgn0052407	3L	5922695	C	A	0.223544	1.71029e-06
FBgn0038640	3R	18679506	G	A	0.237046	1.71692e-06
FBgn0038051	3R	12438739	G	A	0.2437	1.72128e-06
FBgn0053284	3L	21124652	A	C	0.252501	1.72301e-06
FBgn0031097	X	20242095	C	T	0.194409	1.73133e-06
FBgn0031097	X	20242095	C	T	0.194409	1.73133e-06
FBgn0003231	2L	19545073	C	G	0.204518	1.73133e-06
FBgn0003231	2L	19545073	C	G	0.204518	1.73133e-06
FBgn0039194	3R	24370281	A	T	0.14411	1.73183e-06
FBgn0027617	3R	24815568	C	G	0.224888	1.73198e-06
FBgn0051515	3R	23388828	A	G	0.175796	1.7486e-06
FBgn0261703	X	15317183	T	A	0.200368	1.75572e-06
FBgn0261703	X	15317183	T	A	0.200368	1.75572e-06
FBgn0261703	X	15317183	T	A	0.200368	1.75572e-06
FBgn0261703	X	15317183	T	A	0.200368	1.75572e-06
FBgn0261562	3L	1804819	G	C	0.169286	1.76395e-06
FBgn0263047	3R	22381798	C	A	0.186276	1.77818e-06
FBgn0259678	2R	9719490	C	A	0.220324	1.77989e-06
FBgn0259678	2R	9719490	C	A	0.220324	1.77989e-06
FBgn0259678	2R	9719490	C	A	0.220324	1.77989e-06
FBgn0029502	X	6772346	A	G	0.224005	1.78934e-06
FBgn0038852	3R	21080195	T	A	0.203113	1.79185e-06
FBgn0024958	3R	22722429	A	C	0.205054	1.79484e-06
FBgn0000928	X	2721487	T	A	0.16198	1.79882e-06
FBgn0259683	2L	22196357	G	T	0.178231	1.81372e-06
FBgn0259683	2L	22196357	G	T	0.178231	1.81372e-06
FBgn0259683	2L	22196357	G	T	0.178231	1.81372e-06
FBgn0025355	3L	11067215	G	A	0.217719	1.82742e-06
FBgn0033757	2R	12631697	C	G	0.22305	1.82888e-06
FBgn0033757	2R	12631697	C	G	0.22305	1.82888e-06
FBgn0033757	2R	12631697	C	G	0.22305	1.82888e-06
FBgn0038740	3R	19868802	T	C	0.13783	1.84102e-06
FBgn0038740	3R	19868802	T	C	0.13783	1.84102e-06
FBgn0051544	3R	7419684	A	T	0.184366	1.84761e-06
FBgn0032050	2L	8511330	T	G	0.168932	1.85369e-06
FBgn0032050	2L	8511330	T	G	0.168932	1.85369e-06
FBgn0038789	3R	20339018	C	A	0.172802	1.85637e-06
FBgn0086906	3L	2075518	A	T	0.190587	1.85978e-06
FBgn0086906	3L	2075518	A	T	0.190587	1.85978e-06
FBgn0086906	3L	2075518	A	T	0.190587	1.85978e-06
FBgn0086906	3L	2075518	A	T	0.190587	1.85978e-06
FBgn0086906	3L	2075518	A	T	0.190587	1.85978e-06
FBgn0086906	3L	2075518	A	T	0.190587	1.85978e-06
FBgn0086906	3L	2075518	A	T	0.190587	1.85978e-06
FBgn0086906	3L	2075518	A	T	0.190587	1.85978e-06
FBgn0086906	3L	2075518	A	T	0.190587	1.85978e-06
FBgn0051262	3R	17217478	C	A	0.140276	1.86589e-06
FBgn0051262	3R	17217478	C	A	0.140276	1.86589e-06
FBgn0027565	3L	20383881	A	G	0.18306	1.88184e-06
FBgn0035216	3L	1411525	C	T	0.253687	1.89533e-06
FBgn0014135	3R	19796949	G	T	0.218388	1.91044e-06
FBgn0014135	3R	19796949	G	T	0.218388	1.91044e-06
FBgn0014135	3R	19796949	G	T	0.218388	1.91044e-06
FBgn0038108	3R	13003134	G	A	0.227546	1.91736e-06
FBgn0038108	3R	13003134	G	A	0.227546	1.91736e-06
FBgn0038108	3R	13003134	G	A	0.227546	1.91736e-06
FBgn0038108	3R	13003134	G	A	0.227546	1.91736e-06
FBgn0038108	3R	13003134	G	A	0.227546	1.91736e-06
FBgn0042627	2L	3047984	C	A	0.146903	1.92287e-06
FBgn0042627	2L	3047984	C	A	0.146903	1.92287e-06
FBgn0039210	3R	24584979	G	C	0.14812	1.92731e-06
FBgn0261584	2R	22944648	T	G	0.146989	1.93316e-06
FBgn0261584	2R	22944648	T	G	0.146989	1.93316e-06
FBgn0036294	3L	12505908	G	C	0.13479	1.94171e-06
FBgn0036294	3L	12505908	G	C	0.13479	1.94171e-06
FBgn0029157	3R	24940749	G	C	0.239917	1.95424e-06
FBgn0029157	3R	24940749	G	C	0.239917	1.95424e-06
FBgn0029157	3R	24940749	G	C	0.239917	1.95424e-06
FBgn0029157	3R	24940749	G	C	0.239917	1.95424e-06
FBgn0033465	2R	9912721	C	A	0.159842	1.95577e-06
FBgn0033465	2R	9912721	C	A	0.159842	1.95577e-06
FBgn0250754	3R	16460386	C	G	0.167265	1.96906e-06
FBgn0051973	2L	28813	G	A	0.191073	1.97691e-06
FBgn0051973	2L	28813	G	A	0.191073	1.97691e-06
FBgn0051973	2L	28813	G	A	0.191073	1.97691e-06
FBgn0051973	2L	28813	G	A	0.191073	1.97691e-06
FBgn0051973	2L	28813	G	A	0.191073	1.97691e-06
FBgn0051973	2L	28813	G	A	0.191073	1.97691e-06
FBgn0051973	2L	28813	G	A	0.191073	1.97691e-06
FBgn0051973	2L	28813	G	A	0.191073	1.97691e-06
FBgn0040699	3L	4463116	C	T	0.215038	1.97724e-06
FBgn0033753	2R	12566446	G	A	0.273589	1.98299e-06
FBgn0033753	2R	12566445	G	T	0.273589	1.98299e-06
FBgn0086906	3L	2059269	T	C	0.147891	2.02117e-06
FBgn0086906	3L	2059269	T	C	0.147891	2.02117e-06
FBgn0086906	3L	2059269	T	C	0.147891	2.02117e-06
FBgn0086906	3L	2059269	T	C	0.147891	2.02117e-06
FBgn0086906	3L	2059269	T	C	0.147891	2.02117e-06
FBgn0086906	3L	2059269	T	C	0.147891	2.02117e-06
FBgn0086906	3L	2059269	T	C	0.147891	2.02117e-06
FBgn0086906	3L	2059269	T	C	0.147891	2.02117e-06
FBgn0086906	3L	2059269	T	C	0.147891	2.02117e-06
FBgn0052580	X	16059803	C	A	0.167171	2.03739e-06
FBgn0000928	X	2721473	C	T	0.158635	2.04925e-06
FBgn0261584	2R	22943650	G	A	0.162402	2.05365e-06
FBgn0261584	2R	22943650	G	A	0.162402	2.05365e-06
FBgn0028387	2L	7413693	C	G	0.218335	2.05507e-06
FBgn0028387	2L	7413693	C	G	0.218335	2.05507e-06
FBgn0028387	2L	7413693	C	G	0.218335	2.05507e-06
FBgn0038853	3R	21088191	C	T	0.227348	2.05541e-06
FBgn0027617	3R	24815712	C	A	0.193516	2.06313e-06
FBgn0054025	3L	2960472	G	A	0.165375	2.07382e-06
FBgn0036921	3L	19930852	C	G	0.200447	2.07552e-06
FBgn0036921	3L	19930852	C	G	0.200447	2.07552e-06
FBgn0051785	2L	18124622	C	T	0.213121	2.07552e-06
FBgn0034427	2R	19286213	G	T	0.293703	2.08047e-06
FBgn0046879	2R	19701020	C	A	0.151099	2.09511e-06
FBgn0046879	2R	19701020	C	A	0.151099	2.09511e-06
FBgn0031996	2L	8197323	C	G	0.2226	2.10443e-06
FBgn0011596	3R	23202620	C	T	0.147515	2.10757e-06
FBgn0035902	3L	8514476	C	T	0.150447	2.1181e-06
FBgn0036279	3L	12370124	C	A	0.231004	2.13881e-06
FBgn0036279	3L	12370124	C	A	0.231004	2.13881e-06
FBgn0036279	3L	12370124	C	A	0.231004	2.13881e-06
FBgn0036279	3L	12370124	C	A	0.231004	2.13881e-06
FBgn0036279	3L	12370124	C	A	0.231004	2.13881e-06
FBgn0036279	3L	12370124	C	A	0.231004	2.13881e-06
FBgn0005694	3L	21436444	G	A	0.295002	2.14154e-06
FBgn0250757	3R	25918546	G	C	0.183456	2.14623e-06
FBgn0021872	2R	21144578	C	A	0.270938	2.15314e-06
FBgn0034734	2R	22485692	C	A	0.22411	2.16107e-06
FBgn0040253	3R	11165418	A	C	0.144589	2.18203e-06
FBgn0010052	2R	16121627	G	T	0.213035	2.18488e-06
FBgn0010052	2R	16121627	G	T	0.213035	2.18488e-06
FBgn0010052	2R	16121627	G	T	0.213035	2.18488e-06
FBgn0015008	3R	16976816	T	C	0.167841	2.19825e-06
FBgn0015011	3R	16978579	G	T	0.161527	2.23994e-06
FBgn0053017	2R	16275568	G	A	0.200813	2.25143e-06
FBgn0053017	2R	16275568	G	A	0.200813	2.25143e-06
FBgn0053017	2R	16275568	G	A	0.200813	2.25143e-06
FBgn0032055	2L	8520815	T	C	0.159445	2.25208e-06
FBgn0032055	2L	8520815	T	C	0.159445	2.25208e-06
FBgn0030814	X	17082883	C	A	0.252112	2.275e-06
FBgn0038866	3R	21164668	G	T	0.196382	2.29756e-06
FBgn0085470	2L	8527155	T	C	0.258108	2.31322e-06
FBgn0085470	2L	8527155	T	C	0.258108	2.31322e-06
FBgn0085470	2L	8527155	T	C	0.258108	2.31322e-06
FBgn0085470	2L	8527155	T	C	0.258108	2.31322e-06
FBgn0085447	3L	5740919	C	T	0.178584	2.31476e-06
FBgn0085447	3L	5740919	C	T	0.178584	2.31476e-06
FBgn0085447	3L	5740919	C	T	0.178584	2.31476e-06
FBgn0085447	3L	5740919	C	T	0.178584	2.31476e-06
FBgn0085447	3L	5740919	C	T	0.178584	2.31476e-06
FBgn0039024	3R	22765507	T	A	0.232452	2.32797e-06
FBgn0031397	2L	2212053	C	T	0.189655	2.3372e-06
FBgn0031397	2L	2212053	C	T	0.189655	2.3372e-06
FBgn0000140	3R	24757328	G	A	0.204025	2.34453e-06
FBgn0038958	3R	22393359	G	A	0.221225	2.36145e-06
FBgn0051161	3R	22616834	G	A	0.131392	2.37091e-06
FBgn0032047	2L	8489587	G	A	0.131392	2.37091e-06
FBgn0250754	3R	16465116	A	G	0.203634	2.37273e-06
FBgn0038761	3R	20012284	C	T	0.227717	2.38182e-06
FBgn0051268	3R	17032949	T	C	0.117985	2.38398e-06
FBgn0266534	3R	25102778	C	T	0.264487	2.38622e-06
FBgn0266534	3R	25102776	A	T	0.264487	2.38622e-06
FBgn0023550	X	2202402	C	T	0.249785	2.38622e-06
FBgn0035751	3L	7237807	C	A	0.223349	2.40013e-06
FBgn0023514	X	1878763	A	C	0.17714	2.40391e-06
FBgn0260793	3R	13127931	A	T	0.179334	2.40401e-06
FBgn0260793	3R	13127931	A	T	0.179334	2.40401e-06
FBgn0260793	3R	13127931	A	T	0.179334	2.40401e-06
FBgn0260793	3R	13127931	A	T	0.179334	2.40401e-06
FBgn0039298	3R	25240685	G	A	0.153483	2.41237e-06
FBgn0039298	3R	25240685	G	A	0.153483	2.41237e-06
FBgn0036181	3L	11612938	G	T	0.208122	2.42833e-06
FBgn0016080	X	17153369	G	A	0.222189	2.43882e-06
FBgn0015905	2L	1079296	A	T	0.144444	2.44266e-06
FBgn0033465	2R	9911282	G	A	0.196891	2.4627e-06
FBgn0033465	2R	9911282	G	A	0.196891	2.4627e-06
FBgn0264002	3L	2298745	G	C	0.130422	2.47857e-06
FBgn0264002	3L	2298745	G	C	0.130422	2.47857e-06
FBgn0264002	3L	2298745	G	C	0.130422	2.47857e-06
FBgn0029114	3L	15239086	G	A	0.161258	2.48013e-06
FBgn0265045	2R	15975327	T	C	0.1766	2.48885e-06
FBgn0265045	2R	15975327	T	C	0.1766	2.48885e-06
FBgn0265045	2R	15975327	T	C	0.1766	2.48885e-06
FBgn0265045	2R	15975327	T	C	0.1766	2.48885e-06
FBgn0020312	2R	21126083	C	T	0.202146	2.48899e-06
FBgn0020312	2R	21126083	C	T	0.202146	2.48899e-06
FBgn0262111	X	17277974	G	A	0.234874	2.48996e-06
FBgn0262111	X	17277974	G	A	0.234874	2.48996e-06
FBgn0262111	X	17277974	G	A	0.234874	2.48996e-06
FBgn0262111	X	17277974	G	A	0.234874	2.48996e-06
FBgn0262111	X	17277974	G	A	0.234874	2.48996e-06
FBgn0262111	X	17277974	G	A	0.234874	2.48996e-06
FBgn0262111	X	17277974	G	A	0.234874	2.48996e-06
FBgn0262111	X	17277974	G	A	0.234874	2.48996e-06
FBgn0029979	X	7929872	T	C	0.160698	2.50256e-06
FBgn0029979	X	7929872	T	C	0.160698	2.50256e-06
FBgn0039207	3R	24540719	A	T	0.158635	2.51377e-06
FBgn0039207	3R	24540719	A	T	0.158635	2.51377e-06
FBgn0034427	2R	19286292	G	T	0.195261	2.5189e-06
FBgn0037028	3L	20814835	A	T	0.181728	2.51928e-06
FBgn0037028	3L	20814835	A	T	0.181728	2.51928e-06
FBgn0263289	3R	26584879	C	G	0.192165	2.52544e-06
FBgn0263289	3R	26584879	C	G	0.192165	2.52544e-06
FBgn0028901	2L	15787247	C	T	0.149001	2.53261e-06
FBgn0250754	3R	16464933	A	G	0.249769	2.54097e-06
FBgn0029711	X	4548353	A	G	0.170505	2.5445e-06
FBgn0029711	X	4548353	A	G	0.170505	2.5445e-06
FBgn0038262	3R	14802060	G	T	0.241059	2.55569e-06
FBgn0029662	X	3471998	C	T	0.188893	2.55708e-06
FBgn0029662	X	3471998	C	T	0.188893	2.55708e-06
FBgn0029662	X	3471998	C	T	0.188893	2.55708e-06
FBgn0031990	2L	8137902	T	C	0.204741	2.55824e-06
FBgn0031990	2L	8137902	T	C	0.204741	2.55824e-06
FBgn0034176	2R	17001575	G	T	0.223989	2.56338e-06
FBgn0267339	3R	24149613	A	C	0.186492	2.56432e-06
FBgn0028901	2L	15786670	A	G	0.176252	2.57832e-06
FBgn0031301	2L	1109161	C	G	0.203875	2.57906e-06
FBgn0031182	X	21519092	G	C	0.193149	2.59515e-06
FBgn0031990	2L	8138448	C	G	0.270613	2.59646e-06
FBgn0031990	2L	8138448	C	G	0.270613	2.59646e-06
FBgn0039065	3R	23250703	G	A	0.248471	2.63333e-06
FBgn0039065	3R	23250703	G	A	0.248471	2.63333e-06
FBgn0039065	3R	23250703	G	A	0.248471	2.63333e-06
FBgn0039065	3R	23250703	G	A	0.248471	2.63333e-06
FBgn0039065	3R	23250703	G	A	0.248471	2.63333e-06
FBgn0039065	3R	23250703	G	A	0.248471	2.63333e-06
FBgn0039092	3R	23596051	C	A	0.163807	2.63626e-06
FBgn0264489	3L	9826824	G	A	0.189992	2.64611e-06
FBgn0264489	3L	9826824	G	A	0.189992	2.64611e-06
FBgn0039367	3R	25774858	C	T	0.174817	2.66475e-06
FBgn0031032	X	19583724	A	T	0.209612	2.66904e-06
FBgn0031032	X	19583724	A	T	0.209612	2.66904e-06
FBgn0039033	3R	22987563	C	T	0.170442	2.67505e-06
FBgn0038680	3R	19132908	G	C	0.219412	2.68266e-06
FBgn0020304	2L	850007	G	A	0.32441	2.68779e-06
FBgn0020304	2L	850007	G	A	0.32441	2.68779e-06
FBgn0020304	2L	850007	G	A	0.32441	2.68779e-06
FBgn0030773	X	16699843	G	C	0.238215	2.6946e-06
FBgn0039028	3R	22815521	A	T	0.177241	2.70967e-06
FBgn0262111	X	17277971	G	C	0.255486	2.71487e-06
FBgn0262111	X	17277971	G	C	0.255486	2.71487e-06
FBgn0262111	X	17277971	G	C	0.255486	2.71487e-06
FBgn0262111	X	17277971	G	C	0.255486	2.71487e-06
FBgn0262111	X	17277971	G	C	0.255486	2.71487e-06
FBgn0262111	X	17277971	G	C	0.255486	2.71487e-06
FBgn0262111	X	17277971	G	C	0.255486	2.71487e-06
FBgn0262111	X	17277971	G	C	0.255486	2.71487e-06
FBgn0037901	3R	11434665	C	A	0.162073	2.73178e-06
FBgn0037901	3R	11434665	C	A	0.162073	2.73178e-06
FBgn0033191	2R	7538809	C	A	0.166716	2.7357e-06
FBgn0038204	3R	14111490	C	A	0.191387	2.73714e-06
FBgn0053764	3L	4267371	T	C	0.174829	2.73946e-06
FBgn0030376	X	12107636	G	A	0.211085	2.74091e-06
FBgn0030376	X	12107636	G	A	0.211085	2.74091e-06
FBgn0085443	X	10497518	G	T	0.322836	2.74723e-06
FBgn0085443	X	10497518	G	T	0.322836	2.74723e-06
FBgn0085443	X	10497518	G	T	0.322836	2.74723e-06
FBgn0085443	X	10497518	G	T	0.322836	2.74723e-06
FBgn0085443	X	10497518	G	T	0.322836	2.74723e-06
FBgn0085443	X	10497518	G	T	0.322836	2.74723e-06
FBgn0085443	X	10497518	G	T	0.322836	2.74723e-06
FBgn0085443	X	10497518	G	T	0.322836	2.74723e-06
FBgn0085443	X	10497518	G	T	0.322836	2.74723e-06
FBgn0085443	X	10497518	G	T	0.322836	2.74723e-06
FBgn0039108	3R	23720502	C	A	0.180507	2.76944e-06
FBgn0051851	2L	13258056	A	T	0.174867	2.77416e-06
FBgn0051851	2L	13258056	A	T	0.174867	2.77416e-06
FBgn0051368	3R	11883410	G	A	0.195191	2.77759e-06
FBgn0051368	3R	11883410	G	A	0.195191	2.77759e-06
FBgn0023514	X	1878261	C	T	0.156961	2.78908e-06
FBgn0259227	3R	11670205	G	C	0.292037	2.79343e-06
FBgn0085357	X	18399646	T	C	0.174608	2.79679e-06
FBgn0051017	3R	30604282	G	T	0.199638	2.80264e-06
FBgn0051710	2L	9703362	G	T	0.133494	2.81888e-06
FBgn0051710	2L	9703362	G	T	0.133494	2.81888e-06
FBgn0051710	2L	9703362	G	T	0.133494	2.81888e-06
FBgn0259140	3L	11809714	C	T	0.199735	2.83984e-06
FBgn0045479	3L	4026928	G	A	0.274057	2.86402e-06
FBgn0037028	3L	20814836	A	G	0.180383	2.86402e-06
FBgn0037028	3L	20814836	A	G	0.180383	2.86402e-06
FBgn0053978	4	163581	C	T	0.181276	2.86402e-06
FBgn0053978	4	163581	C	T	0.181276	2.86402e-06
FBgn0053978	4	163581	C	T	0.181276	2.86402e-06
FBgn0003463	X	15607762	C	T	0.164048	2.87329e-06
FBgn0003463	X	15607762	C	T	0.164048	2.87329e-06
FBgn0003463	X	15607762	C	T	0.164048	2.87329e-06
FBgn0032047	2L	8490310	T	C	0.143423	2.89927e-06
FBgn0031990	2L	8139477	G	A	0.284466	2.95348e-06
FBgn0031990	2L	8139477	G	A	0.284466	2.95348e-06
FBgn0050036	2R	11978600	G	T	0.183166	2.96118e-06
FBgn0050467	2R	15539258	G	C	0.220296	2.96462e-06
FBgn0029708	X	4531360	C	A	0.204969	2.96861e-06
FBgn0029708	X	4531360	C	A	0.204969	2.96861e-06
FBgn0000146	2L	10998270	A	T	0.187569	2.97241e-06
FBgn0000146	2L	10998270	A	T	0.187569	2.97241e-06
FBgn0031985	2L	8118050	G	A	0.247011	2.97769e-06
FBgn0031985	2L	8118050	G	A	0.247011	2.97769e-06
FBgn0039015	3R	22733822	A	C	0.16829	2.9849e-06
FBgn0039755	3R	30196149	T	G	0.194812	2.99032e-06
FBgn0262517	3L	19547833	G	A	0.125829	2.99789e-06
FBgn0037916	3R	11580239	G	A	0.223993	2.99843e-06
FBgn0085191	2L	11533557	C	G	0.209034	3.00172e-06
FBgn0039518	3R	27464569	A	C	0.129722	3.01889e-06
FBgn0260632	2L	17442869	T	C	0.199503	3.03007e-06
FBgn0260632	2L	17442869	T	C	0.199503	3.03007e-06
FBgn0260632	2L	17442869	T	C	0.199503	3.03007e-06
FBgn0260632	2L	17442869	T	C	0.199503	3.03007e-06
FBgn0260632	2L	17442869	T	C	0.199503	3.03007e-06
FBgn0260632	2L	17442869	T	C	0.199503	3.03007e-06
FBgn0034073	2R	16101490	T	C	0.172808	3.03731e-06
FBgn0039092	3R	23593665	T	G	0.250554	3.06564e-06
FBgn0261016	2R	9595344	C	T	0.159209	3.06856e-06
FBgn0039752	3R	30179126	G	A	0.218553	3.07612e-06
FBgn0039752	3R	30179126	G	A	0.218553	3.07612e-06
FBgn0039752	3R	30179126	G	A	0.218553	3.07612e-06
FBgn0003048	X	2226792	C	T	0.280241	3.07903e-06
FBgn0003048	X	2226792	C	T	0.280241	3.07903e-06
FBgn0003048	X	2226792	C	T	0.280241	3.07903e-06
FBgn0002440	3L	6124670	T	G	0.586493	3.08457e-06
FBgn0002440	3L	6124670	T	G	0.586493	3.08457e-06
FBgn0002440	3L	6124670	T	G	0.586493	3.08457e-06
FBgn0001325	2R	25228513	G	A	0.209688	3.12615e-06
FBgn0001325	2R	25228513	G	A	0.209688	3.12615e-06
FBgn0039879	3R	31802277	G	A	0.215725	3.17145e-06
FBgn0051105	3R	24858376	C	T	0.143896	3.17655e-06
FBgn0261697	2L	6129868	A	G	0.20739	3.18409e-06
FBgn0034251	2R	17595360	C	A	0.188561	3.19755e-06
FBgn0038470	3R	17038932	G	A	0.171465	3.20403e-06
FBgn0038470	3R	17038932	G	A	0.171465	3.20403e-06
FBgn0038470	3R	17038932	G	A	0.171465	3.20403e-06
FBgn0039117	3R	23772034	A	T	0.167933	3.21398e-06
FBgn0039117	3R	23772034	A	T	0.167933	3.21398e-06
FBgn0005596	3R	29119046	G	T	0.138286	3.21433e-06
FBgn0005596	3R	29119046	G	T	0.138286	3.21433e-06
FBgn0261016	2R	9597055	G	A	0.163652	3.23375e-06
FBgn0034133	2R	16498435	G	A	0.209526	3.24505e-06
FBgn0036746	3L	17663663	C	A	0.231512	3.27477e-06
FBgn0036746	3L	17663663	C	A	0.231512	3.27477e-06
FBgn0036746	3L	17663663	C	A	0.231512	3.27477e-06
FBgn0039115	3R	23767145	T	A	0.125859	3.28032e-06
FBgn0038917	3R	21888370	G	A	0.176093	3.28523e-06
FBgn0003089	3L	19310980	G	A	0.16127	3.31257e-06
FBgn0266434	X	14877740	C	T	0.181852	3.33026e-06
FBgn0265045	2R	15975690	G	T	0.205473	3.34884e-06
FBgn0265045	2R	15975690	G	T	0.205473	3.34884e-06
FBgn0265045	2R	15975690	G	T	0.205473	3.34884e-06
FBgn0265045	2R	15975690	G	T	0.205473	3.34884e-06
FBgn0051690	2L	2719173	A	T	0.204986	3.34884e-06
FBgn0033863	2R	13666699	A	T	0.124404	3.35522e-06
FBgn0033863	2R	13666699	A	T	0.124404	3.35522e-06
FBgn0052113	3L	12759882	C	T	0.139392	3.3687e-06
FBgn0027655	3R	28701462	A	T	0.183685	3.41221e-06
FBgn0027655	3R	28701462	A	T	0.183685	3.41221e-06
FBgn0032080	2L	8961840	G	A	0.459456	3.41507e-06
FBgn0032080	2L	8961840	G	A	0.459456	3.41507e-06
FBgn0004655	X	2155619	C	A	0.220697	3.4267e-06
FBgn0004655	X	2155619	C	A	0.220697	3.4267e-06
FBgn0051156	3R	22611653	G	A	0.155267	3.4464e-06
FBgn0034860	2R	23413550	G	C	0.297271	3.46061e-06
FBgn0039083	3R	23520738	T	G	0.155629	3.46805e-06
FBgn0262167	3R	24535692	G	A	0.242987	3.47959e-06
FBgn0262167	3R	24535692	G	A	0.242987	3.47959e-06
FBgn0034071	2R	16059160	C	T	0.140544	3.49069e-06
FBgn0034071	2R	16059160	C	T	0.140544	3.49069e-06
FBgn0050085	2R	15866625	T	C	0.139701	3.49842e-06
FBgn0045471	3R	20121544	T	C	0.177169	3.50103e-06
FBgn0000140	3R	24758979	C	T	0.182247	3.50372e-06
FBgn0039165	3R	24194426	C	T	0.148982	3.50686e-06
FBgn0036346	3L	13089435	C	T	0.181808	3.5238e-06
FBgn0030407	X	12615195	C	T	0.298039	3.56842e-06
FBgn0030407	X	12615195	C	T	0.298039	3.56842e-06
FBgn0051370	3R	25302588	C	A	0.238739	3.57249e-06
FBgn0041234	2R	23543023	G	C	0.182256	3.57464e-06
FBgn0039273	3R	25073480	G	C	0.139016	3.58082e-06
FBgn0030839	X	17423684	A	T	0.166852	3.58868e-06
FBgn0010549	2R	9392917	T	C	0.179381	3.59093e-06
FBgn0010549	2R	9392917	T	C	0.179381	3.59093e-06
FBgn0031777	2L	6069861	C	T	0.178902	3.61021e-06
FBgn0031777	2L	6069861	C	T	0.178902	3.61021e-06
FBgn0024992	X	2697609	C	G	0.166218	3.61943e-06
FBgn0024992	X	2697609	C	G	0.166218	3.61943e-06
FBgn0031975	2L	8026385	G	T	0.21747	3.62424e-06
FBgn0031975	2L	8026385	G	T	0.21747	3.62424e-06
FBgn0050049	2R	12357364	T	G	0.155573	3.62715e-06
FBgn0000140	3R	24755273	G	T	0.179371	3.63052e-06
FBgn0259227	3R	11669774	G	A	0.121816	3.63284e-06
FBgn0033191	2R	7538814	C	T	0.164077	3.63649e-06
FBgn0028935	2L	15878995	G	C	0.174264	3.64268e-06
FBgn0265174	2R	16956110	C	T	0.234116	3.64798e-06
FBgn0265174	2R	16956110	C	T	0.234116	3.64798e-06
FBgn0265174	2R	16956110	C	T	0.234116	3.64798e-06
FBgn0031986	2L	8124636	G	A	0.201728	3.64964e-06
FBgn0000928	X	2721368	G	A	0.177343	3.65996e-06
FBgn0264598	X	2375214	C	T	0.198724	3.66341e-06
FBgn0264598	X	2375214	C	T	0.198724	3.66341e-06
FBgn0264598	X	2375214	C	T	0.198724	3.66341e-06
FBgn0264598	X	2375214	C	T	0.198724	3.66341e-06
FBgn0264598	X	2375214	C	T	0.198724	3.66341e-06
FBgn0000140	3R	24758168	A	G	0.159149	3.66515e-06
FBgn0038752	3R	19922701	G	C	0.206605	3.67564e-06
FBgn0028514	2L	15924828	G	T	0.27208	3.68992e-06
FBgn0265606	3R	20748592	A	T	0.182696	3.69136e-06
FBgn0052350	3L	23150111	C	T	0.168384	3.69341e-06
FBgn0038632	3R	18640672	A	T	0.218395	3.69517e-06
FBgn0000721	2L	3639977	G	A	0.153648	3.70341e-06
FBgn0000721	2L	3639977	G	A	0.153648	3.70341e-06
FBgn0000721	2L	3639977	G	A	0.153648	3.70341e-06
FBgn0053919	2R	6624532	G	A	0.166549	3.70504e-06
FBgn0016970	2R	9399244	C	A	0.148591	3.72023e-06
FBgn0038640	3R	18679773	C	T	0.218869	3.77516e-06
FBgn0051515	3R	23388499	C	T	0.131818	3.77954e-06
FBgn0260793	3R	13127918	G	T	0.153032	3.81111e-06
FBgn0260793	3R	13127918	G	T	0.153032	3.81111e-06
FBgn0260793	3R	13127918	G	T	0.153032	3.81111e-06
FBgn0260793	3R	13127918	G	T	0.153032	3.81111e-06
FBgn0260965	3L	12814546	C	A	0.229009	3.82035e-06
FBgn0260965	3L	12814546	C	A	0.229009	3.82035e-06
FBgn0031985	2L	8118054	C	G	0.228367	3.82101e-06
FBgn0031985	2L	8118054	C	G	0.228367	3.82101e-06
FBgn0051755	2L	10000573	T	C	0.177076	3.86009e-06
FBgn0051755	2L	10000573	T	C	0.177076	3.86009e-06
FBgn0034240	2R	17550622	A	C	0.17559	3.87926e-06
FBgn0034240	2R	17550622	A	C	0.17559	3.87926e-06
FBgn0034240	2R	17550622	A	C	0.17559	3.87926e-06
FBgn0034240	2R	17550622	A	C	0.17559	3.87926e-06
FBgn0029660	X	3462148	G	A	0.176487	3.87991e-06
FBgn0029660	X	3462148	G	A	0.176487	3.87991e-06
FBgn0037755	3R	9789612	G	A	0.140236	3.8828e-06
FBgn0037755	3R	9789612	G	A	0.140236	3.8828e-06
FBgn0037755	3R	9789612	G	A	0.140236	3.8828e-06
FBgn0039169	3R	24226033	T	G	0.169499	3.88307e-06
FBgn0039169	3R	24226033	T	G	0.169499	3.88307e-06
FBgn0037467	3R	7071834	G	A	0.159198	3.89005e-06
FBgn0037467	3R	7071834	G	A	0.159198	3.89005e-06
FBgn0046685	3R	24628512	T	A	0.203047	3.91623e-06
FBgn0038463	3R	16998527	A	G	0.186834	3.92359e-06
FBgn0000559	2L	21679025	A	C	0.165644	3.93514e-06
FBgn0000559	2L	21679025	A	C	0.165644	3.93514e-06
FBgn0000559	2L	21679025	A	C	0.165644	3.93514e-06
FBgn0032095	2L	9087355	G	T	0.184092	3.93808e-06
FBgn0026754	2R	16843483	A	G	0.154725	3.93815e-06
FBgn0039126	3R	23926763	C	T	0.147215	3.93952e-06
FBgn0039126	3R	23926763	C	T	0.147215	3.93952e-06
FBgn0051244	3R	19398385	G	T	0.162688	3.95111e-06
FBgn0033690	2R	12177885	G	A	0.137715	3.96676e-06
FBgn0039273	3R	25072916	T	C	0.189704	3.97955e-06
FBgn0038890	3R	21525339	G	A	0.168128	3.9824e-06
FBgn0004407	2L	13832462	T	C	0.208999	3.9824e-06
FBgn0051205	3R	20732465	G	A	0.240314	3.98451e-06
FBgn0051205	3R	20732465	G	A	0.240314	3.98451e-06
FBgn0025616	X	803032	G	A	0.179741	3.98482e-06
FBgn0260965	3L	12820929	C	T	0.212572	4.00886e-06
FBgn0260965	3L	12820929	C	T	0.212572	4.00886e-06
FBgn0031900	2L	7251677	T	G	0.172696	4.01505e-06
FBgn0051013	3R	30645435	G	C	0.281784	4.01581e-06
FBgn0039170	3R	24227242	C	G	0.241159	4.02113e-06
FBgn0031097	X	20241098	A	G	0.17716	4.0241e-06
FBgn0031097	X	20241098	A	G	0.17716	4.0241e-06
FBgn0039341	3R	25491640	G	A	0.237352	4.02933e-06
FBgn0028325	X	4702710	A	G	0.182868	4.04397e-06
FBgn0031701	2L	5330057	A	G	0.218158	4.04569e-06
FBgn0031701	2L	5330057	A	G	0.218158	4.04569e-06
FBgn0031500	2L	3040348	G	A	0.28142	4.06193e-06
FBgn0031500	2L	3040348	G	A	0.28142	4.06193e-06
FBgn0031273	2L	628022	C	A	0.17653	4.07183e-06
FBgn0030348	X	11875903	T	C	0.182403	4.07767e-06
FBgn0038429	3R	16443370	G	A	0.238954	4.07804e-06
FBgn0038429	3R	16443370	G	A	0.238954	4.07804e-06
FBgn0051156	3R	22611089	C	T	0.225334	4.09422e-06
FBgn0051204	3R	31392906	T	C	0.158167	4.10546e-06
FBgn0040290	3L	8174717	A	C	0.126658	4.10643e-06
FBgn0038953	3R	22376816	G	A	0.176869	4.1107e-06
FBgn0051973	2L	32425	G	A	0.119995	4.12781e-06
FBgn0051973	2L	32425	G	A	0.119995	4.12781e-06
FBgn0034427	2R	19286462	G	C	0.223292	4.12975e-06
FBgn0031937	2L	7724883	T	C	0.155126	4.13272e-06
FBgn0031937	2L	7724883	T	C	0.155126	4.13272e-06
FBgn0032428	2L	12426184	A	T	0.280236	4.1332e-06
FBgn0038445	3R	16572105	C	T	0.165659	4.14802e-06
FBgn0034684	2R	22059244	C	T	0.211186	4.16612e-06
FBgn0034684	2R	22059244	C	T	0.211186	4.16612e-06
FBgn0261279	3R	22418129	G	C	0.221924	4.1702e-06
FBgn0038258	3R	14752070	A	C	0.330129	4.19067e-06
FBgn0029660	X	3462418	C	A	0.188224	4.22606e-06
FBgn0029660	X	3462418	C	A	0.188224	4.22606e-06
FBgn0038692	3R	19230018	C	T	0.169444	4.2487e-06
FBgn0262029	2L	8487339	C	A	0.186033	4.25142e-06
FBgn0262029	2L	8487339	C	A	0.186033	4.25142e-06
FBgn0263774	2R	13390348	C	G	0.269344	4.25247e-06
FBgn0263774	2R	13390348	C	G	0.269344	4.25247e-06
FBgn0010482	2R	6730558	T	C	0.143956	4.25387e-06
FBgn0010482	2R	6730558	T	C	0.143956	4.25387e-06
FBgn0038750	3R	19917577	C	T	0.179592	4.26009e-06
FBgn0039611	3R	28876615	G	A	0.234993	4.28346e-06
FBgn0039010	3R	22708358	C	T	0.347019	4.2864e-06
FBgn0041224	3R	26965974	C	T	0.264855	4.29029e-06
FBgn0041224	3R	26965974	C	T	0.264855	4.29029e-06
FBgn0263999	2R	21936047	T	C	0.173771	4.29295e-06
FBgn0039045	3R	23056070	C	T	0.137497	4.29756e-06
FBgn0039045	3R	23056070	C	T	0.137497	4.29756e-06
FBgn0038700	3R	19388844	C	G	0.139233	4.30317e-06
[truncated: 693 more rows]

## Sheet: GO_hydei
Category	Term	P-Value	Benjamini
UP_KEYWORDS	Coiled coil	7e-13	1.7e-10
UP_KEYWORDS	Receptor	1e-07	8.5e-06
UP_KEYWORDS	Alternative splicing	8.6e-08	1.1e-05
GO:0060089	molecular transducer activity	1.46e-07	0.000159
GO:0004872	receptor activity	1.46e-07	0.000318
UP_KEYWORDS	Leucine-rich repeat	4.6e-05	0.0028
UP_SEQ_FEATURE	splice variant	6.3e-06	0.005
UP_KEYWORDS	Developmental protein	0.00041	0.02
UP_KEYWORDS	Phosphoprotein	0.00058	0.024
INTERPRO	EGF-like, conserved site	2.1e-05	0.025
UP_KEYWORDS	Glycoprotein	0.00075	0.026
UP_KEYWORDS	Zinc-finger	0.00098	0.03
INTERPRO	Epidermal growth factor-like domain	6.2e-05	0.037
GO:0004871	signal transducer activity	5.95e-05	0.0433
COG_ONTOLOGY	Cytoskeleton	0.0018	0.053
INTERPRO	EGF-type aspartate/asparagine hydroxylation site	0.00019	0.055
UP_KEYWORDS	G-protein coupled receptor	0.0021	0.056
INTERPRO	EGF-like calcium-binding	0.00017	0.066
UP_SEQ_FEATURE	repeat:LRR 1	0.00032	0.083
UP_SEQ_FEATURE	repeat:LRR 2	0.00032	0.083
UP_SEQ_FEATURE	repeat:LRR 3	0.00022	0.086
UP_KEYWORDS	EGF-like domain	0.0037	0.088

## Sheet: GO_mel
Category	Term	P-Value	Benjamini
GOTERM_CC_DIRECT	integral component of membrane	9.4e-07	0.00029
GOTERM_MF_DIRECT	taste receptor activity	2.1e-05	0.011
GOTERM_MF_DIRECT	sweet taste receptor activity	4e-05	0.011
GOTERM_BP_DIRECT	sensory perception of taste	1e-05	0.014
UP_KEYWORDS	Transmembrane	0.00023	0.017
UP_KEYWORDS	Membrane	0.00034	0.019
UP_KEYWORDS	Transmembrane helix	0.00022	0.025
KEGG_PATHWAY	Retinol metabolism	0.0006	0.025
UP_KEYWORDS	Coiled coil	0.0006	0.027
GOTERM_BP_DIRECT	metabolic process	4.7e-05	0.031
KEGG_PATHWAY	Drug metabolism - other enzymes	0.00037	0.031
UP_KEYWORDS	Receptor	0.00016	0.035
KEGG_PATHWAY	Pentose and glucuronate interconversions	0.0013	0.036
KEGG_PATHWAY	Ascorbate and aldarate metabolism	0.0029	0.059
KEGG_PATHWAY	Porphyrin and chlorophyll metabolism	0.0039	0.063
GOTERM_BP_DIRECT	sensory perception of bitter taste	0.00029	0.076
GOTERM_BP_DIRECT	response to carbon dioxide	0.00024	0.079
GOTERM_BP_DIRECT	male courtship behavior	0.0004	0.085
GOTERM_BP_DIRECT	flavonoid biosynthetic process	0.0002	0.086
GOTERM_BP_DIRECT	flavonoid glucuronidation	0.0002	0.086
