# Supplementary material for: Genomics of parallel adaptation at two timescales in Drosophila
Source: PLoS Genet. 2017 Oct 2;13(10):e1007016. doi: 10.1371/journal.pgen.1007016 (PMC5638604; doi:10.1371/journal.pgen.1007016)
Supplement: S11 Table — Shared genes with non-synonymous FST outliers 1) shared genes with non-synonymous FST outliers (FDR 1e-5) between D. hydei and D. melanogaster. 2) shared top 400 genes with non-synonymous FST outliers (FDR 1e-5) between D. hydei and D. melanogaster. (XLSX) [file pgen.1007016.s013.xlsx]

## Sheet: caption
Table S11. 1) shared genes with non-synonymous Fst outliers (FDR 1e-5) between D. hydei and D. melanogaster. 2) shared Top 400 genes with with non-synonymous Fst outliers (FDR 1e-5) between D. hydei and D. melanogaster

## Sheet: shared genes with Fst outliers
Dmel_gene	ANNOTATION_SYMBOL	GO_BIOLOGICAL_PROCESS	GO_CELLULAR_COMPONENT	GO_MOLECULAR_FUNCTION	LOCATION_ARM	LOCATION_MAX	LOCATION_MIN	LOCATION_STRAND	NAME	SYMBOL
FBgn0050125	CG30125	detection of chemical stimulus ; GO:0009593 | inferred from sequence or structural similarity with Ir92a	integral component of membrane ; GO:0016021 | inferred from sequence model	ligand-gated ion channel activity ; GO:0015276 | inferred from sequence model	2R	19096174	19094267	-1	Ionotropic receptor 56a	Ir56a
FBgn0034129	CG15925	-	-	-	2R	16447512	16445986	1	-	CG15925
FBgn0083977	CG34141	biological_process ; GO:0008150 | no biological data available	cellular_component ; GO:0005575 | no biological data available	molecular_function ; GO:0003674 | no biological data available	2R	9263971	9260278	-1	-	CG34141
FBgn0261697	CG42731	regulation of smoothened signaling pathway ; GO:0008589 | inferred from sequence or structural similarity with MGD:Tctn1; MGI:MGI:3603820	extracellular space ; GO:0005615 | inferred from sequence or structural similarity with MGD:Tctn1; MGI:MGI:3603820	molecular_function ; GO:0003674 | no biological data available	2L	6130651	6127872	-1	tectonic	tectonic
FBgn0032957	CG2225	biological_process ; GO:0008150 | no biological data available	cellular_component ; GO:0005575 | no biological data available	molecular_function ; GO:0003674 | no biological data available	2L	21677530	21663806	-1	-	CG2225
FBgn0003575	CG6222	nuclear RNA surveillance ; GO:0071027 | inferred from mutant phenotype <newline> negative regulation of transcription, DNA-templated ; GO:0045892 | inferred from mutant phenotype inferred from direct assay	transcriptionally active chromatin ; GO:0035327 | colocalizes_with inferred from direct assay <newline> nucleoplasm ; GO:0005654 | inferred from direct assay <newline> polytene chromosome ; GO:0005700 | inferred from direct assay	RNA binding ; GO:0003723 | inferred from direct assay <newline> metal ion binding ; GO:0046872 | inferred from electronic annotation with InterPro:IPR000571	X	643760	635890	1	suppressor of sable	su(sable)
FBgn0031397	CG15385	dephosphorylation ; GO:0016311 | inferred from sequence or structural similarity with HGNC_gene:ACP6; HGNC:29609	cytoplasm ; GO:0005737 | inferred from sequence or structural similarity with HGNC_gene:ACP6; HGNC:29609	lysophosphatidic acid phosphatase activity ; GO:0052642 | inferred from sequence or structural similarity with HGNC_gene:ACP6; HGNC:29609 <newline> acid phosphatase activity ; GO:0003993 | inferred from electronic annotation with InterPro:IPR000560	2L	2212571	2209574	-1	-	CG15385
FBgn0037501	CG10101	detection of chemical stimulus involved in sensory perception of smell ; GO:0050911 | inferred from mutant phenotype <newline> male courtship behavior ; GO:0008049 | inferred from mutant phenotype <newline> detection of chemical stimulus involved in sensory perception of smell ; GO:0050911 | inferred from direct assay <newline> transmission of nerve impulse ; GO:0019226 | inferred from mutant phe…	dendrite terminus ; GO:0044292 | inferred from direct assay <newline> neuronal cell body ; GO:0043025 | inferred from direct assay <newline> integral component of membrane ; GO:0016021 | inferred from sequence model <newline> integral component of plasma membrane ; GO:0005887 | inferred from direct assay <newline> sensory dendrite ; GO:0071683 | inferred from direct assay <newline> receptor compl…	extracellular phenylacetaldehyde-gated ion channel activity ; GO:0036082 | inferred from direct assay <newline> ionotropic glutamate receptor activity ; GO:0004970 | inferred from electronic annotation with InterPro:IPR001320, InterPro:IPR019594 <newline> extracellular-glutamate-gated ion channel activity ; GO:0005234 | inferred from electronic annotation with InterPro:IPR019594 <newline> olfacto…	3R	7409384	7406869	1	Ionotropic receptor 84a	Ir84a
FBgn0039257	CG13648	imaginal disc-derived wing morphogenesis ; GO:0007476 | inferred from mutant phenotype <newline> imaginal disc-derived male genitalia morphogenesis ; GO:0048803 | inferred from mutant phenotype <newline> embryonic hindgut morphogenesis ; GO:0048619 | inferred from mutant phenotype <newline> epithelial tube morphogenesis ; GO:0060562 | inferred from mutant phenotype <newline> regulation of tube di…	extracellular matrix ; GO:0031012 | inferred from direct assay <newline> extracellular space ; GO:0005615 | inferred from direct assay <newline> extracellular matrix ; GO:0031012 | inferred from sequence model	extracellular matrix structural constituent ; GO:0005201 | inferred from sequence model	3R	25022867	24984384	1	tenectin	tnc
FBgn0086690	CG33957	embryonic morphogenesis ; GO:0048598 | inferred from mutant phenotype <newline> microtubule nucleation ; GO:0007020 | inferred from direct assay <newline> centrosome organization ; GO:0051297 | inferred from mutant phenotype <newline> cilium-dependent cell motility ; GO:0060285 | inferred from mutant phenotype <newline> sensory perception of sound ; GO:0007605 | inferred from mutant phenotype	centriole ; GO:0005814 | inferred from direct assay	-	3L	15094724	15066081	-1	Pericentrin-like protein	Plp
FBgn0051423	CG31423	detection of chemical stimulus ; GO:0009593 | inferred from sequence or structural similarity with Ir92a	integral component of membrane ; GO:0016021 | inferred from sequence model	ligand-gated ion channel activity ; GO:0015276 | inferred from sequence model	3R	22119454	22117640	-1	Ionotropic receptor 94c	Ir94c
FBgn0045497	CG31936	sensory perception of taste ; GO:0050909 | non-traceable author statement <newline> sensory perception of taste ; GO:0050909 | inferred from electronic annotation with InterPro:IPR013604 <newline> sensory perception of pain ; GO:0019233 | inferred from mutant phenotype	integral component of membrane ; GO:0016021 | non-traceable author statement <newline> integral component of membrane ; GO:0016021 | inferred from electronic annotation with InterPro:IPR013604	taste receptor activity ; GO:0008527 | non-traceable author statement	2L	1785286	1784062	1	Gustatory receptor 22e	Gr22e
FBgn0038750	CG4465	transmembrane transport ; GO:0055085 | inferred from electronic annotation with InterPro:IPR011701	integral component of membrane ; GO:0016021 | inferred from electronic annotation with InterPro:IPR011701	-	3R	19917839	19915868	-1	-	CG4465
FBgn0030655	CG9213	biological_process ; GO:0008150 | no biological data available	cellular_component ; GO:0005575 | no biological data available	catalytic activity ; GO:0003824 | inferred from electronic annotation with InterPro:IPR011146	X	15574535	15572076	-1	-	CG9213
FBgn0038492	CG4090	chitin metabolic process ; GO:0006030 | inferred from electronic annotation with InterPro:IPR002557	extracellular region ; GO:0005576 | inferred from electronic annotation with InterPro:IPR002557 <newline> extracellular matrix ; GO:0031012 | inferred from sequence model	chitin binding ; GO:0008061 | inferred from electronic annotation with InterPro:IPR002557 <newline> extracellular matrix structural constituent ; GO:0005201 | inferred from sequence model	3R	17202130	17152995	-1	Mucin related 89F	Mur89F
FBgn0259683	CG42352	detection of chemical stimulus involved in sensory perception ; GO:0050907 | inferred from expression pattern <newline> detection of chemical stimulus involved in sensory perception of smell ; GO:0050911 | inferred from mutant phenotype <newline> positive regulation of calcium-mediated signaling ; GO:0050850 | inferred from mutant phenotype <newline> olfactory behavior ; GO:0042048 | inferred fro…	integral component of membrane ; GO:0016021 | inferred from sequence model <newline> membrane ; GO:0016020 | inferred from electronic annotation with InterPro:IPR001320	ligand-gated ion channel activity ; GO:0015276 | inferred from sequence model <newline> ionotropic glutamate receptor activity ; GO:0004970 | inferred from electronic annotation with InterPro:IPR001320 <newline> olfactory receptor activity ; GO:0004984 | inferred from mutant phenotype	2L	22214376	22189526	-1	Ionotropic receptor 40a	Ir40a
FBgn0038889	CG7922	DNA repair ; GO:0006281 | inferred from mutant phenotype <newline> reciprocal DNA recombination ; GO:0035825 | inferred from mutant phenotype <newline> double-strand break repair via synthesis-dependent strand annealing ; GO:0045003 | inferred from mutant phenotype <newline> recombinational repair ; GO:0000725 | inferred from sequence or structural similarity with SGD_LOCUS:MPH1; SGD:S000001441	nucleus ; GO:0005634 | inferred from sequence or structural similarity with SGD_LOCUS:MPH1; SGD:S000001441	helicase activity ; GO:0004386 | inferred from sequence or structural similarity <newline> ATP binding ; GO:0005524 | inferred from electronic annotation with InterPro:IPR006935 <newline> DNA binding ; GO:0003677 | inferred from electronic annotation with InterPro:IPR006935 <newline> 3'-5' DNA helicase activity ; GO:0043138 | inferred from sequence or structural similarity with SGD_LOCUS:MPH1; SG…	3R	21487444	21482325	1	Fanconi anemia group M helicase	Fancm
FBgn0034614	CG9752	biological_process ; GO:0008150 | no biological data available	cellular_component ; GO:0005575 | no biological data available	molecular_function ; GO:0003674 | no biological data available	2R	21295588	21294402	-1	-	CG9752
FBgn0261509	CG14351	motor neuron axon guidance ; GO:0008045 | inferred from mutant phenotype <newline> sensory perception of pain ; GO:0019233 | inferred from mutant phenotype	-	-	2L	1608404	1555129	1	hattifattener	haf
FBgn0051164	CG31164	detection of chemical stimulus ; GO:0009593 | inferred from sequence or structural similarity with Ir92a	integral component of membrane ; GO:0016021 | inferred from sequence model	ligand-gated ion channel activity ; GO:0015276 | inferred from sequence model	3R	22115214	22113427	1	Ionotropic receptor 94a	Ir94a
FBgn0038917	CG6678	-	-	-	3R	21907182	21887029	1	-	CG6678
FBgn0035949	CG13314	-	-	-	3L	8983212	8981795	1	-	CG13314
FBgn0036266	CG5626	biological_process ; GO:0008150 | no biological data available	cellular_component ; GO:0005575 | no biological data available	-	3L	12206022	12204123	-1	-	CG5626
FBgn0262866	CG17596	associative learning ; GO:0008306 | inferred from mutant phenotype <newline> operant conditioning ; GO:0035106 | inferred from mutant phenotype <newline> protein phosphorylation ; GO:0006468 | inferred from sequence or structural similarity <newline> protein phosphorylation ; GO:0006468 | non-traceable author statement <newline> associative learning ; GO:0008306 | traceable author statement <newl…	neuromuscular junction ; GO:0031594 | inferred from direct assay <newline> presynapse ; GO:0098793 | inferred from direct assay <newline> perikaryon ; GO:0043204 | inferred from direct assay	ribosomal protein S6 kinase activity ; GO:0004711 | inferred from sequence or structural similarity <newline> protein serine/threonine kinase activity ; GO:0004674 | non-traceable author statement <newline> protein binding ; GO:0005515 | inferred from physical interaction with rl <newline> ribosomal protein S6 kinase activity ; GO:0004711 | inferred from direct assay <newline> ATP binding ; GO:00…	X	22536371	22529964	1	Ribosomal protein S6 kinase II	S6kII
FBgn0046113	CG4226	establishment of protein localization ; GO:0045184 | inferred from mutant phenotype <newline> chemical synaptic transmission ; GO:0007268 | inferred from mutant phenotype <newline> ion transport ; GO:0006811 | inferred from electronic annotation with InterPro:IPR001508 <newline> regulation of BMP signaling pathway ; GO:0030510 | inferred from mutant phenotype <newline> synaptic transmission, glut…	synapse ; GO:0045202 | inferred from direct assay <newline> neuromuscular junction ; GO:0031594 | inferred from direct assay <newline> muscle cell postsynaptic density ; GO:0097482 | inferred from direct assay <newline> ionotropic glutamate receptor complex ; GO:0008328 | inferred from mutant phenotype	kainate selective glutamate receptor activity ; GO:0015277 | inferred from sequence or structural similarity <newline> glutamate receptor activity ; GO:0008066 | non-traceable author statement <newline> ionotropic glutamate receptor activity ; GO:0004970 | inferred from electronic annotation with InterPro:IPR001320, InterPro:IPR019594 <newline> extracellular-glutamate-gated ion channel activity ;…	2L	917805	914086	1	Glutamate receptor IIC	GluRIIC
FBgn0004378	CG9191	neurogenesis ; GO:0022008 | inferred from mutant phenotype <newline> mitotic centrosome separation ; GO:0007100 | inferred from genetic interaction with ncd AND inferred from mutant phenotype <newline> microtubule-based movement ; GO:0007018 | inferred from sequence or structural similarity <newline> centrosome separation ; GO:0051299 | inferred from mutant phenotype <newline> Golgi organization …	cytoplasm ; GO:0005737 | inferred from direct assay <newline> kinesin complex ; GO:0005871 | inferred from direct assay <newline> microtubule associated complex ; GO:0005875 | inferred from direct assay <newline> kinesin complex ; GO:0005871 | inferred from sequence or structural similarity <newline> Golgi apparatus ; GO:0005794 | inferred from direct assay <newline> endoplasmic reticulum ; GO:00…	motor activity ; GO:0003774 | inferred from direct assay <newline> microtubule motor activity ; GO:0003777 | inferred from sequence or structural similarity <newline> microtubule motor activity ; GO:0003777 | inferred from electronic annotation with InterPro:IPR001752, InterPro:IPR019821, InterPro:IPR027640 <newline> microtubule binding ; GO:0008017 | inferred from electronic annotation with Inte…	3L	1245910	1241568	-1	Kinesin-like protein at 61F	Klp61F
FBgn0031975	CG7356	hemolymph coagulation ; GO:0042381 | inferred from mutant phenotype <newline> peptide cross-linking ; GO:0018149 | inferred from electronic annotation with InterPro:IPR001102, InterPro:IPR008958 <newline> innate immune response ; GO:0045087 | inferred from mutant phenotype	-	protein-glutamine gamma-glutamyltransferase activity ; GO:0003810 | inferred from mutant phenotype	2L	8026898	8011405	1	Transglutaminase	Tg
FBgn0250850	CG30149	molting cycle, chitin-based cuticle ; GO:0007591 | inferred from mutant phenotype <newline> response to ecdysone ; GO:0035075 | inferred from mutant phenotype <newline> spliceosomal snRNP assembly ; GO:0000387 | inferred from sequence or structural similarity with UniProtKB:Q8TEQ6 <newline> epithelium development ; GO:0060429 | inferred from mutant phenotype <newline> germarium-derived egg chambe…	cytoplasm ; GO:0005737 | inferred from direct assay <newline> nucleus ; GO:0005634 | inferred from direct assay <newline> SMN complex ; GO:0032797 | inferred from genetic interaction with Gem3 <newline> cytoplasmic U snRNP body ; GO:0071254 | inferred from direct assay	protein binding ; GO:0005515 | inferred from physical interaction with EcR AND inferred from physical interaction with Hr3 AND inferred from physical interaction with svp AND inferred from physical interaction with usp	2R	20640681	20633876	-1	rigor mortis	rig
FBgn0038953	CG18596	RNA processing ; GO:0006396 | inferred from electronic annotation with InterPro:IPR001537	-	RNA binding ; GO:0003723 | inferred from electronic annotation with InterPro:IPR001537 <newline> RNA methyltransferase activity ; GO:0008173 | inferred from electronic annotation with InterPro:IPR001537	3R	22379955	22375923	1	-	CG18596
FBgn0038676	CG6026	-	-	-	3R	19044693	19033538	1	-	CG6026
FBgn0038108	CG7518	-	-	-	3R	13008404	12998089	1	-	CG7518
FBgn0035790	CG8540	oxidation-reduction process ; GO:0055114 | inferred from electronic annotation with InterPro:IPR001128	-	oxidoreductase activity, acting on paired donors, with incorporation or reduction of molecular oxygen ; GO:0016705 | inferred from electronic annotation with InterPro:IPR001128 <newline> heme binding ; GO:0020037 | inferred from electronic annotation with InterPro:IPR001128 <newline> iron ion binding ; GO:0005506 | inferred from electronic annotation with InterPro:IPR001128	3L	7493484	7491864	1	Cyp316a1	Cyp316a1
FBgn0033697	CG8457	oxidation-reduction process ; GO:0055114 | inferred from electronic annotation with InterPro:IPR001128, InterPro:IPR002401, InterPro:IPR017972 <newline> regulation of developmental growth ; GO:0048638 | inferred from mutant phenotype <newline> ecdysone biosynthetic process ; GO:0006697 | inferred from mutant phenotype	-	oxidoreductase activity, acting on paired donors, with incorporation or reduction of molecular oxygen ; GO:0016705 | inferred from electronic annotation with InterPro:IPR001128, InterPro:IPR002401, InterPro:IPR017972 <newline> heme binding ; GO:0020037 | inferred from electronic annotation with InterPro:IPR001128, InterPro:IPR002401 <newline> iron ion binding ; GO:0005506 | inferred from electron…	2R	12192436	12190682	1	Cyp6t3	Cyp6t3
FBgn0038679	CG6040	-	-	-	3R	19131929	19096961	1	-	CG6040
FBgn0038700	CG3734	proteolysis ; GO:0006508 | inferred from electronic annotation with InterPro:IPR008758	-	serine-type peptidase activity ; GO:0008236 | inferred from electronic annotation with InterPro:IPR008758	3R	19389866	19387861	1	-	CG3734
FBgn0263968	CG32743	phosphorylation ; GO:0016310 | non-traceable author statement <newline> nuclear-transcribed mRNA catabolic process, nonsense-mediated decay ; GO:0000184 | NOT inferred from mutant phenotype <newline> nuclear-transcribed mRNA catabolic process, nonsense-mediated decay ; GO:0000184 | inferred from mutant phenotype <newline> RNA interference ; GO:0016246 | NOT inferred from mutant phenotype <newline…	nucleus ; GO:0005634 | inferred from sequence or structural similarity with UniProtKB:Q96Q15 <newline> cytoplasm ; GO:0005737 | inferred from sequence or structural similarity with UniProtKB:Q96Q15	protein kinase activity ; GO:0004672 | non-traceable author statement <newline> protein serine/threonine kinase activity ; GO:0004674 | inferred from sequence or structural similarity with UniProtKB:Q96Q15	X	6838122	6824496	1	no-on-and-no-off transient C	nonC
FBgn0085447	CG34418	regulation of axonogenesis ; GO:0050770 | inferred from genetic interaction with LIMK1 <newline> regulation of synapse structure or activity ; GO:0050803 | traceable author statement <newline> positive regulation of filopodium assembly ; GO:0051491 | inferred from mutant phenotype <newline> regulation of Rho protein signal transduction ; GO:0035023 | inferred from electronic annotation with Inter…	synapse ; GO:0045202 | inferred from direct assay	Rac guanyl-nucleotide exchange factor activity ; GO:0030676 | inferred from sequence or structural similarity with MGD:Tiam1; MGI:MGI:103306 <newline> receptor signaling protein activity ; GO:0005057 | inferred from electronic annotation with InterPro:IPR003116	3L	5749599	5657913	1	still life	sif
FBgn0035932	CG13308	chitin metabolic process ; GO:0006030 | inferred from electronic annotation with InterPro:IPR002557 <newline> sensory perception of pain ; GO:0019233 | inferred from mutant phenotype	extracellular region ; GO:0005576 | inferred from electronic annotation with InterPro:IPR002557	chitin binding ; GO:0008061 | inferred from electronic annotation with InterPro:IPR002557	3L	8809307	8808544	1	-	CG13308
FBgn0034047	CG12970	biological_process ; GO:0008150 | no biological data available	cellular_component ; GO:0005575 | no biological data available	molecular_function ; GO:0003674 | no biological data available	2R	15857522	15855961	1	-	CG12970
FBgn0040699	CG15024	-	-	-	3L	4463823	4462974	-1	-	CG15024
FBgn0266019	CG43154	macropinocytosis ; GO:0044351 | inferred from mutant phenotype	cytoplasm ; GO:0005737 | inferred from direct assay <newline> cytosol ; GO:0005829 | inferred from direct assay	molecular_function ; GO:0003674 | no biological data available	X	11837460	11816898	1	rudhira	rudhira
FBgn0030407	CG2543	tetrahydrofolylpolyglutamate biosynthetic process ; GO:0046901 | inferred from sequence or structural similarity with UniProtKB:Q05932	cytoplasm ; GO:0005737 | inferred from sequence or structural similarity with UniProtKB:Q05932 <newline> mitochondrion ; GO:0005739 | inferred from sequence or structural similarity with UniProtKB:Q05932	tetrahydrofolylpolyglutamate synthase activity ; GO:0004326 | inferred from sequence or structural similarity with UniProtKB:Q05932 <newline> ATP binding ; GO:0005524 | inferred from electronic annotation with InterPro:IPR001645, InterPro:IPR004101, InterPro:IPR013221, InterPro:IPR018109, InterPro:IPR023600	X	12615530	12611867	1	-	CG2543
FBgn0032026	CG7627	transmembrane transport ; GO:0055085 | inferred from electronic annotation with InterPro:IPR011527 <newline> wound healing ; GO:0042060 | inferred from mutant phenotype	integral component of membrane ; GO:0016021 | inferred from electronic annotation with InterPro:IPR011527 <newline> plasma membrane ; GO:0005886 | inferred from direct assay	ATPase activity, coupled to transmembrane movement of substances ; GO:0042626 | inferred from electronic annotation with InterPro:IPR011527 <newline> ATP binding ; GO:0005524 | inferred from electronic annotation with InterPro:IPR003439, InterPro:IPR011527, InterPro:IPR017871	2L	8362469	8355678	-1	-	CG7627
FBgn0086906	CG1915	myoblast fusion ; GO:0007520 | inferred from mutant phenotype <newline> mitotic chromosome condensation ; GO:0007076 | inferred from mutant phenotype <newline> mesoderm development ; GO:0007498 | inferred from expression pattern <newline> muscle organ development ; GO:0007517 | traceable author statement <newline> sister chromatid cohesion ; GO:0007062 | inferred from mutant phenotype <newline> s…	condensed nuclear chromosome ; GO:0000794 | inferred from direct assay <newline> sarcomere ; GO:0030017 | inferred from direct assay <newline> Z disc ; GO:0030018 | inferred from direct assay <newline> Z disc ; GO:0030018 | inferred from mutant phenotype <newline> microtubule associated complex ; GO:0005875 | inferred from direct assay <newline> striated muscle myosin thick filament ; GO:0005863 …	actin binding ; GO:0003779 | inferred from direct assay <newline> actin binding ; GO:0003779 | inferred from mutant phenotype <newline> structural constituent of muscle ; GO:0008307 | inferred from mutant phenotype <newline> protein binding ; GO:0005515 | inferred from physical interaction with Msp300	3L	2115611	2039681	-1	sallimus	sls
FBgn0086368	CG12311	protein O-linked mannosylation ; GO:0035269 | inferred from direct assay <newline> muscle attachment ; GO:0016203 | inferred from genetic interaction with Dg <newline> sarcomere organization ; GO:0045214 | inferred from genetic interaction with Dg <newline> somatic muscle development ; GO:0007525 | inferred from mutant phenotype	endoplasmic reticulum ; GO:0005783 | inferred from direct assay <newline> integral component of membrane ; GO:0016021 | inferred from sequence or structural similarity <newline> membrane ; GO:0016020 | inferred from electronic annotation with InterPro:IPR003342, InterPro:IPR016093	dolichyl-phosphate-mannose-protein mannosyltransferase activity ; GO:0004169 | inferred from direct assay <newline> dolichyl-phosphate-mannose-protein mannosyltransferase activity ; GO:0004169 | contributes_to inferred from direct assay	X	788215	784746	1	twisted	tw
FBgn0030628	CG9114	-	-	-	X	15333154	15330784	-1	-	CG9114
FBgn0021872	CG9415	response to endoplasmic reticulum stress ; GO:0034976 | inferred from direct assay <newline> endoplasmic reticulum unfolded protein response ; GO:0030968 | inferred from direct assay <newline> lateral inhibition ; GO:0046331 | inferred from mutant phenotype <newline> positive regulation of transcription from RNA polymerase II promoter involved in unfolded protein response ; GO:0006990 | inferred …	nucleus ; GO:0005634 | inferred from sequence or structural similarity with UniProtKB:P17861	transcription factor activity, sequence-specific DNA binding ; GO:0003700 | inferred from electronic annotation with InterPro:IPR004827 <newline> protein homodimerization activity ; GO:0042803 | inferred from sequence or structural similarity <newline> RNA polymerase II regulatory region sequence-specific DNA binding ; GO:0000977 | inferred from sequence or structural similarity with UniProtKB:P1…	2R	21145750	21143545	1	X box binding protein-1	Xbp1
FBgn0020312	CG4050	biological_process ; GO:0008150 | no biological data available	-	-	2R	21128510	21123735	-1	-	CG4050
FBgn0034075	CG8421	peptidyl-amino acid modification ; GO:0018193 | inferred from electronic annotation with InterPro:IPR007803	endomembrane system ; GO:0012505 | inferred from direct assay	-	2R	16116996	16110331	1	Aspartyl beta-hydroxylase	Asph
FBgn0037025	CG11451	kinetochore assembly ; GO:0051382 | inferred from mutant phenotype <newline> neurogenesis ; GO:0022008 | inferred from mutant phenotype <newline> attachment of spindle microtubules to kinetochore ; GO:0008608 | inferred from mutant phenotype	condensed chromosome outer kinetochore ; GO:0000940 | inferred from direct assay	-	3L	20806853	20800410	1	Spc105-related	Spc105R
FBgn0051414	CG31414	determination of adult lifespan ; GO:0008340 | inferred from genetic interaction with Gba1a <newline> memory ; GO:0007613 | inferred from genetic interaction with Gba1a <newline> neuron cellular homeostasis ; GO:0070050 | inferred from genetic interaction with Gba1a <newline> adult locomotory behavior ; GO:0008344 | inferred from genetic interaction with Gba1a <newline> carbohydrate metabolic pro…	-	glucosylceramidase activity ; GO:0004348 | inferred from genetic interaction with Gba1a	3R	23708512	23704804	1	Glucocerebrosidase 1b	Gba1b
FBgn0031937	CG13795	neurotransmitter transport ; GO:0006836 | inferred from sequence or structural similarity with DAT <newline> neurotransmitter transport ; GO:0006836 | inferred from sequence model	integral component of membrane ; GO:0016021 | inferred from electronic annotation with InterPro:IPR000175 <newline> integral component of membrane ; GO:0016021 | inferred from sequence model	neurotransmitter transporter activity ; GO:0005326 | inferred from sequence or structural similarity with DAT <newline> neurotransmitter:sodium symporter activity ; GO:0005328 | inferred from electronic annotation with InterPro:IPR000175 <newline> neurotransmitter:sodium symporter activity ; GO:0005328 | inferred from sequence model	2L	7726298	7723045	-1	-	CG13795
FBgn0265356	CG15105	muscle fiber development ; GO:0048747 | inferred from mutant phenotype <newline> muscle cell cellular homeostasis ; GO:0046716 | inferred from mutant phenotype <newline> striated muscle contraction ; GO:0006941 | inferred from mutant phenotype <newline> myofibril assembly ; GO:0030239 | inferred from mutant phenotype <newline> protein ubiquitination ; GO:0016567 | inferred from sequence or struct…	Z disc ; GO:0030018 | inferred from direct assay	zinc ion binding ; GO:0008270 | inferred from electronic annotation with InterPro:IPR001841 <newline> zinc ion binding ; GO:0008270 | inferred from sequence model <newline> ubiquitin-protein transferase activity ; GO:0004842 | inferred from sequence or structural similarity with HGNC_gene:TRIM32; HGNC:16380	2R	19008944	18987344	1	thin	tn
FBgn0038975	CG7050	chemical synaptic transmission ; GO:0007268 | inferred from direct assay <newline> synapse organization ; GO:0050808 | inferred from direct assay <newline> associative learning ; GO:0008306 | inferred from direct assay <newline> synapse assembly ; GO:0007416 | inferred from direct assay <newline> vitamin A transport ; GO:0071938 | inferred from mutant phenotype <newline> neuromuscular synaptic tr…	plasma membrane ; GO:0005886 | inferred from direct assay <newline> neuromuscular junction ; GO:0031594 | inferred from direct assay	apolipoprotein binding ; GO:0034185 | inferred from physical interaction with apolpp <newline> neuroligin family protein binding ; GO:0097109 | inferred from physical interaction with Nlg2 <newline> protein binding ; GO:0005515 | inferred from physical interaction with CASK	3R	22486969	22468512	1	Neurexin 1	Nrx-1
FBgn0261836	CG42768	mesoderm development ; GO:0007498 | non-traceable author statement <newline> cytoplasmic transport, nurse cell to oocyte ; GO:0007303 | inferred from mutant phenotype <newline> establishment of nucleus localization ; GO:0040023 | inferred from mutant phenotype <newline> female germline ring canal stabilization ; GO:0008335 | inferred from mutant phenotype <newline> actin filament organization ; G…	actin cytoskeleton ; GO:0015629 | inferred from direct assay <newline> integrin complex ; GO:0008305 | inferred from direct assay colocalizes_with <newline> nuclear envelope ; GO:0005635 | inferred from direct assay <newline> cytoplasm ; GO:0005737 | inferred from direct assay <newline> Z disc ; GO:0030018 | inferred from direct assay <newline> perinuclear region of cytoplasm ; GO:0048471 | infer…	actin binding ; GO:0003779 | inferred from direct assay <newline> cytoskeletal protein binding ; GO:0008092 | inferred from sequence or structural similarity <newline> actin binding ; GO:0003779 | inferred from sequence or structural similarity <newline> actin filament binding ; GO:0051015 | inferred from electronic annotation with InterPro:IPR030265 <newline> protein binding ; GO:0005515 | infer…	2L	5207002	5100877	1	Muscle-specific protein 300 kDa	Msp300
FBgn0031490	CG17264	-	-	-	2L	3021506	3018508	1	-	CG17264
FBgn0039879	CG11575	detection of chemical stimulus ; GO:0009593 | inferred from sequence or structural similarity with Ir92a <newline> sensory perception of taste ; GO:0050909 | inferred from expression pattern	integral component of membrane ; GO:0016021 | inferred from sequence model	ligand-gated ion channel activity ; GO:0015276 | inferred from sequence model	3R	31802774	31800963	1	Ionotropic receptor 100a	Ir100a
FBgn0010482	CG9432	cell redox homeostasis ; GO:0045454 | inferred from electronic annotation with InterPro:IPR013766	-	-	2R	6740672	6721101	-1	lethal (2) 01289	l(2)01289
FBgn0038842	CG5630	negative regulation of female receptivity, post-mating ; GO:0045434 | inferred from mutant phenotype	-	-	3R	20929213	20914296	1	hadley	hdly
FBgn0038929	CG13408	-	-	-	3R	22083473	22080382	1	-	CG13408
FBgn0038499	CG31256	regulation of transcription from RNA polymerase III promoter ; GO:0006359 | inferred from direct assay AND inferred from physical interaction with Trf <newline> transcription from RNA polymerase III promoter ; GO:0006383 | inferred from direct assay <newline> neuron projection morphogenesis ; GO:0048812 | inferred from mutant phenotype <newline> transcription initiation from RNA polymerase III pr…	transcription factor complex ; GO:0005667 | inferred from physical interaction with Trf <newline> transcription factor TFIIIB complex ; GO:0000126 | inferred from electronic annotation with InterPro:IPR029529	transcription factor binding ; GO:0008134 | inferred from physical interaction with Trf <newline> core promoter sequence-specific DNA binding ; GO:0001046 | contributes_to inferred from physical interaction with Trf <newline> zinc ion binding ; GO:0008270 | inferred from electronic annotation with InterPro:IPR000812 <newline> TBP-class protein binding ; GO:0017025 | inferred from electronic annot…	3R	17391337	17374833	-1	Brf	Brf
FBgn0003231	CG10360	sperm mitochondrion organization ; GO:0030382 | inferred from mutant phenotype <newline> mitochondrion organization ; GO:0007005 | inferred from mutant phenotype	cytoplasm ; GO:0005737 | inferred from direct assay <newline> autophagosome ; GO:0005776 | inferred from direct assay	zinc ion binding ; GO:0008270 | inferred from electronic annotation with InterPro:IPR000433	2L	19545548	19542468	1	refractory to sigma P	ref(2)P
FBgn0263132	CG43374	ecdysis, chitin-based cuticle ; GO:0018990 | inferred from mutant phenotype <newline> carbohydrate metabolic process ; GO:0005975 | inferred from electronic annotation with InterPro:IPR001223, InterPro:IPR001579, InterPro:IPR013781 <newline> chitin catabolic process ; GO:0006032 | inferred from electronic annotation with InterPro:IPR011583	extracellular region ; GO:0005576 | inferred from electronic annotation with InterPro:IPR002557	chitinase activity ; GO:0004568 | inferred from electronic annotation with InterPro:IPR011583 <newline> chitin binding ; GO:0008061 | inferred from electronic annotation with InterPro:IPR002557	X	10050803	10016845	1	Chitinase 6	Cht6
FBgn0030993	CG7635	nephrocyte filtration ; GO:0097206 | inferred from mutant phenotype	nephrocyte diaphragm ; GO:0005917 | inferred by curator from GO:0005515 <newline> membrane ; GO:0016020 | inferred from electronic annotation with InterPro:IPR001972	protein binding ; GO:0005515 | inferred from physical interaction with sns	X	19190193	19188035	1	Mec2	Mec2
FBgn0003048	CG3443	lateral inhibition ; GO:0046331 | inferred from mutant phenotype <newline> Notch signaling pathway ; GO:0007219 | inferred from mutant phenotype <newline> endoplasmic reticulum organization ; GO:0007029 | inferred from mutant phenotype	integral component of membrane ; GO:0016021 | inferred from electronic annotation with InterPro:IPR007735 <newline> endoplasmic reticulum ; GO:0005783 | inferred from direct assay	-	X	2238045	2225296	1	pecanex	pcx
FBgn0250754	CG42232	-	-	-	3R	16469663	16458280	-1	-	CG42232
FBgn0005390	CG4790	vitelline membrane formation involved in chorion-containing eggshell formation ; GO:0007305 | inferred from mutant phenotype <newline> terminal region determination ; GO:0007362 | inferred from mutant phenotype <newline> chorion-containing eggshell formation ; GO:0007304 | inferred from mutant phenotype	external side of plasma membrane ; GO:0009897 | inferred from direct assay <newline> extracellular region ; GO:0005576 | inferred from sequence or structural similarity	-	X	5964247	5958207	-1	female sterile (1) M3	fs(1)M3
FBgn0038494	CG4135	heterophilic cell-cell adhesion via plasma membrane cell adhesion molecules ; GO:0007157 | inferred from sequence or structural similarity with beat-Ic	-	molecular_function ; GO:0003674 | no biological data available	3R	17265049	17232253	-1	beat-IIb	beat-IIb
FBgn0023550	CG18031	-	-	fatty-acyl-CoA reductase (alcohol-forming) activity ; GO:0080019 | inferred from electronic annotation with InterPro:IPR026055	X	2203866	2201820	-1	-	CG18031
FBgn0031857	CG11321	protein polyubiquitination ; GO:0000209 | inferred from sequence or structural similarity with HGNC_gene:RNF31; HGNC:16031	LUBAC complex ; GO:0071797 | inferred from electronic annotation with InterPro:IPR026254 <newline> cellular_component ; GO:0005575 | no biological data available	zinc ion binding ; GO:0008270 | inferred from electronic annotation with InterPro:IPR001841, InterPro:IPR001876 <newline> zinc ion binding ; GO:0008270 | inferred from sequence model <newline> ubiquitin-protein transferase activity ; GO:0004842 | inferred from sequence or structural similarity with HGNC_gene:RNF31; HGNC:16031	2L	6772755	6759829	-1	-	CG11321
FBgn0266369	CG9342	lipid transport ; GO:0006869 | inferred from electronic annotation with InterPro:IPR001747, InterPro:IPR011030, InterPro:IPR015816, InterPro:IPR015819 <newline> lipoprotein metabolic process ; GO:0042157 | inferred from mutant phenotype <newline> synaptic target recognition ; GO:0008039 | inferred from mutant phenotype <newline> lumen formation, open tracheal system ; GO:0035149 | inferred from m…	lipid particle ; GO:0005811 | inferred from direct assay <newline> endomembrane system ; GO:0012505 | inferred from direct assay	phosphatidylcholine transporter activity ; GO:0008525 | inferred from direct assay	2L	20922876	20919094	-1	Microsomal triacylglycerol transfer protein	Mtp
FBgn0038390	CG5083	negative regulation of transcription from RNA polymerase II promoter ; GO:0000122 | inferred from genetic interaction with Rbf <newline> negative regulation of G1/S transition of mitotic cell cycle ; GO:2000134 | inferred from direct assay	Rb-E2F complex ; GO:0035189 | traceable author statement <newline> Myb complex ; GO:0031523 | inferred from direct assay <newline> Rb-E2F complex ; GO:0035189 | inferred from direct assay	transcription regulatory region DNA binding ; GO:0044212 | inferred from direct assay <newline> transcription factor binding ; GO:0008134 | inferred from physical interaction with Dp inferred from physical interaction with E2f2 <newline> transcriptional repressor activity, RNA polymerase II core promoter proximal region sequence-specific binding ; GO:0001078 | contributes_to inferred from physica…	3R	15968138	15965446	1	Retinoblastoma-family protein 2	Rbf2
FBgn0264598	CG43947	positive regulation of ruffle assembly ; GO:1900029 | inferred from direct assay <newline> regulation of actin filament polymerization ; GO:0030833 | inferred from direct assay <newline> mushroom body development ; GO:0016319 | inferred from genetic interaction with Rac1 <newline> positive regulation of Rac protein signal transduction ; GO:0035022 | inferred from direct assay <newline> regulation…	intracellular ; GO:0005622 | inferred from direct assay	Rho guanyl-nucleotide exchange factor activity ; GO:0005089 | inferred from sequence model <newline> calcium-dependent phospholipid binding ; GO:0005544 | inferred from sequence model <newline> Rho guanyl-nucleotide exchange factor activity ; GO:0005089 | inferred from electronic annotation with InterPro:IPR000219	X	2387664	2367121	-1	Protostome-specific GEF	PsGEF
FBgn0030376	CG2750	-	-	-	X	12113357	12107200	1	-	CG2750
FBgn0033465	CG12140	oxidative phosphorylation ; GO:0006119 | inferred from sequence or structural similarity with UniProtKB:Q16134 <newline> fatty acid beta-oxidation ; GO:0006635 | inferred from mutant phenotype	mitochondrial inner membrane ; GO:0005743 | inferred from sequence or structural similarity with UniProtKB:Q16134 <newline> lipid particle ; GO:0005811 | inferred from direct assay <newline> microtubule associated complex ; GO:0005875 | inferred from direct assay <newline> mitochondrion ; GO:0005739 | inferred from direct assay	electron-transferring-flavoprotein dehydrogenase activity ; GO:0004174 | inferred from sequence or structural similarity with UniProtKB:Q16134 <newline> electron-transferring-flavoprotein dehydrogenase activity ; GO:0004174 | inferred from direct assay <newline> iron-sulfur cluster binding ; GO:0051536 | inferred from electronic annotation with InterPro:IPR007859	2R	9913488	9910893	1	Electron transfer flavoprotein-ubiquinone oxidoreductase	Etf-QO
FBgn0036795	CG18233	oxidation-reduction process ; GO:0055114 | inferred from electronic annotation with InterPro:IPR005123, InterPro:IPR006620, InterPro:IPR013547 <newline> multicellular organism reproduction ; GO:0032504 | inferred from expression pattern	endoplasmic reticulum ; GO:0005783 | inferred from electronic annotation with InterPro:IPR013547 <newline> cellular_component ; GO:0005575 | no biological data available	L-ascorbic acid binding ; GO:0031418 | inferred from electronic annotation with InterPro:IPR006620 <newline> oxidoreductase activity, acting on single donors with incorporation of molecular oxygen, incorporation of two atoms of oxygen ; GO:0016702 | inferred from electronic annotation with InterPro:IPR013547 <newline> iron ion binding ; GO:0005506 | inferred from electronic annotation with InterP…	3L	18607349	18605472	1	-	CG18233
FBgn0263973	CG32397	chaeta morphogenesis ; GO:0008407 | inferred from mutant phenotype <newline> parallel actin filament bundle assembly ; GO:0030046 | inferred from mutant phenotype	actin filament bundle ; GO:0032432 | colocalizes_with inferred from direct assay	-	3L	6589479	6563197	-1	javelin	jv
FBgn0266756	CG44012	lumen formation, open tracheal system ; GO:0035149 | inferred from mutant phenotype <newline> cortical actin cytoskeleton organization ; GO:0030866 | inferred from mutant phenotype <newline> intracellular protein transport ; GO:0006886 | inferred from electronic annotation with InterPro:IPR010911 <newline> larval salivary gland morphogenesis ; GO:0007436 | inferred from mutant phenotype <newline>…	apical plasma membrane ; GO:0016324 | inferred from direct assay	Rab GTPase binding ; GO:0017137 | inferred from electronic annotation with InterPro:IPR010911	3R	14875488	14804092	-1	bitesize	btsz
FBgn0000140	CG6875	microtubule cytoskeleton organization ; GO:0000226 | inferred from direct assay <newline> microtubule-based process ; GO:0007017 | inferred from sequence or structural similarity <newline> cystoblast division ; GO:0007282 | inferred from mutant phenotype <newline> female germ-line stem cell asymmetric division ; GO:0048132 | inferred from mutant phenotype <newline> germarium-derived oocyte differ…	microtubule associated complex ; GO:0005875 | inferred from direct assay <newline> microtubule organizing center ; GO:0005815 | inferred from direct assay <newline> microtubule associated complex ; GO:0005875 | inferred from sequence or structural similarity <newline> spindle pole ; GO:0000922 | inferred from direct assay <newline> centrosome ; GO:0005813 | inferred from direct assay	microtubule binding ; GO:0008017 | inferred from direct assay <newline> microtubule binding ; GO:0008017 | inferred from sequence or structural similarity <newline> myosin light chain binding ; GO:0032027 | inferred from physical interaction with Mlc-c inferred from reviewed computational analysis <newline> calmodulin binding ; GO:0005516 | inferred from direct assay	3R	24760513	24753849	1	abnormal spindle	asp
FBgn0016926	CG4710	olfactory behavior ; GO:0042048 | inferred from mutant phenotype <newline> regulation of response to DNA damage stimulus ; GO:2001020 | inferred from genetic interaction with lok	-	-	2L	1128953	1114654	-1	Pinocchio	Pino
FBgn0011606	CG8590	single fertilization ; GO:0007338 | inferred from mutant phenotype <newline> microtubule-based movement ; GO:0007018 | inferred from sequence or structural similarity <newline> male meiosis ; GO:0007140 | traceable author statement <newline> mitotic spindle organization ; GO:0007052 | inferred from mutant phenotype <newline> regulation of mitotic nuclear division ; GO:0007088 | inferred from muta…	cytoplasm ; GO:0005737 | inferred from direct assay <newline> nucleus ; GO:0005634 | inferred from direct assay <newline> spindle ; GO:0005819 | inferred from direct assay <newline> kinesin complex ; GO:0005871 | inferred from sequence or structural similarity <newline> microtubule associated complex ; GO:0005875 | inferred from direct assay <newline> aster ; GO:0005818 | inferred from direct ass…	microtubule motor activity ; GO:0003777 | inferred from sequence or structural similarity <newline> ATP-dependent microtubule motor activity, plus-end-directed ; GO:0008574 | non-traceable author statement <newline> microtubule binding ; GO:0008017 | inferred from direct assay <newline> microtubule motor activity ; GO:0003777 | inferred from electronic annotation with InterPro:IPR001752, InterPro…	X	2604052	2599158	-1	Kinesin-like protein at 3A	Klp3A
FBgn0038651	CG14299	lateral inhibition ; GO:0046331 | inferred from mutant phenotype <newline> autophagy ; GO:0006914 | inferred from mutant phenotype	cellular_component ; GO:0005575 | no biological data available	molecular_function ; GO:0003674 | no biological data available	3R	18758873	18750436	-1	ectopic P-granules autophagy protein 5	Epg5
FBgn0041238	CG13495	sensory perception of taste ; GO:0050909 | inferred from sequence or structural similarity <newline> sensory perception of taste ; GO:0050909 | non-traceable author statement <newline> sensory perception of taste ; GO:0050909 | inferred from electronic annotation with InterPro:IPR013604	integral component of membrane ; GO:0016021 | non-traceable author statement <newline> integral component of membrane ; GO:0016021 | inferred from electronic annotation with InterPro:IPR013604	taste receptor activity ; GO:0008527 | inferred from sequence or structural similarity <newline> taste receptor activity ; GO:0008527 | non-traceable author statement	2R	21979677	21978215	-1	Gustatory receptor 58b	Gr58b
FBgn0040271	CG6725	negative regulation of smoothened signaling pathway ; GO:0045879 | inferred from mutant phenotype <newline> positive regulation of smoothened signaling pathway ; GO:0045880 | inferred from mutant phenotype <newline> synaptic target inhibition ; GO:0016201 | inferred from mutant phenotype <newline> motor neuron axon guidance ; GO:0008045 | inferred from mutant phenotype <newline> negative regulati…	extracellular space ; GO:0005615 | inferred from direct assay	N-acetylglucosamine-6-sulfatase activity ; GO:0008449 | inferred from mutant phenotype	3R	16339575	16310542	-1	Sulfated	Sulf1
FBgn0261647	CG4272	negative regulation of cell proliferation ; GO:0008285 | inferred from mutant phenotype <newline> positive regulation of transcription from RNA polymerase II promoter ; GO:0045944 | inferred from sequence or structural similarity with MGD:Csrnp1; MGI:MGI:2387989	nucleus ; GO:0005634 | inferred from direct assay	sequence-specific DNA binding ; GO:0043565 | inferred from sequence or structural similarity with MGD:Csrnp1; MGI:MGI:2387989	2L	2370137	2365345	1	AXIN1 up-regulated 1	Axud1
FBgn0003963	CG2762	terminal region determination ; GO:0007362 | inferred from genetic interaction with tor <newline> torso signaling pathway ; GO:0008293 | inferred from genetic interaction with tor <newline> amnioserosa maintenance ; GO:0046665 | inferred from mutant phenotype <newline> germ-band shortening ; GO:0007390 | inferred from mutant phenotype <newline> head involution ; GO:0008258 | non-traceable author …	nucleus ; GO:0005634 | inferred from direct assay	transcription factor binding ; GO:0008134 | inferred from mutant phenotype <newline> protein binding ; GO:0005515 | inferred from physical interaction with srp <newline> transcription factor binding ; GO:0008134 | traceable author statement <newline> metal ion binding ; GO:0046872 | inferred from electronic annotation with InterPro:IPR007087 <newline> RNA polymerase II activating transcription fa…	2L	540560	476220	1	u-shaped	ush
FBgn0037772	CG12807	-	extracellular space ; GO:0005615 | inferred from electronic annotation with InterPro:IPR000215 <newline> extracellular space ; GO:0005615 | inferred from sequence model	serine-type endopeptidase inhibitor activity ; GO:0004867 | NOT inferred from key residues	3R	10000314	9997163	1	Serpin 85F	Spn85F
FBgn0031952	CG7134	protein dephosphorylation ; GO:0006470 | non-traceable author statement <newline> peptidyl-tyrosine dephosphorylation ; GO:0035335 | inferred from sequence or structural similarity with HGNC_gene:CDC14B; HGNC:1719 <newline> regulation of exit from mitosis ; GO:0007096 | inferred from electronic annotation with InterPro:IPR026070	nucleus ; GO:0005634 | inferred from sequence or structural similarity with HGNC_gene:CDC14B; HGNC:1719	protein tyrosine/serine/threonine phosphatase activity ; GO:0008138 | non-traceable author statement <newline> protein tyrosine phosphatase activity ; GO:0004725 | inferred from sequence or structural similarity with HGNC_gene:CDC14B; HGNC:1719 <newline> protein serine/threonine phosphatase activity ; GO:0004722 | inferred from sequence or structural similarity with HGNC_gene:CDC14B; HGNC:1719 <n…	2L	7810703	7801668	-1	cell division cycle 14	cdc14
FBgn0039478	CG6265	proteolysis ; GO:0006508 | inferred from electronic annotation with InterPro:IPR000718, InterPro:IPR008753, InterPro:IPR018497 <newline> proteolysis ; GO:0006508 | inferred from sequence model	integral component of membrane ; GO:0016021 | inferred from sequence model	metallopeptidase activity ; GO:0008237 | inferred from sequence model <newline> metalloendopeptidase activity ; GO:0004222 | inferred from electronic annotation with InterPro:IPR000718, InterPro:IPR018497	3R	27064199	27057908	-1	Neprilysin 5	Nep5
FBgn0051665	CG31665	Notch signaling pathway ; GO:0007219 | inferred from mutant phenotype <newline> heart process ; GO:0003015 | inferred from mutant phenotype	cell surface ; GO:0009986 | inferred from direct assay	Notch binding ; GO:0005112 | inferred from physical interaction with N <newline> calcium ion binding ; GO:0005509 | inferred from electronic annotation with InterPro:IPR001881, InterPro:IPR018097	2L	1858550	1836538	1	weary	wry
FBgn0037794	CG6254	-	nucleus ; GO:0005634 | inferred from electronic annotation with InterPro:IPR012934	zinc ion binding ; GO:0008270 | inferred from electronic annotation with InterPro:IPR012934 <newline> nucleic acid binding ; GO:0003676 | inferred from electronic annotation with InterPro:IPR013087	3R	10161331	10159144	-1	-	CG6254
FBgn0263289	CG43398	memory ; GO:0007613 | inferred from mutant phenotype <newline> Malpighian tubule development ; GO:0072002 | inferred from mutant phenotype <newline> stem cell proliferation ; GO:0072089 | inferred from mutant phenotype <newline> stem cell differentiation ; GO:0048863 | inferred from mutant phenotype <newline> cell proliferation ; GO:0008283 | inferred from mutant phenotype <newline> establishment…	basolateral plasma membrane ; GO:0016323 | inferred from direct assay <newline> septate junction ; GO:0005918 | inferred from direct assay <newline> apicolateral plasma membrane ; GO:0016327 | inferred from direct assay <newline> lateral plasma membrane ; GO:0016328 | inferred from direct assay <newline> septate junction ; GO:0005918 | traceable author statement <newline> septate junction ; GO:00…	protein binding ; GO:0005515 | inferred from physical interaction with gukh	3R	26604051	26536350	1	scribbled	scrib
FBgn0026593	CG5707	biological_process ; GO:0008150 | no biological data available	cellular_component ; GO:0005575 | no biological data available	molecular_function ; GO:0003674 | no biological data available	3L	2192221	2189160	-1	-	CG5707
FBgn0052251	CG32251	mitotic DNA replication checkpoint ; GO:0033314 | inferred from mutant phenotype	nucleus ; GO:0005634 | inferred from direct assay	molecular_function ; GO:0003674 | no biological data available	3L	4318608	4313483	1	Claspin	Claspin
FBgn0284247	CG17941	homophilic cell adhesion via plasma membrane adhesion molecules ; GO:0007156 | inferred from electronic annotation with InterPro:IPR002126 <newline> establishment of planar polarity ; GO:0001736 | inferred from mutant phenotype <newline> cell proliferation ; GO:0008283 | inferred from mutant phenotype <newline> cell morphogenesis involved in differentiation ; GO:0000904 | inferred from mutant phe…	plasma membrane ; GO:0005886 | inferred from sequence or structural similarity <newline> integral component of plasma membrane ; GO:0005887 | inferred from sequence or structural similarity <newline> integral component of membrane ; GO:0016021 | traceable author statement <newline> integral component of plasma membrane ; GO:0005887 | inferred from direct assay	cell adhesion molecule binding ; GO:0050839 | inferred from sequence or structural similarity <newline> receptor activity ; GO:0004872 | inferred from sequence or structural similarity <newline> signal transducer activity ; GO:0004871 | non-traceable author statement <newline> cadherin binding ; GO:0045296 | inferred from physical interaction with ft <newline> calcium ion binding ; GO:0005509 | i…	2L	714983	640013	-1	dachsous	ds
FBgn0027655	CG9995	establishment of mitotic spindle orientation ; GO:0000132 | inferred from mutant phenotype <newline> neuron projection morphogenesis ; GO:0048812 | inferred from mutant phenotype <newline> synaptic vesicle transport ; GO:0048489 | inferred from mutant phenotype <newline> axo-dendritic transport ; GO:0008088 | inferred from mutant phenotype	cytoplasm ; GO:0005737 | inferred from direct assay	-	3R	28734816	28696242	1	huntingtin	htt
FBgn0051038	CG31038	-	-	-	3R	29903231	29877059	1	-	CG31038
FBgn0035443	CG12010	-	-	ATP binding ; GO:0005524 | inferred from electronic annotation with InterPro:IPR003959, InterPro:IPR003960	3L	3376649	3374282	1	-	CG12010
FBgn0039010	CG4907	GPI anchor biosynthetic process ; GO:0006506 | inferred from electronic annotation with InterPro:IPR007070, InterPro:IPR017852	endoplasmic reticulum membrane ; GO:0005789 | inferred from electronic annotation with InterPro:IPR007070, InterPro:IPR017852	transferase activity ; GO:0016740 | inferred from electronic annotation with InterPro:IPR007070, InterPro:IPR017852	3R	22710762	22707786	-1	-	CG4907
FBgn0264002	CG43745	G-protein coupled receptor signaling pathway ; GO:0007186 | inferred from sequence or structural similarity <newline> adenylate cyclase-inhibiting G-protein coupled receptor signaling pathway ; GO:0007193 | inferred from direct assay <newline> neuropeptide signaling pathway ; GO:0007218 | inferred from direct assay <newline> behavioral defense response ; GO:0002209 | inferred from mutant phenotyp…	integral component of membrane ; GO:0016021 | inferred from sequence or structural similarity <newline> integral component of plasma membrane ; GO:0005887 | inferred from direct assay <newline> integral component of membrane ; GO:0016021 | inferred from sequence model	G-protein coupled receptor activity ; GO:0004930 | inferred from sequence or structural similarity <newline> myosuppressin receptor activity ; GO:0035013 | inferred from direct assay <newline> myosuppressin receptor activity ; GO:0035013 | inferred from physical interaction with Ms <newline> neuropeptide receptor activity ; GO:0008188 | inferred from sequence model	3L	2300944	2282883	1	Myosuppressin receptor 2	MsR2
FBgn0004655	CG3707	sister chromatid cohesion ; GO:0007062 | inferred from mutant phenotype <newline> female meiosis chromosome segregation ; GO:0016321 | inferred from mutant phenotype <newline> sensory perception of pain ; GO:0019233 | inferred from mutant phenotype	nucleus ; GO:0005634 | inferred from direct assay <newline> polytene chromosome ; GO:0005700 | inferred from direct assay	molecular_function ; GO:0003674 | no biological data available	X	2158983	2149936	-1	wings apart-like	wapl
FBgn0266098	CG44835	neuromuscular junction development ; GO:0007528 | inferred from mutant phenotype <newline> mushroom body development ; GO:0016319 | inferred from mutant phenotype <newline> olfactory learning ; GO:0008355 | inferred from mutant phenotype <newline> protein localization ; GO:0008104 | inferred from direct assay <newline> protein localization ; GO:0008104 | non-traceable author statement <newline> c…	neuronal cell body ; GO:0043025 | inferred from direct assay <newline> cytoplasm ; GO:0005737 | inferred from direct assay <newline> integral component of membrane ; GO:0016021 | inferred from direct assay	protein kinase A binding ; GO:0051018 | inferred from direct assay <newline> protein kinase A binding ; GO:0051018 | non-traceable author statement	X	5254864	5085759	1	rugose	rg
FBgn0053196	CG33196	chitin-based embryonic cuticle biosynthetic process ; GO:0008362 | inferred from mutant phenotype <newline> chitin-based cuticle attachment to epithelium ; GO:0040005 | inferred from mutant phenotype <newline> apposition of dorsal and ventral imaginal disc-derived wing surfaces ; GO:0007475 | inferred from mutant phenotype <newline> open tracheal system development ; GO:0007424 | inferred from mu…	extracellular matrix ; GO:0031012 | inferred from sequence model <newline> nucleus ; GO:0005634 | inferred from electronic annotation with InterPro:IPR000967	calcium ion binding ; GO:0005509 | inferred from electronic annotation with InterPro:IPR001881, InterPro:IPR018097 <newline> extracellular matrix structural constituent ; GO:0005201 | inferred from sequence model <newline> zinc ion binding ; GO:0008270 | inferred from electronic annotation with InterPro:IPR000967 <newline> transcription factor activity, sequence-specific DNA binding ; GO:0003700 …	2L	4614300	4477462	-1	dumpy	dpy
FBgn0031571	CG3921	tricellular tight junction assembly ; GO:1904274 | inferred from mutant phenotype <newline> cell-cell junction maintenance ; GO:0045217 | inferred from mutant phenotype <newline> liquid clearance, open tracheal system ; GO:0035002 | inferred from mutant phenotype <newline> response to endoplasmic reticulum stress ; GO:0034976 | inferred from mutant phenotype <newline> regulation of tube length, o…	membrane ; GO:0016020 | inferred from electronic annotation with InterPro:IPR001190, InterPro:IPR017448 <newline> septate junction ; GO:0005918 | inferred from direct assay <newline> adherens junction ; GO:0005912 | inferred from direct assay <newline> septate junction ; GO:0005918 | inferred from mutant phenotype <newline> tricellular tight junction ; GO:0061689 | inferred from direct assay	scavenger receptor activity ; GO:0005044 | inferred from electronic annotation with InterPro:IPR001190 <newline> carbohydrate binding ; GO:0030246 | inferred from sequence or structural similarity with Lectin-galC1	2L	3802726	3787167	1	bark beetle	bark
FBgn0000256	CG3399	pole plasm RNA localization ; GO:0007316 | inferred from mutant phenotype <newline> pole plasm assembly ; GO:0007315 | inferred from mutant phenotype <newline> chorion-containing eggshell formation ; GO:0007304 | inferred from mutant phenotype <newline> actin filament-based process ; GO:0030029 | inferred from direct assay <newline> actin nucleation ; GO:0045010 | inferred from direct assay <newl…	cell cortex ; GO:0005938 | inferred from direct assay <newline> cytoplasm ; GO:0005737 | inferred from direct assay <newline> actin filament ; GO:0005884 | inferred from electronic annotation with InterPro:IPR001265	actin binding ; GO:0003779 | inferred from sequence or structural similarity <newline> microtubule binding ; GO:0008017 | inferred from mutant phenotype <newline> microtubule binding ; GO:0008017 | inferred from direct assay	2L	3902860	3872646	-1	cappuccino	capu
FBgn0033540	CG11887	transcription elongation from RNA polymerase II promoter ; GO:0006368 | inferred from sequence or structural similarity with UniProtKB:Q16186 <newline> proteasome assembly ; GO:0043248 | inferred from sequence or structural similarity with UniProtKB:Q16186	proteasome complex ; GO:0000502 | inferred from sequence or structural similarity with UniProtKB:Q16186	endopeptidase activator activity ; GO:0061133 | inferred from sequence or structural similarity with UniProtKB:Q16186	2R	10648634	10645735	1	Elongator complex protein 2	Elp2
FBgn0263974	CG43726	posttranscriptional gene silencing by RNA ; GO:0035194 | inferred from mutant phenotype <newline> protein autoubiquitination ; GO:0051865 | inferred from sequence or structural similarity with MGD:Trim71; MGI:MGI:2685973	P granule ; GO:0043186 | inferred from direct assay <newline> nucleus ; GO:0005634 | inferred from direct assay	zinc ion binding ; GO:0008270 | inferred from electronic annotation with InterPro:IPR000315, InterPro:IPR001841 <newline> zinc ion binding ; GO:0008270 | inferred from sequence model <newline> ubiquitin-protein transferase activity ; GO:0004842 | inferred from sequence or structural similarity with MGD:Trim71; MGI:MGI:2685973	3R	18650137	18591027	1	qin	qin
FBgn0032395	CG6734	-	-	-	2L	12020960	12014304	-1	-	CG6734
FBgn0051481	CG31481	regulation of transcription, DNA-templated ; GO:0006355 | inferred from electronic annotation with InterPro:IPR001827, InterPro:IPR017970 <newline> specification of segmental identity, labial segment ; GO:0007381 | inferred from mutant phenotype <newline> specification of segmental identity, maxillary segment ; GO:0007382 | non-traceable author statement <newline> proboscis development ; GO:00487…	nucleus ; GO:0005634 | inferred from direct assay	transcription factor activity, sequence-specific DNA binding ; GO:0003700 | inferred from electronic annotation with InterPro:IPR001827 <newline> sequence-specific DNA binding ; GO:0043565 | inferred from electronic annotation with InterPro:IPR017970	3R	6742063	6707800	-1	proboscipedia	pb
FBgn0037325	CG12147	protein phosphorylation ; GO:0006468 | non-traceable author statement <newline> protein phosphorylation ; GO:0006468 | inferred from direct assay <newline> Wnt signaling pathway ; GO:0016055 | inferred from mutant phenotype <newline> positive regulation of Wnt signaling pathway ; GO:0030177 | inferred from genetic interaction with fz	cytoplasm ; GO:0005737 | inferred from direct assay	protein serine/threonine kinase activity ; GO:0004674 | non-traceable author statement <newline> ATP binding ; GO:0005524 | inferred from electronic annotation with InterPro:IPR000719, InterPro:IPR017441 <newline> protein kinase activity ; GO:0004672 | inferred from electronic annotation with InterPro:IPR000719, InterPro:IPR008271	3R	5427257	5425369	-1	-	CG12147

## Sheet: shared genes with Fst outliers2
Dmel_gene	ANNOTATION_SYMBOL	GO_BIOLOGICAL_PROCESS	GO_CELLULAR_COMPONENT	GO_MOLECULAR_FUNCTION	LOCATION_ARM	LOCATION_MAX	LOCATION_MIN	LOCATION_STRAND	NAME	SYMBOL
FBgn0023550	CG18031	-	-	fatty-acyl-CoA reductase (alcohol-forming) activity ; GO:0080019 | inferred from electronic annotation with InterPro:IPR026055	X	2203866	2201820	-1	-	CG18031
FBgn0038929	CG13408	-	-	-	3R	22083473	22080382	1	-	CG13408
FBgn0250754	CG42232	-	-	-	3R	16469663	16458280	-1	-	CG42232
FBgn0037772	CG12807	-	extracellular space ; GO:0005615 | inferred from electronic annotation with InterPro:IPR000215 <newline> extracellular space ; GO:0005615 | inferred from sequence model	serine-type endopeptidase inhibitor activity ; GO:0004867 | NOT inferred from key residues	3R	10000314	9997163	1	Serpin 85F	Spn85F
FBgn0041238	CG13495	sensory perception of taste ; GO:0050909 | inferred from sequence or structural similarity <newline> sensory perception of taste ; GO:0050909 | non-traceable author statement <newline> sensory perception of taste ; GO:0050909 | inferred from electronic annotation with InterPro:IPR013604	integral component of membrane ; GO:0016021 | non-traceable author statement <newline> integral component of membrane ; GO:0016021 | inferred from electronic annotation with InterPro:IPR013604	taste receptor activity ; GO:0008527 | inferred from sequence or structural similarity <newline> taste receptor activity ; GO:0008527 | non-traceable author statement	2R	21979677	21978215	-1	Gustatory receptor 58b	Gr58b
FBgn0016926	CG4710	olfactory behavior ; GO:0042048 | inferred from mutant phenotype <newline> regulation of response to DNA damage stimulus ; GO:2001020 | inferred from genetic interaction with lok	-	-	2L	1128953	1114654	-1	Pinocchio	Pino
FBgn0034075	CG8421	peptidyl-amino acid modification ; GO:0018193 | inferred from electronic annotation with InterPro:IPR007803	endomembrane system ; GO:0012505 | inferred from direct assay	-	2R	16116996	16110331	1	Aspartyl beta-hydroxylase	Asph
FBgn0038651	CG14299	lateral inhibition ; GO:0046331 | inferred from mutant phenotype <newline> autophagy ; GO:0006914 | inferred from mutant phenotype	cellular_component ; GO:0005575 | no biological data available	molecular_function ; GO:0003674 | no biological data available	3R	18758873	18750436	-1	ectopic P-granules autophagy protein 5	Epg5
FBgn0266019	CG43154	macropinocytosis ; GO:0044351 | inferred from mutant phenotype	cytoplasm ; GO:0005737 | inferred from direct assay <newline> cytosol ; GO:0005829 | inferred from direct assay	molecular_function ; GO:0003674 | no biological data available	X	11837460	11816898	1	rudhira	rudhira
FBgn0038842	CG5630	negative regulation of female receptivity, post-mating ; GO:0045434 | inferred from mutant phenotype	-	-	3R	20929213	20914296	1	hadley	hdly
FBgn0030628	CG9114	-	-	-	X	15333154	15330784	-1	-	CG9114
FBgn0038499	CG31256	regulation of transcription from RNA polymerase III promoter ; GO:0006359 | inferred from direct assay AND inferred from physical interaction with Trf <newline> transcription from RNA polymerase III promoter ; GO:0006383 | inferred from direct assay <newline> neuron projection morphogenesis ; GO:0048812 | inferred from mutant phenotype <newline> transcription initiation from RNA polymerase III pr…	transcription factor complex ; GO:0005667 | inferred from physical interaction with Trf <newline> transcription factor TFIIIB complex ; GO:0000126 | inferred from electronic annotation with InterPro:IPR029529	transcription factor binding ; GO:0008134 | inferred from physical interaction with Trf <newline> core promoter sequence-specific DNA binding ; GO:0001046 | contributes_to inferred from physical interaction with Trf <newline> zinc ion binding ; GO:0008270 | inferred from electronic annotation with InterPro:IPR000812 <newline> TBP-class protein binding ; GO:0017025 | inferred from electronic annot…	3R	17391337	17374833	-1	Brf	Brf
FBgn0039478	CG6265	proteolysis ; GO:0006508 | inferred from electronic annotation with InterPro:IPR000718, InterPro:IPR008753, InterPro:IPR018497 <newline> proteolysis ; GO:0006508 | inferred from sequence model	integral component of membrane ; GO:0016021 | inferred from sequence model	metallopeptidase activity ; GO:0008237 | inferred from sequence model <newline> metalloendopeptidase activity ; GO:0004222 | inferred from electronic annotation with InterPro:IPR000718, InterPro:IPR018497	3R	27064199	27057908	-1	Neprilysin 5	Nep5
FBgn0039010	CG4907	GPI anchor biosynthetic process ; GO:0006506 | inferred from electronic annotation with InterPro:IPR007070, InterPro:IPR017852	endoplasmic reticulum membrane ; GO:0005789 | inferred from electronic annotation with InterPro:IPR007070, InterPro:IPR017852	transferase activity ; GO:0016740 | inferred from electronic annotation with InterPro:IPR007070, InterPro:IPR017852	3R	22710762	22707786	-1	-	CG4907
FBgn0053196	CG33196	chitin-based embryonic cuticle biosynthetic process ; GO:0008362 | inferred from mutant phenotype <newline> chitin-based cuticle attachment to epithelium ; GO:0040005 | inferred from mutant phenotype <newline> apposition of dorsal and ventral imaginal disc-derived wing surfaces ; GO:0007475 | inferred from mutant phenotype <newline> open tracheal system development ; GO:0007424 | inferred from mu…	extracellular matrix ; GO:0031012 | inferred from sequence model <newline> nucleus ; GO:0005634 | inferred from electronic annotation with InterPro:IPR000967	calcium ion binding ; GO:0005509 | inferred from electronic annotation with InterPro:IPR001881, InterPro:IPR018097 <newline> extracellular matrix structural constituent ; GO:0005201 | inferred from sequence model <newline> zinc ion binding ; GO:0008270 | inferred from electronic annotation with InterPro:IPR000967 <newline> transcription factor activity, sequence-specific DNA binding ; GO:0003700 …	2L	4614300	4477462	-1	dumpy	dpy
FBgn0031490	CG17264	-	-	-	2L	3021506	3018508	1	-	CG17264
FBgn0037325	CG12147	protein phosphorylation ; GO:0006468 | non-traceable author statement <newline> protein phosphorylation ; GO:0006468 | inferred from direct assay <newline> Wnt signaling pathway ; GO:0016055 | inferred from mutant phenotype <newline> positive regulation of Wnt signaling pathway ; GO:0030177 | inferred from genetic interaction with fz	cytoplasm ; GO:0005737 | inferred from direct assay	protein serine/threonine kinase activity ; GO:0004674 | non-traceable author statement <newline> ATP binding ; GO:0005524 | inferred from electronic annotation with InterPro:IPR000719, InterPro:IPR017441 <newline> protein kinase activity ; GO:0004672 | inferred from electronic annotation with InterPro:IPR000719, InterPro:IPR008271	3R	5427257	5425369	-1	-	CG12147
FBgn0263974	CG43726	posttranscriptional gene silencing by RNA ; GO:0035194 | inferred from mutant phenotype <newline> protein autoubiquitination ; GO:0051865 | inferred from sequence or structural similarity with MGD:Trim71; MGI:MGI:2685973	P granule ; GO:0043186 | inferred from direct assay <newline> nucleus ; GO:0005634 | inferred from direct assay	zinc ion binding ; GO:0008270 | inferred from electronic annotation with InterPro:IPR000315, InterPro:IPR001841 <newline> zinc ion binding ; GO:0008270 | inferred from sequence model <newline> ubiquitin-protein transferase activity ; GO:0004842 | inferred from sequence or structural similarity with MGD:Trim71; MGI:MGI:2685973	3R	18650137	18591027	1	qin	qin
FBgn0266369	CG9342	lipid transport ; GO:0006869 | inferred from electronic annotation with InterPro:IPR001747, InterPro:IPR011030, InterPro:IPR015816, InterPro:IPR015819 <newline> lipoprotein metabolic process ; GO:0042157 | inferred from mutant phenotype <newline> synaptic target recognition ; GO:0008039 | inferred from mutant phenotype <newline> lumen formation, open tracheal system ; GO:0035149 | inferred from m…	lipid particle ; GO:0005811 | inferred from direct assay <newline> endomembrane system ; GO:0012505 | inferred from direct assay	phosphatidylcholine transporter activity ; GO:0008525 | inferred from direct assay	2L	20922876	20919094	-1	Microsomal triacylglycerol transfer protein	Mtp
FBgn0035443	CG12010	-	-	ATP binding ; GO:0005524 | inferred from electronic annotation with InterPro:IPR003959, InterPro:IPR003960	3L	3376649	3374282	1	-	CG12010
FBgn0026593	CG5707	biological_process ; GO:0008150 | no biological data available	cellular_component ; GO:0005575 | no biological data available	molecular_function ; GO:0003674 | no biological data available	3L	2192221	2189160	-1	-	CG5707
FBgn0050125	CG30125	detection of chemical stimulus ; GO:0009593 | inferred from sequence or structural similarity with Ir92a	integral component of membrane ; GO:0016021 | inferred from sequence model	ligand-gated ion channel activity ; GO:0015276 | inferred from sequence model	2R	19096174	19094267	-1	Ionotropic receptor 56a	Ir56a
FBgn0086368	CG12311	protein O-linked mannosylation ; GO:0035269 | inferred from direct assay <newline> muscle attachment ; GO:0016203 | inferred from genetic interaction with Dg <newline> sarcomere organization ; GO:0045214 | inferred from genetic interaction with Dg <newline> somatic muscle development ; GO:0007525 | inferred from mutant phenotype	endoplasmic reticulum ; GO:0005783 | inferred from direct assay <newline> integral component of membrane ; GO:0016021 | inferred from sequence or structural similarity <newline> membrane ; GO:0016020 | inferred from electronic annotation with InterPro:IPR003342, InterPro:IPR016093	dolichyl-phosphate-mannose-protein mannosyltransferase activity ; GO:0004169 | inferred from direct assay <newline> dolichyl-phosphate-mannose-protein mannosyltransferase activity ; GO:0004169 | contributes_to inferred from direct assay	X	788215	784746	1	twisted	tw
FBgn0030993	CG7635	nephrocyte filtration ; GO:0097206 | inferred from mutant phenotype	nephrocyte diaphragm ; GO:0005917 | inferred by curator from GO:0005515 <newline> membrane ; GO:0016020 | inferred from electronic annotation with InterPro:IPR001972	protein binding ; GO:0005515 | inferred from physical interaction with sns	X	19190193	19188035	1	Mec2	Mec2
FBgn0031857	CG11321	protein polyubiquitination ; GO:0000209 | inferred from sequence or structural similarity with HGNC_gene:RNF31; HGNC:16031	LUBAC complex ; GO:0071797 | inferred from electronic annotation with InterPro:IPR026254 <newline> cellular_component ; GO:0005575 | no biological data available	zinc ion binding ; GO:0008270 | inferred from electronic annotation with InterPro:IPR001841, InterPro:IPR001876 <newline> zinc ion binding ; GO:0008270 | inferred from sequence model <newline> ubiquitin-protein transferase activity ; GO:0004842 | inferred from sequence or structural similarity with HGNC_gene:RNF31; HGNC:16031	2L	6772755	6759829	-1	-	CG11321
FBgn0003963	CG2762	terminal region determination ; GO:0007362 | inferred from genetic interaction with tor <newline> torso signaling pathway ; GO:0008293 | inferred from genetic interaction with tor <newline> amnioserosa maintenance ; GO:0046665 | inferred from mutant phenotype <newline> germ-band shortening ; GO:0007390 | inferred from mutant phenotype <newline> head involution ; GO:0008258 | non-traceable author …	nucleus ; GO:0005634 | inferred from direct assay	transcription factor binding ; GO:0008134 | inferred from mutant phenotype <newline> protein binding ; GO:0005515 | inferred from physical interaction with srp <newline> transcription factor binding ; GO:0008134 | traceable author statement <newline> metal ion binding ; GO:0046872 | inferred from electronic annotation with InterPro:IPR007087 <newline> RNA polymerase II activating transcription fa…	2L	540560	476220	1	u-shaped	ush
FBgn0003231	CG10360	sperm mitochondrion organization ; GO:0030382 | inferred from mutant phenotype <newline> mitochondrion organization ; GO:0007005 | inferred from mutant phenotype	cytoplasm ; GO:0005737 | inferred from direct assay <newline> autophagosome ; GO:0005776 | inferred from direct assay	zinc ion binding ; GO:0008270 | inferred from electronic annotation with InterPro:IPR000433	2L	19545548	19542468	1	refractory to sigma P	ref(2)P
