# Supplementary material for: Genomics of parallel adaptation at two timescales in Drosophila
Source: PLoS Genet. 2017 Oct 2;13(10):e1007016. doi: 10.1371/journal.pgen.1007016 (PMC5638604; doi:10.1371/journal.pgen.1007016)
Supplement: S13 Table — (XLSX) [file pgen.1007016.s015.xlsx]

## Sheet: Caption
Table S13. 1) D. melanogaster genes with significant MK test, and 2) D. melanogaster genes exhibiting evidence of adaptive protein evolution.

## Sheet: all mk <0.05
mel_gene	CG	name	chr	unNSpoly_mel	unNSfix_mel	unSpoly_mel	unSfix_mel	unMkcodons_mel	unAvesample_mel	unFETpval_mel	Direction of selection	alpha
FBgn0029697	CG15570-PA	CG15570	X	11	137	69	122	1131	39.83	0	0.391458	0.858034
FBgn0028887	CG3491-PA	CG3491	2L	27	232	99	122	1659	37.92	0	0.441082	0.856583
FBgn0032136	CG15828-PB	CG15828	2L	58	98	396	216	4078	38.93	0	0.184349	0.67718
FBgn0031853	CG11201-PB	CG11201	2L	2	35	69	53	754	38.64	1e-08	0.369558	0.956108
FBgn0030486	CG1716-PA	Set2	X	54	186	130	154	2302	38.3	3e-08	0.253581	0.656079
FBgn0031078	CG11943-PB	CG11943	X	14	106	60	89	955	38.8	1.2e-07	0.354401	0.804088
FBgn0259212	CG42312-PE	cno	3R	18	12	23	152	2008	36.58	1.3e-07	-0.365854	-8.91304
FBgn0023096	CG15148-PD	btv	2L	78	78	124	338	4232	40.23	2.2e-07	-0.198639	-1.72581
FBgn0030504	CG2691-PA	CG2691	X	7	83	40	63	784	39.46	2.8e-07	0.419557	0.867169
FBgn0052855	CG32855-PA	CG32855	3R	25	12	11	55	552	36.22	3.3e-07	-0.51534	-9.41667
FBgn0011606	CG8590-PA	Klp3A	X	4	57	44	60	979	39.07	3.4e-07	0.403846	0.904306
FBgn0051989	CG31989-PA	Cap-D3	2L	20	59	94	63	1104	37.88	5.2e-07	0.308168	0.772809
FBgn0031070	CG12702-PA	CG12702	X	15	97	47	61	870	38.17	6e-07	0.371989	0.799298
FBgn0037622	CG8202-PA	CG8202	3R	21	19	12	91	940	36.92	8.1e-07	-0.463636	-7.38158
FBgn0015903	CG5393-PA	apt	2R	3	18	43	13	463	38.81	8.2e-07	0.515428	0.949612
FBgn0029679	CG2901-PA	CG2901	X	3	19	41	15	647	39.47	1.98e-06	0.490642	0.942234
FBgn0041195	CG6504-PA	Pkd2	2L	12	56	74	70	872	37.99	2.48e-06	0.30491	0.797297
FBgn0029750	CG3323-PA	CG3323	X	16	128	54	108	731	39.57	2.95e-06	0.313801	0.75
FBgn0031868	CG10354-PA	CG10354	2L	1	29	52	57	893	39.38	2.97e-06	0.318341	0.962202
FBgn0265082	CG34306-PA	CG34306	3R	29	55	30	236	3461	37.75	3.28e-06	-0.302522	-3.14788
FBgn0037301	CG12005-PB	Mms19	3R	12	7	10	84	959	37.56	3.31e-06	-0.468531	-13.4
FBgn0033834	CG4744-PA	CG4744	2R	51	102	131	95	1323	40.74	3.58e-06	0.237547	0.637405
FBgn0029716	CG3546-PA	CG3546	X	6	64	40	61	577	39.08	3.68e-06	0.381565	0.857031
FBgn0037116	CG7158-PA	CG7158	3L	23	37	13	124	1486	37.69	4.58e-06	-0.409075	-4.92931
FBgn0263776	CG6327-PA	CG6327	3L	2	14	52	17	502	36.1	5.03e-06	0.414576	0.953297
FBgn0003459	CG3836-PA	stwl	3L	18	145	38	73	1031	36.5	6.18e-06	0.343709	0.761525
FBgn0259749	CG9535-PA	mmy	2L	4	29	35	23	489	38.77	6.67e-06	0.455128	0.90936
FBgn0016054	CG2488-PA	phr6-4	2L	19	11	10	54	540	39.49	7.08e-06	-0.485942	-8.32727
FBgn0051642	CG31642-PA	CG31642	2L	17	124	32	50	544	39.12	7.77e-06	0.365705	0.785786
FBgn0004372	CG2075-PA	aly	3L	9	46	40	33	566	37.41	8.69e-06	0.398605	0.838587
FBgn0004391	CG9198-PA	shtd	X	4	36	69	78	1187	38.43	8.72e-06	0.260995	0.874396
FBgn0051146	CG31146-PD	CG31146	3R	30	19	21	71	1298	36.37	8.99e-06	-0.377124	-4.33835
FBgn0040506	CG17178-PA	ACXE	2L	10	57	75	90	1099	37.68	9.6e-06	0.270108	0.789474
FBgn0053234	CG33234-PD	CG33234	3L	5	41	37	38	472	37.7	1.113e-05	0.39994	0.874753
FBgn0261241	CG8454-PA	Vps16A	3R	19	5	27	66	833	36.65	1.18e-05	-0.342621	-8.28889
FBgn0028400	CG10047-PA	SytIV	3R	9	0	8	32	472	35.78	1.183e-05	-0.529412	NA
FBgn0029878	CG10695-PA	Pat1	X	7	74	30	50	599	39.81	1.203e-05	0.407585	0.842342
FBgn0037439	CG10286-PA	CG10286	3R	13	15	4	62	625	36.16	1.373e-05	-0.569901	-12.4333
FBgn0035316	CG15878-PA	CG15878	3L	2	31	32	35	429	37.35	1.525e-05	0.410873	0.929435
FBgn0037142	CG14562-PA	CG14562	3L	25	34	16	111	1536	38.02	1.577e-05	-0.375273	-4.1011
FBgn0259228	CG42328-PH	C3G	X	27	96	65	72	1269	37.97	1.761e-05	0.27795	0.688462
FBgn0035333	CG1317-PB	CG1317	3L	11	46	65	57	981	36.65	1.904e-05	0.301865	0.790301
FBgn0034631	CG10496-PA	CG10496	2R	29	72	68	50	834	36.94	2.131e-05	0.291195	0.70384
FBgn0260462	CG12163-PA	CG12163	3R	7	7	1	54	614	36.79	2.293e-05	-0.760246	-53
FBgn0032769	CG10750-PA	CG10750	2L	0	18	25	20	331	40.03	2.419e-05	0.473684	1
FBgn0035001	CG4527-PB	slik	2R	24	12	45	119	1703	39.09	2.551e-05	-0.256223	-4.28889
FBgn0265082	CG31536-PE	Cdep	3R	11	5	12	70	1004	37.02	2.644e-05	-0.411594	-11.8333
FBgn0283680	CG34359-PA	IP3K2	X	6	33	59	51	658	37.83	2.718e-05	0.300549	0.842835
FBgn0035886	CG7118-PA	Jon66Ci	3L	0	37	10	15	127	32.53	3.04e-05	0.711538	1
FBgn0036877	CG9452-PA	CG9452	3L	12	3	7	33	407	35.18	3.171e-05	-0.548246	-17.8571
FBgn0016696	CG4268-PA	Pitslre	3L	18	19	9	68	950	36.46	3.341e-05	-0.448276	-6.15789
FBgn0052226	CG32226-PA	CG32226	3L	19	21	18	111	1350	36.42	3.543e-05	-0.354423	-4.57937
FBgn0001986	CG4152-PA	l(2)35Df	2L	8	32	88	68	1050	36.94	3.561e-05	0.236667	0.806818
FBgn0030674	CG8184-PB	CG8184	X	18	108	79	151	2275	38.31	3.59e-05	0.231421	0.681435
FBgn0032864	CG2493-PA	CG2493	2L	18	3	13	31	475	39.47	3.661e-05	-0.49241	-13.3077
FBgn0014340	CG3025-PA	mof	X	5	48	42	61	822	38.18	3.679e-05	0.333984	0.84871
FBgn0041243	CG1712-PB	Gr43a	2R	12	3	8	35	449	39.4	3.76e-05	-0.521053	-16.5
FBgn0264711	CG33291-PA	CG33291	3L	11	11	14	123	1322	36.16	3.897e-05	-0.35791	-7.78571
FBgn0038467	CG3590-PA	CG3590	3R	10	0	29	60	481	35.15	4.081e-05	-0.25641	NA
FBgn0011740	CG18802-PA	alpha-Man-II	3R	14	14	14	100	1108	35.85	4.128e-05	-0.377193	-6.14286
FBgn0085210	CG34181-PA	CG34181	2L	6	40	13	7	203	38.21	4.519e-05	0.535274	0.919231
FBgn0029992	CG2253-PA	Upf2	X	12	41	79	64	1236	39	4.74e-05	0.258608	0.76289
FBgn0024293	CG1865-PA	Spn43Ab	2R	11	3	7	35	393	38.79	4.855e-05	-0.532164	-17.3333
FBgn0030594	CG9509-PA	CG9509	X	11	49	43	40	646	40.16	4.995e-05	0.346858	0.791172
FBgn0035026	CG12252-PA	CG12252	2R	17	14	9	56	874	38.88	5.176e-05	-0.453846	-6.55556
FBgn0003076	CG5165-PA	Pgm	3L	8	2	3	29	287	35.27	5.331e-05	-0.662757	-37.6667
FBgn0037712	CG16789-PA	CG16789	3R	10	3	17	74	830	35.63	5.368e-05	-0.331409	-13.5098
FBgn0034085	CG18243-PB	Ptp52F	2R	31	78	115	107	1429	39.65	5.895e-05	0.209293	0.630212
FBgn0026562	CG6378-PA	BM-40-SPARC	3R	1	17	21	12	298	34.96	6.561e-05	0.540752	0.966387
FBgn0035880	CG17352-PD	CG17352	3L	23	5	39	62	752	36.75	7.335e-05	-0.296341	-6.31282
FBgn0038304	CG12241-PA	CG12241	3R	9	0	25	56	804	36.48	7.427e-05	-0.264706	NA
FBgn0053508	CG33508-PA	ppk13	2L	7	2	2	28	460	39.96	7.518e-05	-0.711111	-48
FBgn0037736	CG12950-PA	CG12950	3R	10	4	13	66	939	37.39	7.594e-05	-0.37764	-11.6923
FBgn0000038	CG11348-PA	nAcRbeta-64B	3L	0	7	28	6	364	38.61	7.633e-05	0.538462	1
FBgn0030407	CG2543-PA	CG2543	X	14	44	49	36	570	39.21	7.795e-05	0.327778	0.766234
FBgn0015803	CG10043-PC	rtGEF	2L	21	11	25	74	1186	39.9	7.835e-05	-0.32711	-4.65091
FBgn0035206	CG9186-PA	CG9186	3L	15	3	8	25	307	38.65	7.917e-05	-0.545031	-14.625
FBgn0262598	CG7795-PD	CG7795	2L	9	54	34	40	639	38.98	8.427e-05	0.365166	0.803922
FBgn0031463	CG15400-PB	CG15400	2L	1	30	22	31	350	36.88	8.586e-05	0.448325	0.95303
FBgn0037702	CG8176-PC	CG8176	3R	11	5	21	92	1215	35.25	8.588e-05	-0.292204	-8.6381
FBgn0035657	CG10478-PA	CG10478	3L	7	72	22	37	441	38.15	9.09e-05	0.419171	0.83649
FBgn0002525	CG6944-PA	Lam	2L	1	27	24	31	593	36.44	9.406e-05	0.425517	0.95216
FBgn0263864	CG6829-PB	Ark	2R	29	105	66	86	1437	41.04	9.597e-05	0.244475	0.640115
FBgn0036749	CG7460-PB	CG7460	3L	13	6	8	39	485	34.3	0.00010449	-0.485714	-9.5625
FBgn0004842	CG5811-PA	NepYr	3R	4	42	27	38	451	36.37	0.00010568	0.395968	0.865961
FBgn0004875	CG10847-PE	enc	3L	25	86	85	104	1687	36.78	0.0001097	0.225359	0.644323
FBgn0015477	CG8014-PA	Rme-8	2R	25	16	71	177	2408	39.87	0.00011409	-0.177515	-2.89525
FBgn0027580	CG1516-PI	CG1516	2R	13	3	30	72	1018	38.17	0.0001159	-0.262326	-9.4
FBgn0040508	CG5983-PA	ACXC	2L	3	35	49	72	1031	37.18	0.00011663	0.26941	0.874052
FBgn0030590	CG9518-PA	CG9518	X	8	23	56	28	571	40.54	0.00011842	0.32598	0.826087
FBgn0036764	CG5535-PC	CG5535	3L	8	5	5	52	630	34.68	0.00011966	-0.527665	-15.64
FBgn0032006	CG8222-PA	Pvr	2L	16	34	142	85	1508	38.23	0.00011983	0.184448	0.71831
FBgn0027835	CG5170-PA	Dp1	2R	8	42	60	67	1299	39.96	0.00012753	0.267674	0.787302
FBgn0033339	CG8266-PB	sec31	2R	22	33	14	95	1173	38.58	0.00012788	-0.353299	-3.52381
FBgn0037448	CG15186-PB	CG15186	3R	34	46	18	90	1084	35.22	0.0001291	-0.315611	-2.69565
FBgn0030293	CG1737-PA	CG1737	X	9	87	23	45	522	36.94	0.00012943	0.377841	0.797601
FBgn0027581	CG6191-PA	CG6191	2R	3	19	36	23	684	39.35	0.00014355	0.375458	0.899123
FBgn0260866	CG12489-PA	Dnr1	2R	18	38	56	30	641	34.86	0.00014933	0.31558	0.746241
FBgn0038568	CG14315-PA	CG14315	3R	2	19	27	19	217	35.9	0.00015023	0.431034	0.925926
FBgn0030091	CG7065-PA	CG7065	X	22	132	50	103	1184	38.46	0.00015234	0.256147	0.656667
FBgn0052227	CG32227-PA	gogo	3L	19	22	15	86	1271	36.47	0.00015662	-0.35512	-3.95152
FBgn0030061	CG1785-PA	CG1785	X	4	24	34	25	395	39.69	0.00016162	0.384533	0.877451
FBgn0261698	CG34363-PE	CG34363	2R	6	27	73	60	1510	38.43	0.00016328	0.234395	0.817352
FBgn0037624	CG8223-PA	CG8223	3R	10	7	7	53	475	36.04	0.00016646	-0.471569	-9.81633
FBgn0035073	CG16896-PA	CG16896	2R	21	37	10	86	988	40.16	0.00016753	-0.376606	-3.88108
FBgn0037574	CG9613-PA	Coq2	3R	9	4	4	32	392	35.48	0.00016835	-0.581197	-17
FBgn0004880	CG1130-PA	scrt	3L	9	26	47	25	614	36.5	0.0001698	0.34909	0.815876
FBgn0264494	CG17646-PA	CG17646	2L	10	21	65	25	756	37.28	0.0001848	0.323188	0.81685
FBgn0039668	CG2304-PD	Trc8	3R	11	40	48	41	800	34.95	0.00018761	0.307386	0.765104
FBgn0035076	CG10142-PA	Ance-5	2R	8	3	7	45	628	39.83	0.00019015	-0.470833	-16.1429
FBgn0037756	CG8507-PA	CG8507	3R	6	1	3	28	379	37.76	0.00019588	-0.632184	-55
FBgn0038056	CG5961-PA	CG5961	3R	14	17	4	45	442	37.38	0.00020732	-0.503584	-8.26471
FBgn0266757	CG5747-PF	mfr	3L	24	52	139	108	1628	37.59	0.00021426	0.177761	0.641395
FBgn0261261	CG1093-PA	plx	3R	15	30	13	130	1371	36.07	0.00021458	-0.348214	-4
FBgn0039209	CG13624-PE	CG13624	3R	2	31	32	48	808	34.93	0.00022594	0.333582	0.903226
FBgn0038909	CG6569-PA	CG6569	3R	4	22	32	21	426	37.56	0.0002308	0.400517	0.880682
FBgn0037060	CG10508-PF	CG10508	3L	16	13	7	42	689	35.97	0.00023551	-0.459289	-6.38462
FBgn0260466	CG33933-PA	Indy-2	3R	3	51	16	30	562	37.12	0.00024101	0.471735	0.889706
FBgn0003268	CG1569-PA	rod	3R	25	37	35	170	2089	38.16	0.00024134	-0.237923	-2.28185
FBgn0030575	CG5321-PB	CG5321	X	22	4	21	31	413	39.69	0.00024157	-0.397342	-7.11905
FBgn0030721	CG12698-PA	CG12698	X	5	68	23	50	577	39.87	0.00024274	0.3977	0.840153
FBgn0003002	CG1133-PA	opa	3R	5	1	4	43	560	34.22	0.00024515	-0.532828	-52.75
FBgn0050048	CG30048-PB	CG30048	2R	21	91	53	76	835	40.08	0.00024531	0.261126	0.669086
FBgn0000057	CG5124-PA	adp	2R	1	22	29	36	628	39.94	0.0002603	0.345977	0.943574
FBgn0033392	CG8027-PA	CG8027	2R	13	11	12	67	666	39.31	0.0002618	-0.378974	-5.59848
FBgn0032296	CG6729-PA	CG6729	2L	17	81	53	80	944	39.38	0.00026685	0.260248	0.683205
FBgn0265629	CG1903-PC	sno	X	14	69	77	122	1630	38.98	0.00027479	0.20741	0.678524
FBgn0032793	CG10189-PA	CG10189	2L	9	17	1	45	405	39.83	0.00027795	-0.625806	-22.8235
FBgn0030004	CG10958-PA	CG10958	X	1	13	59	41	743	38.83	0.00027855	0.224074	0.946545
FBgn0032154	CG5924-PA	CG5924	2L	22	7	34	58	613	39.7	0.00028027	-0.285165	-4.36134
FBgn0030331	CG15221-PB	CG15221	X	10	40	46	43	529	39.43	0.00028479	0.303356	0.766304
FBgn0013308	CG8719-PA	Odc2	2R	25	9	21	40	393	38.8	0.00029394	-0.359805	-4.29101
FBgn0037609	CG9773-PA	CG9773	3R	5	1	0	15	275	36.23	0.00029485	-0.9375	NA
FBgn0033819	CG4714-PA	CG4714	2R	17	59	36	34	732	40.87	0.00030398	0.313654	0.727872
FBgn0037138	CG7145-PA	CG7145	3L	9	7	6	51	574	37.66	0.00030974	-0.47931	-9.92857
FBgn0033504	CG18408-PB	CAP	2R	48	15	114	110	1730	38.7	0.0003122	-0.176296	-2.08772
FBgn0037488	CG14607-PA	CG14607	3R	9	9	3	41	395	36.35	0.00031791	-0.57	-12.6667
FBgn0037730	CG9444-PA	CG9444	3R	14	13	8	52	555	36.92	0.00032059	-0.436364	-6
FBgn0033698	CG8858-PA	CG8858	2R	8	50	41	59	932	39.7	0.00033076	0.29545	0.769756
FBgn0035207	CG9153-PA	CG9153	3L	6	46	51	83	1058	38.02	0.00033785	0.251326	0.787724
FBgn0034834	CG3162-PA	CG3162	2R	3	43	26	49	444	39.87	0.00035042	0.363943	0.868515
FBgn0260793	CG42573-PA	CG42573	3R	26	17	32	81	1137	36.51	0.00035858	-0.274806	-2.87132
FBgn0003068	CG2647-PA	per	X	6	46	33	48	559	35.06	0.00036082	0.335516	0.810277
FBgn0030933	CG6470-PA	CG6470	X	0	17	6	3	119	38.03	0.00036485	0.85	1
FBgn0037315	CG16708-PA	CG16708	3R	8	11	4	64	687	36.92	0.00037436	-0.52	-10.6364
FBgn0001125	CG4233-PB	Got2	2L	3	9	46	11	431	37.04	0.00037664	0.388776	0.92029
FBgn0004456	CG1771-PB	mew	X	9	34	75	69	1102	39.45	0.00039541	0.222954	0.756471
FBgn0266432	CG3701-PA	CG3701	2R	17	36	89	58	843	36.5	0.00041403	0.222601	0.69226
FBgn0263974	CG14303-PA	CG14303	3R	44	167	71	122	1586	35.79	0.00041706	0.195246	0.547272
FBgn0035039	CG3608-PA	CG3608	2R	11	7	5	33	518	39.45	0.00041822	-0.5125	-9.37143
FBgn0014869	CG1721-PA	Pglym78	3R	2	23	13	10	174	33.73	0.00042984	0.563636	0.93311
FBgn0037608	CG8039-PA	mRpL19	3R	7	5	1	25	306	36.41	0.0004312	-0.708333	-34
FBgn0259712	CG42366-PA	CG42366	2L	9	19	73	32	698	38.86	0.00043796	0.262793	0.792358
FBgn0259685	CG6383-PB	crb	3R	20	11	79	180	2184	36.31	0.00043936	-0.144429	-3.14269
FBgn0036712	CG16793-PA	CG16793	3L	6	62	30	62	736	35.84	0.00045174	0.333333	0.8
FBgn0039155	CG6173-PA	kal-1	3R	15	5	18	44	522	36.3	0.00046678	-0.352505	-6.33333
FBgn0026361	CG2916-PA	2016-09-05	2R	8	5	4	36	405	39.01	0.00046821	-0.544715	-13.4
FBgn0029763	CG4165-PA	CG4165	X	16	79	65	109	1099	38.69	0.00046957	0.222682	0.66037
FBgn0263106	CG10578-PA	DnaJ-1	3L	0	17	17	21	334	36.86	0.00046988	0.447368	1
FBgn0000024	CG17907-PA	Ace	3R	10	1	15	32	649	35.96	0.00049333	-0.369697	-20.3333
FBgn0260938	CG9056-PA	CG9056	X	22	73	54	62	1348	38.08	0.00051677	0.251267	0.653983
FBgn0014143	CG5069-PA	croc	3L	6	1	6	34	489	35.62	0.00052681	-0.471429	-33
FBgn0030809	CG9086-PA	CG9086	X	7	82	45	134	1817	39.53	0.00053004	0.245014	0.745799
FBgn0003748	CG9364-PC	Treh	2R	8	19	59	26	596	36.35	0.0005386	0.302819	0.814451
FBgn0052305	CG32305-PB	CG32305	3L	14	34	100	73	1136	37.86	0.00054694	0.19495	0.699412
FBgn0261983	CG4713-PA	l(2)gd1	2L	30	16	32	63	816	39.82	0.00054936	-0.281339	-2.69141
FBgn0263987	CG3249-PA	yu	X	2	20	27	25	583	40.2	0.00055421	0.375479	0.907407
FBgn0033246	CG11198-PD	CG11198	2R	24	21	45	131	1831	38.8	0.00055842	-0.209668	-2.32698
FBgn0085478	CG34449-PA	CG34449	X	6	43	30	43	485	34.62	0.00056467	0.333333	0.8
FBgn0033955	CG12866-PB	CG12866	2R	25	72	62	66	846	40.98	0.00056512	0.234383	0.630376
FBgn0051643	CG31643-PA	CG31643	2L	17	43	56	43	899	39.99	0.00058113	0.267123	0.696429
FBgn0030406	CG1463-PA	CG1463	X	3	21	23	18	335	38.92	0.00058705	0.423077	0.888199
FBgn0037387	CG1213-PA	CG1213	3R	6	3	7	58	491	36.25	0.00058791	-0.412358	-15.5714
FBgn0029693	CG6379-PA	CG6379	X	4	27	31	32	549	39.88	0.00060107	0.343341	0.847073
FBgn0262475	CG31761-PE	bru-2	2L	12	63	23	29	749	36.38	0.0006037	0.341925	0.759834
FBgn0035763	CG8602-PA	CG8602	3L	3	20	27	20	478	37.17	0.0006375	0.4	0.888889
FBgn0011768	CG6598-PA	Fdh	3R	5	0	7	33	379	37.32	0.00064825	-0.416667	NA
FBgn0037565	CG9626-PA	CG9626	3R	25	32	26	109	1664	36.75	0.000652	-0.263246	-2.27524
FBgn0003499	CG7847-PA	sr	3R	19	47	66	53	919	33.32	0.00065614	0.246471	0.675371
FBgn0039659	CG14506-PA	CG14506	3R	22	65	35	31	397	36.45	0.00067533	0.291118	0.70022
FBgn0259739	CG42393-PA	CG42393	3L	0	15	9	6	135	34.76	0.00069965	0.714286	1
FBgn0017430	CG5994-PA	Nelf-E	3L	0	9	32	21	274	36.7	0.00070525	0.3	1
FBgn0019890	CG8954-PA	Smg5	2L	10	33	71	61	1173	38.78	0.00070552	0.227607	0.73965
FBgn0001250	CG9623-PB	if	X	6	16	126	64	1319	39.18	0.00073149	0.154545	0.809524
FBgn0024360	CG11418-PA	CG11418	X	6	7	0	24	269	36.94	0.00073813	-0.774194	NA
FBgn0040063	CG13549-PA	yip3	2R	5	35	14	13	193	40.07	0.00075007	0.466009	0.867347
FBgn0011584	CG4758-PB	Trp1	2L	1	25	19	29	425	40.24	0.00076344	0.412963	0.938947
FBgn0037760	CG9461-PA	CG9461	3R	8	6	13	82	1182	35.97	0.00076501	-0.312771	-7.41026
FBgn0041702	CG15107-PA	CG15107	2R	4	22	13	7	230	40.75	0.00078541	0.523327	0.902098
FBgn0027086	CG11471-PA	Aats-ile	3L	12	17	13	95	1229	38.08	0.00078691	-0.328214	-4.15837
FBgn0034723	CG13506-PA	CG13506	2R	10	19	54	22	497	35.98	0.00081684	0.307165	0.785575
FBgn0001321	CG6217-PA	knk	3R	10	6	16	68	689	37.65	0.00083239	-0.303534	-6.08333
FBgn0260643	CG42535-PA	CG42535	3L	2	27	14	15	187	36.7	0.00084557	0.517857	0.920635
FBgn0014075	CG6850-PA	Ugt	3L	29	20	55	115	1546	34.76	0.00085715	-0.19709	-2.03182
FBgn0034527	CG9945-PA	CG9945	2R	3	30	25	35	508	39	0.00090229	0.354396	0.86
FBgn0032535	CG16869-PA	Ance-2	2L	40	8	55	44	606	38.9	0.00090885	-0.267206	-3
FBgn0030747	CG4301-PA	CG4301	X	10	44	63	81	1017	38.9	0.00093414	0.215014	0.707792
FBgn0039341	CG5112-PA	CG5112	3R	19	8	18	40	523	36.31	0.00093872	-0.346847	-4.27778
FBgn0028425	CG12317-PA	JhI-21	2L	3	23	38	41	497	38.32	0.00095273	0.286204	0.859268
FBgn0004510	CG6338-PA	Ets97D	3R	1	18	30	36	464	36.51	0.00097075	0.301075	0.933333
FBgn0051438	CG31438-PA	CheB93b	3R	2	24	15	15	203	38.33	0.00099031	0.497738	0.916667
FBgn0261049	CG8228-PA	CG8228	3R	5	1	12	67	573	35.91	0.00099041	-0.279412	-26.9167
FBgn0027090	CG10506-PA	Aats-gln	3R	15	7	23	58	778	35.61	0.00100666	-0.287045	-4.40373
FBgn0052703	CG32703-PA	CG32703	X	7	102	21	72	783	38.58	0.00102718	0.336207	0.764706
FBgn0037417	CG15593-PB	Osi10	3R	20	25	11	60	737	36.43	0.0010459	-0.351044	-3.36364
FBgn0003218	CG11111-PB	rdgB	X	1	8	81	37	1027	38.05	0.00104735	0.165583	0.942901
FBgn0035943	CG5653-PA	CG5653	3L	26	7	27	36	476	37.28	0.00106186	-0.327775	-3.95238
FBgn0036940	CG7348-PA	obst-J	3L	10	12	1	26	300	36.83	0.00107094	-0.593301	-20.6667
FBgn0032395	CG6734-PA	CG6734	2L	43	27	98	152	1953	38.66	0.00107307	-0.154127	-1.47014
FBgn0001202	CG10653-PA	hk	2L	5	1	13	70	679	39.79	0.00107879	-0.263693	-25.9231
FBgn0052988	CG32988-PA	CG32988	2L	4	37	14	18	246	38.96	0.00107911	0.450505	0.861004
FBgn0039453	CG6403-PA	CG6403	3R	1	18	11	8	150	35.67	0.00109803	0.608974	0.959596
FBgn0263220	CG32688-PA	Hk	X	2	16	37	31	535	37.57	0.0010986	0.289143	0.89527
FBgn0028695	CG7762-PA	Rpn1	3L	5	4	5	65	919	36.06	0.00111336	-0.442029	-15.25
FBgn0037014	CG13251-PA	CG13251	3L	27	37	17	77	1077	36.26	0.00115177	-0.289075	-2.30525
FBgn0036550	CG17026-PA	CG17026	3L	10	1	10	21	284	35.52	0.00115359	-0.454545	-20
FBgn0029643	CG14420-PA	CG14420	X	1	22	17	23	290	35.86	0.00115376	0.433333	0.938503
FBgn0034223	CG6522-PA	CG6522	2R	27	9	53	68	816	40.24	0.0011642	-0.220617	-2.84906
FBgn0031500	CG17221-PA	CG17221	2L	19	9	11	30	413	36.12	0.00117972	-0.402564	-4.75758
FBgn0260660	CG42543-PG	CG42543	3L	5	16	47	26	837	36.52	0.00122105	0.284799	0.827128
FBgn0037280	CG1126-PA	CG1126	3R	7	5	3	31	381	37.67	0.00123261	-0.561111	-13.4667
FBgn0030556	CG1810-PA	mRNA-capping-enzyme	X	2	44	26	69	646	39.43	0.00123357	0.317952	0.879371
FBgn0052650	CG32650-PA	CG32650	X	8	35	33	34	342	36.42	0.00125271	0.312124	0.764502
FBgn0036996	CG5932-PA	CG5932	3L	9	13	2	35	399	36.41	0.0012717	-0.547348	-11.1154
FBgn0038303	CG6623-PA	CG6623	3R	13	8	36	111	1145	36.87	0.00127735	-0.198079	-4.01042
FBgn0032598	CG17905-PA	ChLD3	2L	19	3	38	43	577	38.31	0.00128927	-0.268116	-6.16667
FBgn0035647	CG10486-PB	CG10486	3L	6	15	74	36	706	37.85	0.00129012	0.219118	0.805405
FBgn0033949	CG10131-PA	CG10131	2R	20	4	25	32	315	40.34	0.00130993	-0.333333	-5.4
FBgn0033362	CG8172-PF	CG8172	2R	11	3	16	40	559	38.14	0.00132396	-0.33764	-8.16667
FBgn0035959	CG4911-PA	CG4911	3L	6	35	15	14	450	37.72	0.00133001	0.428571	0.84
FBgn0031209	CG2657-PB	CG2657	2L	14	27	5	58	842	38.4	0.00133811	-0.419195	-5.01481
FBgn0034279	CG18635-PA	CG18635	2R	25	9	42	62	647	40.45	0.00134361	-0.246374	-3.10053
FBgn0031258	CG4297-PB	CG4297	2L	39	59	30	117	1482	37.55	0.00134823	-0.22999	-1.57797
FBgn0010173	CG9633-PA	RpA-70	3R	8	4	6	33	603	37.01	0.00135159	-0.46332	-10
FBgn0001297	CG33956-PF	kay	3R	14	50	36	38	627	33.44	0.00135468	0.288182	0.704444
FBgn0026592	CG1079-PA	Fie	3L	11	0	20	22	250	38.35	0.00138308	-0.354839	NA
FBgn0026385	CG13206-PA	Or47b	2R	2	14	30	21	412	38.92	0.00138781	0.3375	0.9
FBgn0021768	CG9710-PA	nudC	3L	2	15	17	10	332	35.64	0.00141328	0.494737	0.921569
FBgn0050181	CG30181-PA	CG30181	2R	9	35	28	24	366	38.16	0.00142862	0.349977	0.779592
FBgn0040465	CG12767-PA	Dip3	2R	3	15	24	14	348	39.68	0.00151265	0.40613	0.883333
FBgn0037513	CG3027-PA	pyd3	3R	5	2	7	52	386	36.78	0.00152036	-0.37963	-17.5714
FBgn0039316	CG11893-PA	CG11893	3R	19	25	5	39	416	36.29	0.00152613	-0.401042	-4.928
FBgn0250843	CG4904-PA	Pros35	2L	1	16	18	16	279	39.33	0.0015685	0.447368	0.944444
FBgn0000527	CG3331-PA	e	3R	16	5	58	96	879	36.07	0.00158922	-0.166711	-4.29655
FBgn0020385	CG4067-PB	pug	3R	20	11	38	81	966	37.07	0.00159796	-0.225262	-2.8756
FBgn0025608	CG10372-PA	Faf	2L	7	9	2	36	464	38.98	0.00160642	-0.577778	-13
FBgn0036057	CG14164-PA	CG14164	3L	2	21	17	18	186	37.97	0.00163521	0.433198	0.89916
FBgn0033886	CG13349-PD	CG13349	2R	1	10	28	16	424	38.54	0.0016411	0.350133	0.942857
FBgn0037816	CG6345-PA	CG6345	3R	16	14	14	56	583	37.71	0.0016435	-0.333333	-3.57143
FBgn0034262	CG14485-PA	swi2	2R	8	20	42	23	496	40.82	0.00165301	0.305116	0.780952
FBgn0037772	CG12807-PA	CG12807	3R	13	8	10	40	636	36.1	0.00165455	-0.398551	-5.5
FBgn0038057	CG12267-PA	CG12267	3R	6	3	7	46	521	37.9	0.00166107	-0.400314	-12.1429
FBgn0037853	CG14696-PA	CG14696	3R	12	6	13	41	457	37.3	0.00167104	-0.35234	-5.30769
FBgn0265575	CG2913-PA	yin	X	9	31	44	38	731	39.32	0.0016716	0.279464	0.749267
FBgn0086916	CG11281-PA	snky	3L	2	13	18	10	221	36.84	0.001681	0.465217	0.91453
FBgn0033846	CG6061-PB	mip120	2R	17	60	47	58	945	40.21	0.0016866	0.24285	0.650355
FBgn0261671	CG4841-PA	CG4841	2L	25	17	96	194	1874	39.04	0.001709	-0.126043	-1.97181
FBgn0030731	CG3415-PA	CG3415	X	7	28	38	35	587	38.39	0.00173392	0.288889	0.769737
FBgn0036329	CG11262-PA	CG11262	3L	7	31	35	35	702	36.84	0.00175008	0.30303	0.774194
FBgn0261641	CG33097-PA	CG33097	3R	8	11	4	48	752	35.84	0.00176759	-0.480226	-7.72727
FBgn0262614	CG31349-PH	pyd	3R	27	33	28	101	1421	35.92	0.00177653	-0.24464	-1.9513
FBgn0039343	CG5111-PA	CG5111	3R	11	40	41	42	613	36.77	0.00178178	0.276266	0.718293
FBgn0030824	CG5070-PA	CG5070	X	0	21	16	34	209	36.45	0.00179376	0.381818	1
FBgn0038042	CG5657-PA	Scgbeta	3R	7	2	10	38	352	36.82	0.00179695	-0.361765	-12.3
FBgn0283659	CG4103-PA	CG4103	2L	13	3	9	20	286	37.97	0.00180264	-0.460474	-8.62963
FBgn0037801	CG3999-PA	CG3999	3R	13	10	17	63	730	37.48	0.00180402	-0.296347	-3.81765
FBgn0024997	CG2681-PA	CG2681	X	14	29	61	38	625	36.72	0.00182348	0.246169	0.699265
FBgn0038686	CG5555-PA	CG5555	3R	3	20	40	42	541	35.42	0.00184204	0.252813	0.8425
FBgn0037327	CG2087-PA	PEK	3R	12	28	7	87	1161	36.45	0.00186433	-0.388101	-4.32653
FBgn0037817	CG14680-PC	Cyp12e1	3R	15	13	9	41	498	37.97	0.0018871	-0.384259	-4.25641
FBgn0030943	CG6540-PA	CG6540	X	1	37	10	23	328	37.01	0.00191919	0.525758	0.937838
FBgn0039790	CG2246-PA	CG2246	3R	1	11	24	14	283	37.58	0.00192151	0.4	0.94697
FBgn0032434	CG5421-PA	CG5421	2L	9	37	29	29	426	38.6	0.00194542	0.323764	0.756757
FBgn0085434	CG34405-PC	NaCP60E	2R	18	29	31	162	2800	39.7	0.00195436	-0.215514	-2.2436
FBgn0024806	CG7020-PA	DIP2	3L	8	22	8	130	1771	38.14	0.00196886	-0.355263	-4.90909
FBgn0039812	CG15548-PA	CG15548	3R	32	71	64	60	807	37.77	0.00197246	0.208651	0.577465
FBgn0037856	CG4674-PA	CG4674	3R	12	7	13	44	520	36.5	0.00197539	-0.342745	-4.8022
FBgn0002563	CG4178-PA	Lsp1beta	2L	7	15	50	20	642	35.13	0.00197567	0.305764	0.813333
FBgn0031058	CG14227-PB	CG14227	X	7	48	18	25	283	39.36	0.00200147	0.377534	0.797454
FBgn0028562	CG17975-PA	sut2	2R	12	14	8	51	491	39.56	0.00201111	-0.384615	-4.46429
FBgn0051098	CG31098-PA	CG31098	3R	8	4	8	37	417	35.88	0.0020247	-0.402439	-8.25
FBgn0051267	CG31267-PA	CG31267	3R	5	19	27	17	275	35.87	0.00205309	0.371528	0.834308
FBgn0035443	CG12010-PB	CG12010	3L	35	32	28	71	717	38.59	0.00207944	-0.244876	-1.77344
FBgn0259226	CG42326-PD	CG42326	2R	16	7	42	82	951	38.97	0.00208936	-0.19721	-3.46259
FBgn0086130	CG3561-PA	KH1	2L	12	22	7	67	535	37.41	0.00211872	-0.384388	-4.22078
FBgn0037399	CG15581-PA	Or83c	3R	8	13	3	45	397	37.29	0.00212105	-0.503135	-8.23077
FBgn0264707	CG42377-PA	CG42377	3L	46	87	41	171	2419	37.35	0.00213661	-0.191526	-1.20521
FBgn0036474	CG17871-PB	Or71a	3L	16	14	7	33	378	35.2	0.00215078	-0.39778	-4.38776
FBgn0037021	CG11399-PB	CG11399	3L	9	13	6	57	920	35.79	0.00215683	-0.414286	-5.57692
FBgn0019830	CG3057-PA	colt	2L	0	15	17	22	286	35.29	0.00216176	0.405405	1
FBgn0010395	CG1762-PA	betaInt-nu	2L	18	14	12	42	681	40.23	0.00217399	-0.35	-3.5
FBgn0031536	CG3248-PA	Cog3	2L	26	38	91	50	905	37.19	0.00218742	0.209596	0.62406
FBgn0038691	CG5250-PA	CG5250	3R	3	19	21	17	311	35.34	0.00226374	0.402778	0.87218
FBgn0026761	CG3152-PA	Trap1	2R	14	10	18	59	691	39.52	0.00228266	-0.292572	-3.58889
FBgn0266369	CG9342-PA	Mtp	2L	23	26	14	58	886	40.18	0.00230755	-0.312098	-2.66484
FBgn0033322	CG8584-PA	CG8584	2R	1	19	16	21	280	39.2	0.00239005	0.416176	0.930921
FBgn0034071	CG8405-PA	CG8405	2R	17	45	47	41	857	38.61	0.00241272	0.257631	0.670449
FBgn0003321	CG1664-PA	sbr	X	3	42	23	52	633	38.95	0.00242457	0.331424	0.838509
FBgn0261363	CG2952-PA	Dox-A3	2R	10	19	69	34	634	38.06	0.00242565	0.231908	0.740656
FBgn0261258	CG6014-PA	CG6014	3L	17	23	10	57	653	37.52	0.00246998	-0.34213	-3.21304
FBgn0030320	CG2247-PA	CG2247	X	13	167	17	62	616	39.58	0.00247185	0.295924	0.716097
FBgn0024993	CG2662-PA	CG2662	X	7	40	20	24	338	37.98	0.00248444	0.365741	0.79
FBgn0037363	CG1347-PB	CG1347	3R	14	35	8	89	1355	36.52	0.00250661	-0.354106	-3.45
FBgn0042083	CG3267-PA	CG3267	2R	11	11	10	58	578	39.35	0.00252255	-0.364389	-4.8
FBgn0029812	CG18341-PA	CG18341	X	2	18	26	27	307	38.61	0.00255325	0.328571	0.884615
FBgn0037561	CG9630-PA	CG9630	3R	12	11	11	51	613	36.5	0.00256528	-0.34432	-4.05785
FBgn0034118	CG6251-PA	Nup62	2R	10	28	29	20	392	38.92	0.00259393	0.326923	0.753695
FBgn0264894	CG6043-PF	CG6043	2L	10	32	49	45	635	36.45	0.00259528	0.246093	0.71301
FBgn0029006	CG4943-PA	lack	2R	15	5	42	71	1060	40.41	0.00261111	-0.197368	-4.07143
FBgn0028746	CG18508-PA	CG18508	X	1	23	7	8	96	39.31	0.00261484	0.616935	0.950311
FBgn0034962	CG3167-PA	MAN1	2R	4	23	34	37	650	38.91	0.00262386	0.27807	0.810742
FBgn0038818	CG4058-PA	Nep4	3R	6	26	67	72	1040	36.04	0.00266269	0.183114	0.752009
FBgn0032156	CG13124-PA	CG13124	2L	5	23	32	30	504	39.09	0.00274821	0.298827	0.796196
FBgn0029898	CG14439-PA	CG14439	X	1	14	15	13	224	39.45	0.00277497	0.456019	0.938095
FBgn0025709	CG8083-PA	CG8083	2R	11	10	12	59	603	39.56	0.00285299	-0.333333	-4.40833
FBgn0053056	CG33056-PA	CG33056	3L	6	3	4	28	343	36.93	0.00285764	-0.503226	-13
FBgn0052064	CG32064-PA	CG32064	3L	0	13	28	37	524	35.77	0.00290227	0.26	1
FBgn0259166	CG42271-PC	CG42271	X	16	48	84	95	1258	37.66	0.00290358	0.175664	0.623016
FBgn0086898	CG12342-PA	dgo	2R	22	17	25	64	927	38.47	0.00290369	-0.258209	-2.31294
FBgn0013987	CG3086-PB	MAPk-Ak2	X	0	26	13	36	325	38.84	0.00292282	0.419355	1
FBgn0037937	CG6913-PA	Fer3	3R	4	0	4	21	195	36.92	0.00294724	-0.5	NA
FBgn0038649	CG7718-PA	CG7718	3R	5	3	7	54	494	35	0.00295335	-0.364035	-11.8571
FBgn0038058	CG5608-PA	CG5608	3R	8	9	10	69	655	38.02	0.00296619	-0.32906	-5.13333
FBgn0036439	CG13474-PA	CG13474	3L	2	22	8	7	148	35.92	0.00298733	0.558621	0.920455
FBgn0037379	CG10979-PA	CG10979	3R	13	25	6	59	959	36.47	0.00301366	-0.386591	-4.11333
FBgn0051660	CG31660-PC	CG31660	2L	17	22	76	30	900	37.37	0.00307102	0.240281	0.694976
FBgn0037770	CG5358-PA	Art4	3R	7	4	4	26	529	35.99	0.00308211	-0.50303	-10.375
FBgn0028668	CG32089-PA	Vha16-2	3L	0	7	19	11	157	36.29	0.00309107	0.388889	1
FBgn0036150	CG6185-PA	CG6185	3L	18	35	77	53	699	36.59	0.00312253	0.208254	0.646011
FBgn0261556	CG42348-PC	CG42348	3L	19	36	11	74	1019	35.04	0.00313855	-0.306061	-2.55051
FBgn0033348	CG8247-PB	CG8247	2R	22	31	10	54	591	39.58	0.0031694	-0.322794	-2.83226
FBgn0032685	CG10211-PA	CG10211	2L	14	6	70	130	1394	39.42	0.00319788	-0.122549	-3.33333
FBgn0262617	CG11872-PA	CG11872	3R	23	32	24	97	1436	37.25	0.00320074	-0.2413	-1.90495
FBgn0031434	CG3227-PA	insv	2L	3	25	14	15	372	36.63	0.00320841	0.448529	0.871429
FBgn0052594	CG32594-PC	CG32594	X	6	54	24	52	596	40.45	0.00321114	0.309434	0.759259
FBgn0037696	CG9362-PA	CG9362	3R	9	9	2	24	246	36.76	0.00322025	-0.545455	-11
FBgn0263132	CG2989-PB	Cht6	X	16	37	67	56	986	39.81	0.00323153	0.205078	0.638564
FBgn0036218	CG14128-PB	CG14128	3L	28	81	33	35	558	38.13	0.00323331	0.239259	0.633371
FBgn0031216	CG11376-PA	CG11376	2L	12	18	18	109	2064	38.47	0.00325489	-0.258268	-3.03704
FBgn0033354	CG13745-PA	CG13745	2R	34	53	39	143	1477	40.12	0.00325822	-0.195345	-1.3522
FBgn0026160	CG7958-PC	tna	3L	12	22	50	25	785	33.71	0.00326602	0.274537	0.727273
FBgn0024250	CG9653-PA	brk	X	6	32	25	29	625	37.82	0.00328475	0.331042	0.7825
FBgn0035150	CG12189-PA	Rev1	3L	14	87	35	78	960	37.72	0.00329926	0.241558	0.641379
FBgn0032191	CG5734-PA	CG5734	2L	19	4	33	39	490	38.49	0.00330381	-0.272361	-4.61364
FBgn0025807	CG3945-PB	Rad9	3L	8	5	5	28	456	34.85	0.00330474	-0.463869	-7.96
FBgn0031654	CG8869-PA	Jon25Bii	2L	1	18	10	10	242	34.92	0.00334205	0.551948	0.944444
FBgn0000520	CG2714-PA	crm	X	16	57	54	72	975	38.27	0.00334435	0.213289	0.625731
FBgn0032479	CG16974-PA	CG16974	2L	32	25	42	87	1254	38.56	0.00334635	-0.209218	-1.65143
FBgn0052026	CG32026-PA	CG32026	3L	20	45	66	57	716	37.48	0.0033838	0.208618	0.616162
FBgn0037017	CG4074-PA	CG4074	3L	5	3	5	41	295	37.07	0.00340374	-0.431818	-12.6667
FBgn0033375	CG8078-PA	CG8078	2R	6	2	9	38	342	39.03	0.003423	-0.35	-11.6667
FBgn0019938	CG10122-PA	RpI1	2R	11	36	102	117	1642	40.98	0.00343743	0.137949	0.64951
FBgn0051198	CG31198-PA	CG31198	3R	10	51	35	54	940	37.27	0.00346863	0.263492	0.697479
FBgn0002932	CG11988-PB	neur	3R	8	5	11	48	753	35.55	0.00347238	-0.326713	-5.98182
FBgn0010113	CG15532-PC	hdc	3R	18	48	50	48	856	34.84	0.00348022	0.235294	0.64
FBgn0030918	CG15056-PA	CG15056	X	5	137	11	56	392	40.9	0.00349645	0.397345	0.8142
FBgn0039694	CG7615-PA	fig	3R	9	16	42	17	314	35.11	0.00349994	0.308378	0.772321
FBgn0004513	CG10181-PA	Mdr65	3L	20	7	90	118	1302	38.11	0.0035398	-0.125818	-2.74603
FBgn0010399	CG2902-PA	Nmdar1	3R	7	5	11	58	997	35.64	0.00355987	-0.309524	-6.38182
FBgn0039150	CG13605-PB	CG13605	3R	5	27	32	37	668	35.41	0.00358489	0.28674	0.78588
FBgn0030330	CG1841-PA	Tango10	X	3	26	27	39	562	38.12	0.00359719	0.3	0.833333
FBgn0083986	CG34150-PB	CG34150	3R	5	0	3	12	137	35.9	0.00361197	-0.625	NA
FBgn0028708	CG11993-PA	Mst85C	3R	7	9	2	30	233	35.22	0.00363574	-0.547009	-10.6667
FBgn0043806	CG32032-PA	CG32032	3L	4	12	32	15	275	36.66	0.00365215	0.333333	0.84375
FBgn0052082	CG32082-PC	CG32082	3L	32	9	69	63	1057	35.67	0.00365316	-0.191832	-2.24638
FBgn0032144	CG17633-PA	CG17633	2L	3	12	36	21	430	38.04	0.00365509	0.286713	0.854167
FBgn0037094	CG7611-PA	CG7611	3L	5	3	7	51	630	37.11	0.00365805	-0.361111	-11.1429
FBgn0038968	CG12499-PA	CG12499	3R	31	74	101	115	1929	38.06	0.00367355	0.156686	0.523013
FBgn0033917	CG8503-PA	CG8503	2R	11	6	6	25	317	40.2	0.00367918	-0.45351	-6.63889
FBgn0036913	CG8334-PA	CG8334	3L	15	24	27	139	1735	35.17	0.0037133	-0.209904	-2.21759
FBgn0034403	CG18190-PB	CG18190	2R	8	1	6	17	248	41.4	0.00373192	-0.515873	-21.6667
FBgn0027949	CG10364-PA	msb1l	2L	15	13	8	36	380	39.39	0.00373893	-0.386868	-4.19231
FBgn0038189	CG9927-PA	Art6	3R	8	18	34	17	341	35.56	0.00374457	0.32381	0.777778
FBgn0038797	CG4323-PA	CG4323	3R	0	8	22	15	304	36.3	0.00375816	0.347826	1
FBgn0028500	CG9063-PA	CG9063	3L	14	27	17	120	1427	37.55	0.00378935	-0.267939	-2.66013
FBgn0003742	CG10128-PC	tra2	2R	0	21	10	22	223	39.84	0.00380893	0.488372	1
FBgn0037556	CG9636-PB	CG9636	3R	13	10	6	28	462	36.85	0.00381997	-0.421053	-5.06667
FBgn0000629	CG6502-PA	E(z)	3L	6	13	86	40	734	35.81	0.00384306	0.180066	0.785331
FBgn0016926	CG4710-PB	Pino	2L	3	12	13	4	233	35.89	0.0038476	0.5625	0.923077
FBgn0034904	CG15800-PA	CG15800	2R	3	18	16	13	157	39.36	0.0038505	0.42275	0.864583
FBgn0036995	CG5195-PA	CG5195	3L	13	21	25	138	1535	36.92	0.00390571	-0.21003	-2.41714
FBgn0046685	CG31127-PA	Wsck	3R	27	12	36	52	791	35.1	0.00393295	-0.241071	-2.25
FBgn0039679	CG18287-PA	ppk19	3R	7	23	26	18	316	37.01	0.00393545	0.348854	0.789298
FBgn0031573	CG3407-PA	CG3407	2L	22	21	99	32	714	39.88	0.00393657	0.214408	0.661376
FBgn0032645	CG15142-PA	CG15142	2L	6	24	14	9	202	38.25	0.00394113	0.427273	0.839286
FBgn0036494	CG7250-PA	Toll-6	3L	17	8	53	93	1475	34.85	0.0039426	-0.163649	-2.72877
FBgn0040513	CG1669-PA	kappaB-Ras	2R	4	1	2	20	201	38.73	0.00397622	-0.619048	-39
FBgn0261383	CG3125-PA	l(1)G0060	X	7	49	26	47	611	37.4	0.00398319	0.298295	0.741758
FBgn0029861	CG3815-PA	CG3815	X	0	11	22	24	350	37.31	0.00399183	0.314286	1
FBgn0261714	CG4795-PB	Cpn	3R	91	135	33	98	833	36.76	0.00400511	-0.154472	-1.0018
FBgn0031249	CG11911-PA	CG11911	2L	2	18	12	11	277	37.78	0.00400982	0.477833	0.898148
FBgn0030101	CG12118-PA	CG12118	X	0	37	7	27	284	38.77	0.00404516	0.578125	1
FBgn0011569	CG6577-PA	can	3L	28	125	39	74	919	38.2	0.00405977	0.21023	0.574974
FBgn0031239	CG17075-PA	CG17075	2L	20	17	23	64	968	37.62	0.00408211	-0.25524	-2.27366
FBgn0030600	CG32592-PA	hiw	X	21	52	161	178	2522	39.29	0.00408339	0.110702	0.553512
FBgn0030613	CG5627-PB	rab3-GEF	X	10	37	80	100	1498	38.68	0.00421234	0.158962	0.662162
FBgn0261836	CG14035-PA	CG14035	2L	5	15	23	11	285	34.01	0.00433749	0.398352	0.84058
FBgn0033440	CG10459-PA	CG10459	2R	1	30	11	26	322	39.43	0.00434374	0.452381	0.921212
FBgn0262508	CG32353-PA	CG32353	3L	42	12	68	55	799	35.83	0.00444942	-0.202714	-1.83088
FBgn0003308	CG7642-PA	ry	3R	13	6	39	80	929	36.34	0.0044663	-0.180233	-3.44444
FBgn0000356	CG6533-PA	Cp16	3L	3	11	15	5	138	38.44	0.00446903	0.520833	0.909091
FBgn0051679	CG31679-PA	CG31679	2L	2	24	16	24	337	36.97	0.00447576	0.388889	0.875
FBgn0034628	CG9707-PA	Acox57D-p	2R	11	39	47	55	677	36.68	0.00449149	0.225238	0.66994
FBgn0039106	CG10301-PB	CG10301	3R	5	0	13	31	306	36.53	0.00449319	-0.277778	NA
FBgn0031441	CG9962-PA	CG9962	2L	4	51	12	27	319	36.9	0.00449862	0.403846	0.823529
FBgn0033400	CG2063-PA	CG2063	2R	6	4	3	25	244	39.51	0.00450637	-0.528736	-11.5
FBgn0000037	CG4356-PB	mAcR-60C	2R	12	5	19	43	805	37.95	0.00451507	-0.28293	-4.43158
FBgn0032188	CG13137-PA	CG13137	2L	13	71	24	43	334	39.53	0.00451586	0.271456	0.671948
FBgn0035598	CG4669-PA	CG4669	3L	5	13	77	43	610	37.62	0.00451735	0.171167	0.785215
FBgn0054029	CG34029-PA	CG34029	2R	3	20	12	10	99	37.22	0.00452733	0.466667	0.875
FBgn0040601	CG13643-PA	CG13643	3R	31	12	60	69	803	35.41	0.00456255	-0.192511	-1.97083
FBgn0024973	CG2701-PA	CG2701	X	13	54	35	48	642	38.07	0.00458183	0.258578	0.669841
FBgn0037710	CG9393-PA	CG9393	3R	5	4	1	20	327	35.98	0.0045977	-0.666667	-24
FBgn0261461	CG42274-PD	RhoGAP18B	X	9	37	39	49	740	39.06	0.00466597	0.242733	0.694387
FBgn0035086	CG12851-PB	CG12851	2R	14	32	6	64	1079	40.06	0.00467495	-0.366667	-3.66667
FBgn0050115	CG30115-PE	CG30115	2R	20	31	88	51	877	39.34	0.00467962	0.192864	0.6261
FBgn0038737	CG11447-PA	CG11447	3R	7	3	5	23	250	36.26	0.00470849	-0.467949	-9.73333
FBgn0003149	CG5939-PA	Prm	3L	1	5	38	10	875	38.72	0.00472843	0.307692	0.947368
FBgn0262579	CG34373-PD	Ect4	3L	24	4	71	53	1637	38.25	0.00479031	-0.182456	-3.47887
FBgn0039743	CG7946-PA	CG7946	3R	7	15	39	18	454	34.72	0.0047908	0.302372	0.784615
FBgn0029521	CG17885-PA	Or1a	X	6	21	0	35	392	40.65	0.00481517	-0.625	NA
FBgn0001084	CG13396-PA	fy	2L	8	4	15	50	415	38.09	0.0048176	-0.273752	-5.66667
FBgn0036462	CG17166-PA	mRpL39	3L	5	2	4	26	333	35.97	0.00485806	-0.484127	-15.25
FBgn0011278	CG6545-PA	lbe	3R	5	0	16	36	463	34.36	0.00485992	-0.238095	NA
FBgn0037838	CG4089-PA	CG4089	3R	15	9	15	41	516	37.73	0.00490321	-0.32	-3.55556
FBgn0034667	CG13493-PA	comr	2R	16	100	22	48	596	37.24	0.00493023	0.254623	0.650909
FBgn0259243	CG42341-PO	Pka-R1	3L	4	0	7	26	422	36.2	0.00499659	-0.363636	NA
FBgn0266570	CG2982-PA	CG2982	X	8	94	15	47	641	40.12	0.00500748	0.318841	0.733333
FBgn0037933	CG14716-PA	Ho	3R	6	3	5	28	296	37.82	0.00501312	-0.44868	-10.2
FBgn0283467	CG3975-PA	CG3975	2L	15	28	37	21	431	36.99	0.00501661	0.282967	0.695946
FBgn0051547	CG31547-PB	CG31547	3R	7	6	15	78	1067	35.88	0.00504097	-0.246753	-5.06667
FBgn0000114	CG31762-PC	aret	2L	5	17	28	19	607	36.81	0.00504525	0.320707	0.80042
FBgn0037580	CG7415-PC	DppIII	3R	6	5	8	53	786	36.72	0.00506644	-0.342365	-6.95
FBgn0002937	CG9347-PA	ninaB	3R	17	9	26	55	620	36.6	0.00511622	-0.254724	-2.99573
FBgn0029724	CG15472-PA	CG15472	X	1	39	6	15	138	40.31	0.00524179	0.579365	0.935897
FBgn0037553	CG18249-PB	CG18249	3R	25	46	9	56	559	37.16	0.00525446	-0.284314	-2.38164
FBgn0034013	CG8166-PA	unc-5	2R	14	6	36	68	1068	39.85	0.00526811	-0.198919	-3.40741
FBgn0053526	CG33526-PA	PNUTS	2L	2	24	17	27	371	37.89	0.00529692	0.365325	0.867647
FBgn0270927	CG2135-PA	CG2135	3R	12	33	5	70	685	37.98	0.00532769	-0.385494	-4.09091
FBgn0261641	CG31367-PA	CG31367	3R	4	4	1	27	397	36.76	0.00534759	-0.670968	-26
FBgn0086695	CG2669-PA	hd	3R	8	17	3	46	568	35.91	0.00538159	-0.457431	-6.21569
FBgn0034276	CG6385-PA	CG6385	2R	43	13	74	62	894	40.02	0.00538282	-0.194188	-1.77131
FBgn0036770	CG5485-PA	Prestin	3L	17	8	31	57	740	34.67	0.00539169	-0.23109	-2.90726
FBgn0010772	CG2179-PA	Xe7	3R	6	25	1	60	783	36.21	0.00542691	-0.563025	-13.4
FBgn0030925	CG6361-PB	CG6361	X	10	30	39	35	399	39.47	0.00545063	0.257457	0.700855
FBgn0032835	CG16772-PA	CG16772	2L	25	16	15	35	307	38.67	0.00547281	-0.311275	-2.64583
FBgn0014859	CG1864-PD	Hr38	2L	5	31	35	52	592	37.75	0.00551727	0.248494	0.760369
FBgn0026372	CG7977-PA	RpL23A	3L	3	5	16	1	269	34	0.0055336	0.675439	0.9625
FBgn0264561	CG33214-PA	CG33214	3L	8	14	10	86	1011	37.7	0.00554419	-0.304444	-3.91429
FBgn0085444	CG34415-PC	CG34415	2R	26	91	73	121	1737	40.75	0.00559321	0.166619	0.526419
FBgn0020312	CG4050-PA	CG4050	2R	16	3	64	68	926	36.53	0.00562024	-0.157746	-4.66667
FBgn0036062	CG6685-PA	CG6685	3L	13	16	24	5	213	37.22	0.0056402	0.410553	0.830729
FBgn0032276	CG17098-PA	CG17098	2L	10	66	19	37	652	39.05	0.00568113	0.295949	0.704944
FBgn0036451	CG9425-PB	CG9425	3L	21	11	61	99	1576	35.24	0.00571992	-0.156098	-2.09836
FBgn0259168	CG42273-PH	mnb	X	11	35	33	32	974	36.63	0.00572199	0.272388	0.695238
FBgn0051561	CG31561-PA	Osi16	3R	9	4	5	19	278	35.97	0.00582146	-0.468944	-7.55
FBgn0037935	CG6834-PA	CG6834	3R	21	36	15	77	795	34.04	0.00584026	-0.264749	-1.99444
FBgn0032612	CG13282-PA	CG13282	2L	14	12	14	48	484	39.09	0.00593705	-0.3	-3
FBgn0034849	CG3500-PA	CG3500	2R	1	17	12	14	197	39.13	0.00594897	0.471464	0.931373
FBgn0025836	CG00000-PA	RhoGAP1A	X	11	43	5	90	1222	40.3	0.00601194	-0.364192	-3.60465
FBgn0013732	CG3273-PA	sced	2R	11	20	8	63	822	39.49	0.00603281	-0.337984	-3.33125
FBgn0004957	CG6205-PA	por	X	5	20	25	21	307	37.54	0.00606874	0.321138	0.79
FBgn0265003	CG3287-PB	CG3287	2R	9	7	3	20	449	39.63	0.00607053	-0.490741	-7.57143
FBgn0039357	CG4743-PA	CG4743	3R	7	1	13	27	297	36.57	0.00608596	-0.314286	-13.5385
FBgn0085391	CG34362-PA	CG34362	3R	3	9	24	9	472	34.23	0.00611384	0.388889	0.875
FBgn0039568	CG4815-PA	CG4815	3R	8	30	18	15	265	37.95	0.00611771	0.358974	0.777778
FBgn0039597	CG9997-PA	CG9997	3R	4	24	15	16	326	36.69	0.00613301	0.389474	0.822222
FBgn0037750	CG12946-PA	CG12946	3R	16	19	7	36	513	34.81	0.00615238	-0.350198	-3.33083
FBgn0024277	CG18214-PA	trio	3L	7	16	89	55	1266	36.96	0.00615342	0.152435	0.729635
FBgn0036519	CG7650-PA	CG7650	3L	5	0	9	21	276	34.63	0.00616698	-0.357143	NA
FBgn0039058	CG4624-PA	CG4624	3R	1	12	38	41	326	37.64	0.0061676	0.200774	0.910088
FBgn0031351	CG14352-PA	CG14352	2L	10	32	22	18	251	38.24	0.00622665	0.3275	0.744318
FBgn0032450	CG5776-PA	CG5776	2L	35	17	67	82	799	37.61	0.00625404	-0.17142	-1.51975
FBgn0262592	CG42520-PA	CG42520	3L	2	6	10	1	89	37.09	0.00627133	0.690476	0.966667
FBgn0002571	CG8695-PA	LvpL	2R	0	29	8	27	304	39.73	0.00628715	0.517857	1
FBgn0031301	CG14339-PA	CG14339	2L	17	31	68	47	788	37.48	0.00630656	0.197436	0.620968
FBgn0265184	CG42257-PG	CG42257	2R	7	27	27	25	384	36.27	0.00632875	0.313348	0.759945
FBgn0001108	CG9206-PA	Gl	3L	14	30	97	76	1261	36.57	0.00644973	0.156893	0.634364
FBgn0029867	CG3847-PA	CG3847	X	0	22	12	34	374	38.37	0.00647675	0.392857	1
FBgn0028544	CG16884-PA	CG16884	2L	3	7	24	6	262	36.95	0.00647739	0.42735	0.892857
FBgn0036806	CG4120-PA	Cyp12c1	3L	16	10	14	36	524	34.68	0.0065303	-0.315942	-3.11429
FBgn0031652	CG8873-PA	jet	2L	11	5	15	39	319	38.21	0.0065495	-0.309441	-4.72
FBgn0039873	CG2191-PA	Smvt	3R	13	13	9	42	591	38	0.00659759	-0.354545	-3.66667
FBgn0039625	CG14517-PA	beta4GalNAcTB	3R	7	9	2	26	323	35.82	0.00662423	-0.520635	-9.11111
FBgn0261549	CG34344-PA	rdgA	X	9	2	35	62	760	38.23	0.00678078	-0.173295	-6.97143
FBgn0038598	CG7131-PA	CG7131	3R	0	5	29	14	242	33.99	0.00679085	0.263158	1
FBgn0032876	CG1962-PA	CG1962	2L	12	5	26	51	789	40.17	0.00679341	-0.226504	-3.70769
FBgn0030554	CG1434-PA	CG1434	X	5	21	42	43	473	38.51	0.00679554	0.221742	0.756236
FBgn0263200	CG9232-PA	CG9232	2L	7	3	8	29	350	39.11	0.00681191	-0.372917	-7.45833
FBgn0037375	CG1193-PD	CG1193	3R	5	6	5	53	608	35.14	0.0068329	-0.398305	-7.83333
FBgn0034965	CG13568-PD	CG13568	2R	11	73	20	40	425	39.6	0.00683555	0.291179	0.69863
FBgn0034052	CG8299-PA	CG8299	2R	2	6	21	5	260	37.58	0.00686493	0.458498	0.920635
FBgn0032752	CG10702-PA	CG10702	2L	24	26	29	83	946	39.54	0.00686873	-0.214298	-1.64191
FBgn0029088	CG2019-PA	disp	3R	8	26	8	118	1177	36.93	0.00688498	-0.319444	-3.53846
FBgn0042105	CG18748-PB	CG18748	3R	15	12	6	24	320	37.21	0.00694345	-0.380952	-4
FBgn0261671	CG42555-PA	CG42555	2L	12	4	93	147	1761	39.19	0.00695131	-0.0877956	-3.74194
FBgn0263934	CG12835-PA	CG12835	2R	12	7	6	21	328	37.55	0.00699406	-0.416667	-5
FBgn0031298	CG4428-PA	Atg4	2L	17	1	29	19	411	36.7	0.00702233	-0.319565	-10.1379
FBgn0266282	CG5524-PA	CG5524	3R	23	95	45	84	1116	36.75	0.00706445	0.192491	0.54807
FBgn0038105	CG8063-PA	yellow-f2	3R	10	12	7	42	452	36.4	0.00707237	-0.366013	-4
FBgn0030581	CG14408-PA	CG14408	X	8	28	38	38	635	38.2	0.00717088	0.250329	0.714286
FBgn0039788	CG2241-PA	CG2241	3R	1	10	41	33	399	37.92	0.00721028	0.208749	0.919512
FBgn0050022	CG30022-PB	CG30022	2R	9	1	9	17	206	37.51	0.00723026	-0.444444	-16
FBgn0037467	CG1104-PA	CG1104	3R	13	18	15	73	782	37.14	0.00724345	-0.266484	-2.51481
FBgn0013725	CG10108-PA	phyl	2R	14	23	45	23	395	39.11	0.00729793	0.262712	0.688889
FBgn0015561	CG1650-PA	unpg	2R	17	9	17	37	478	37.36	0.00729973	-0.304348	-3.11111
FBgn0038491	CG5292-PA	CG5292	3R	1	14	9	8	159	32.98	0.00731932	0.536364	0.936508
FBgn0035308	CG15822-PB	CG15822	3L	53	12	105	62	1279	36.89	0.00736703	-0.173281	-1.60794
FBgn0031002	CG14196-PA	CG14196	X	4	20	31	33	600	38.8	0.00738064	0.263073	0.787097
FBgn0035665	CG6483-PA	Jon65Aiii	3L	5	28	11	11	274	36.34	0.00742062	0.405449	0.821429
FBgn0041710	CG18550-PA	yellow-f	3R	13	23	6	48	418	36.92	0.00745235	-0.360267	-3.52174
FBgn0265264	CG17097-PB	CG17097	2L	33	127	44	82	815	39.73	0.00746758	0.179084	0.515748
FBgn0031784	CG9222-PA	CG9222	2L	0	5	28	14	337	39.37	0.00758048	0.263158	1
FBgn0000158	CG10422-PA	bam	3R	8	70	14	33	435	35.74	0.00760261	0.315975	0.730612
FBgn0259795	CG4750-PA	loopin-1	2R	2	12	42	35	526	38.12	0.00761236	0.209865	0.861111
FBgn0035286	CG13924-PB	CG13924	3L	13	17	56	22	478	36.81	0.00763768	0.247492	0.69958
FBgn0260936	CG5505-PD	Usp36	3L	11	51	36	59	1025	37.05	0.00765605	0.229594	0.646514
FBgn0030622	CG9101-PA	CG9101	X	5	19	15	9	198	35.52	0.00766362	0.428571	0.842105
FBgn0035401	CG1291-PA	CG1291	3L	17	3	28	28	424	36.42	0.00771624	-0.281004	-4.66667
FBgn0038273	CG14860-PB	CG14860	3R	14	16	3	23	253	38.01	0.00775708	-0.413273	-5.70833
FBgn0039145	CG6000-PA	CG6000	3R	12	2	5	10	148	36.45	0.00777506	-0.539216	-11
FBgn0028671	CG1709-PC	Vha100-1	3R	10	1	40	48	854	35.63	0.00778039	-0.179592	-11
FBgn0031001	CG7884-PA	CG7884	X	29	58	67	61	908	37.97	0.00779621	0.185312	0.544776
FBgn0031512	CG15404-PA	CG15404	2L	1	18	8	10	122	37	0.00781649	0.531746	0.930556
FBgn0037134	CG7407-PA	CG7407	3L	4	4	0	15	168	38	0.00790514	-0.789474	NA
FBgn0008636	CG33152-PA	hbn	2R	9	16	37	17	395	35.56	0.00794793	0.289196	0.741554
FBgn0259241	CG42339-PB	CG42339	X	15	6	16	30	389	36.96	0.0079506	-0.317204	-3.6875
FBgn0001090	CG7088-PA	bnb	X	8	33	24	27	423	36.66	0.00800729	0.3	0.727273
FBgn0052121	CG32121-PB	CG32121	3L	15	8	28	56	609	35.81	0.00806878	-0.223837	-2.75
FBgn0051928	CG31928-PA	CG31928	2L	20	30	42	22	418	37.83	0.00813022	0.254342	0.650794
FBgn0002906	CG6920-PA	mus309	3R	20	66	17	149	1480	37.57	0.00815245	-0.233564	-1.65597
FBgn0051040	CG31040-PA	Cog7	3R	12	5	37	67	742	36.37	0.00824072	-0.175454	-3.34595
FBgn0015230	CG3853-PA	Glut3	3R	5	36	25	46	499	35.05	0.00828122	0.272358	0.744444
FBgn0020378	CG1343-PD	Sp1	X	3	38	22	53	539	36.26	0.00830944	0.297582	0.809809
FBgn0037276	CG17387-PA	CG17387	3R	6	13	6	78	967	37.52	0.00833094	-0.357143	-5
FBgn0002466	CG10522-PA	sti	3L	52	24	129	125	1837	37.81	0.00838741	-0.126219	-1.09948
FBgn0001124	CG8430-PB	Got1	2R	4	16	30	24	437	39.26	0.00842378	0.282353	0.8
FBgn0050401	CG30401-PA	CG30401	2R	5	20	21	17	275	36.76	0.00844709	0.348233	0.797619
FBgn0036849	CG14079-PA	CG14079	3L	6	2	7	25	269	34.52	0.00845118	-0.387464	-9.71429
FBgn0261565	CG33256-PA	CG33256	3L	60	33	98	107	1418	35.73	0.00852624	-0.144033	-0.985158
FBgn0036790	CG7285-PA	star1	3L	11	1	27	29	483	34.4	0.00852663	-0.25614	-10.8148
FBgn0032447	CG6167-PA	PICK1	2L	9	0	36	34	497	37.48	0.00853035	-0.2	NA
FBgn0266129	CG16778-PA	Tkr	2R	19	22	25	83	1028	39.71	0.00853268	-0.222294	-1.86727
FBgn0039673	CG7568-PB	CG7568	3R	23	10	22	33	446	36.64	0.00861691	-0.278553	-2.45
FBgn0036187	CG11660-PA	CG11660	3L	8	24	56	52	582	37.8	0.00861787	0.190789	0.690476
FBgn0036018	CG3335-PA	CG3335	3L	20	6	58	65	797	37.64	0.008632	-0.171903	-2.73563
FBgn0038252	CG3509-PA	CG3509	3R	6	42	17	30	351	37.11	0.00866921	0.322464	0.747899
FBgn0016078	CG8804-PA	wun	2R	16	7	7	17	300	39.47	0.00867213	-0.403986	-4.55102
FBgn0026371	CG7186-PA	SAK	3L	11	12	9	47	769	38.16	0.00867832	-0.34661	-3.78704
FBgn0036875	CG9449-PF	CG9449	3L	6	1	5	15	392	35.36	0.00869565	-0.482955	-17
FBgn0052418	CG32418-PA	CG32418	3L	7	16	28	14	263	37.59	0.00870029	0.333333	0.78125
FBgn0038049	CG5844-PA	CG5844	3R	4	2	5	36	378	36.56	0.00870308	-0.391813	-13.4
FBgn0032819	CG10463-PA	CG10463	2L	23	13	28	48	599	39.65	0.00872183	-0.237866	-2.03297
FBgn0036677	CG13023-PA	CG13023	3L	7	30	27	32	403	34.06	0.00874258	0.277989	0.723457
FBgn0036654	CG9692-PB	CG9692	3L	9	40	17	20	382	35.5	0.00875628	0.320513	0.735294
FBgn0029882	CG3226-PA	CG3226	X	2	15	20	21	230	39.93	0.00876255	0.325758	0.86
FBgn0001259	CG16993-PA	in	3L	17	16	21	62	868	36.26	0.0088367	-0.24224	-2.1369
FBgn0086674	CG32632-PB	Tango13	X	3	18	12	9	481	38.39	0.00884048	0.466667	0.875
FBgn0034658	CG7975-PA	Grx-1	2R	1	5	19	5	116	36.68	0.00884173	0.45	0.947368
FBgn0034856	CG9891-PA	yellow-d2	2R	8	3	8	25	412	39.02	0.00889115	-0.392857	-7.33333
FBgn0031008	CG8010-PA	CG8010	X	8	41	17	23	375	37.93	0.00889413	0.320625	0.736011
FBgn0046258	CG12880-PA	CG12880	3R	7	19	20	12	325	34.98	0.00893255	0.353644	0.778947
FBgn0015584	CG8622-PA	Acp53Ea	2R	1	10	13	9	120	41.02	0.00894197	0.454887	0.930769
FBgn0000928	CG2706-PA	fs(1)Yb	X	28	159	30	76	962	38.67	0.00906122	0.193837	0.553878
FBgn0038324	CG5038-PA	CG5038	3R	13	6	26	50	705	36.5	0.00917059	-0.22619	-3.16667
FBgn0053531	CG33531-PA	Ddr	2L	32	6	63	40	1052	38.83	0.00917308	-0.206407	-2.38624
FBgn0025573	CG3245-PA	PpN58A	2R	2	8	32	14	314	36.59	0.00921385	0.304813	0.890625
FBgn0261929	CG8007-PB	CG8007	3R	9	7	14	57	613	36	0.00922892	-0.281929	-4.23469
FBgn0010114	CG2040-PA	hig	2R	11	4	19	36	923	37.23	0.00926256	-0.266667	-4.21053
FBgn0011837	CG4070-PA	Tis11	X	4	30	16	25	395	36.26	0.009276	0.345455	0.791667
FBgn0038878	CG3301-PA	CG3301	3R	8	2	12	27	250	35.68	0.00927611	-0.331034	-8
FBgn0260655	CG8793-PA	l(3)76BDm	3L	14	15	28	99	1319	35.88	0.00929878	-0.201754	-2.3
FBgn0265297	CG5119-PA	pAbp	2R	1	20	22	42	629	40.18	0.0093721	0.279102	0.904545
FBgn0036765	CG7408-PB	CG7408	3L	15	17	15	58	585	34.53	0.00937765	-0.273333	-2.41176
FBgn0033581	CG12391-PA	CG12391	2R	10	44	27	38	580	37.88	0.0094202	0.266315	0.680135
FBgn0011766	CG6376-PA	E2f	3R	13	57	36	59	767	35.76	0.00944821	0.226073	0.626218
FBgn0039623	CG1951-PA	CG1951	3R	9	4	19	47	833	36.74	0.00948958	-0.242997	-4.56579
FBgn0038651	CG14299-PC	CG14299	3R	50	62	81	184	2250	35.86	0.00950197	-0.129647	-0.831939
FBgn0028387	CG5229-PA	chm	2L	7	13	65	30	804	39.35	0.00956576	0.205103	0.751479
FBgn0004581	CG30170-PA	bgcn	2R	10	35	46	55	778	38.9	0.00956597	0.210317	0.658385
FBgn0033919	CG8547-PC	CG8547	2R	16	4	27	32	618	39.58	0.00958592	-0.260982	-3.74074
FBgn0051559	CG31559-PA	CG31559	3R	8	6	5	28	452	34.95	0.00976326	-0.438914	-6.46667
FBgn0038000	CG10014-PA	CG10014	3R	9	16	6	54	419	36.63	0.00976879	-0.371429	-4.0625
FBgn0000405	CG3510-PA	CycB	2R	1	9	21	14	384	39.34	0.00978298	0.34585	0.925926
FBgn0053927	CG33927-PA	CG33927	3R	6	7	2	24	182	37.96	0.00981089	-0.524194	-9.28571
FBgn0050159	CG30159-PA	CG30159	2R	5	3	3	22	239	37.96	0.00989624	-0.505	-11.2222
FBgn0028879	CG15270-PA	CG15270	2L	24	35	99	65	1335	37.41	0.0099269	0.154878	0.549784
FBgn0035802	CG33275-PB	CG33275	3L	28	34	110	60	1359	37.8	0.00995509	0.158804	0.550802
FBgn0033207	CG12826-PA	CG12826	2R	4	0	5	16	130	37.93	0.00996047	-0.444444	NA
FBgn0038076	CG6802-PA	Cyp313a4	3R	7	8	8	50	494	37.05	0.0099612	-0.328736	-4.46875
FBgn0051510	CG31510-PA	CG31510	3R	29	107	39	68	1144	36.19	0.0099658	0.184958	0.527438
FBgn0017448	CG2187-PA	CG2187	3R	10	13	10	54	619	37.99	0.00997335	-0.30597	-3.15385
FBgn0038385	CG4221-PA	CG4221	3R	9	4	27	64	763	35.3	0.00999191	-0.191176	-4.33333
FBgn0027563	CG9631-PA	CG9631	3R	8	28	29	30	439	37.26	0.0100547	0.266542	0.704433
FBgn0028491	CG2930-PA	CG2930	X	13	34	41	39	783	39.22	0.010072	0.225013	0.636298
FBgn0266669	CG3885-PA	sec3	3L	6	7	16	99	888	34.79	0.0101283	-0.20669	-4.30357
FBgn0033989	CG7639-PB	CG7639-PB	2R	5	12	40	19	443	40.87	0.0101699	0.275986	0.802083
FBgn0033087	CG3194-PA	CG3194	2R	9	10	8	44	614	39.15	0.0101853	-0.344227	-3.95
FBgn0024177	CG10125-PA	zpg	3L	0	7	27	21	367	37.48	0.0102109	0.25	1
FBgn0051897	CG31897-PA	CG31897	2L	53	98	54	51	917	38.76	0.0102221	0.162391	0.489229
FBgn0027093	CG9020-PA	Aats-arg	X	11	6	17	42	665	40.11	0.0102296	-0.267857	-3.52941
FBgn0267823	CG3495-PA	Gmer	2R	6	15	32	19	321	39.45	0.0103261	0.283282	0.7625
FBgn0037998	CG4848-PA	CG4848	3R	11	14	10	55	601	37.7	0.0103747	-0.320911	-3.32143
FBgn0030467	CG1764-PA	CG1764	X	0	7	13	10	145	37.91	0.0103959	0.411765	1
FBgn0262656	CG10798-PA	dm	X	5	53	24	69	568	38.24	0.0103961	0.262012	0.728774
FBgn0034529	CG16742-PA	CG16742	2R	127	75	109	109	1427	38.58	0.0104104	-0.130527	-0.693333
FBgn0038915	CG17819-PA	CG17819	3R	2	10	15	7	186	37.96	0.0104367	0.470588	0.906667
FBgn0034218	CG18467-PA	CG18467	2R	9	2	7	15	237	39.92	0.0104367	-0.444853	-8.64286
FBgn0031062	CG14230-PA	CG14230	X	13	43	35	42	568	39.43	0.0104385	0.235049	0.637209
FBgn0033526	CG12892-PA	Caf1-105	2R	18	36	50	40	704	39.09	0.0104573	0.208978	0.6
FBgn0034841	CG13541-PA	CG13541	2R	7	26	17	15	171	39.26	0.0104653	0.34248	0.762443
FBgn0259990	CG42487-PA	CG42487	3R	25	7	15	18	192	37.18	0.0104653	-0.345	-3.28571
FBgn0030409	CG15728-PA	CG15728	X	0	23	9	29	298	39.29	0.0105215	0.442308	1
FBgn0031030	CG14217-PD	Tao-1	X	0	10	26	35	839	37.26	0.0105747	0.222222	1
FBgn0032398	CG6766-PA	CG6766	2L	6	33	20	29	518	38.87	0.010575	0.301489	0.736364
FBgn0037963	CG6977-PA	Cad87A	3R	16	13	65	152	1975	37.78	0.0105963	-0.118743	-1.87811
FBgn0029957	CG12155-PA	CG12155	X	4	40	22	51	544	38.63	0.0106804	0.285714	0.768182
FBgn0036772	CG5290-PA	CG5290	3L	17	13	34	77	798	34.81	0.0106858	-0.188889	-1.96154
FBgn0032666	CG5758-PA	CG5758	2L	5	0	10	19	524	39.97	0.0107922	-0.333333	NA
FBgn0064766	CG7600-PA	CG7600	3L	32	9	79	65	928	35.81	0.0108058	-0.166667	-1.92546
FBgn0030305	CG1749-PA	CG1749	X	10	6	7	24	404	37.89	0.0108256	-0.388235	-4.71429
FBgn0033368	CG13743-PA	CG13743	2R	1	15	15	21	510	37.92	0.0109764	0.354167	0.906667
FBgn0036224	CG7257-PA	CG7257	3L	0	11	21	30	396	37.33	0.0109873	0.268293	1
FBgn0005636	CG3385-PA	nvy	2R	9	33	36	44	521	36.2	0.0109957	0.228571	0.666667
FBgn0000052	CG9127-PA	ade2	2L	45	22	101	106	1353	38.57	0.0110042	-0.136344	-1.14671
FBgn0040234	CG12149-PA	c12.2	X	27	11	78	87	957	38.41	0.0111547	-0.144898	-1.73776
FBgn0038772	CG4973-PA	CG4973	3R	9	9	9	43	356	36.91	0.0111716	-0.326923	-3.77778
FBgn0003512	CG17958-PA	Sry-delta	3R	0	22	11	31	405	34.4	0.0113068	0.415094	1
FBgn0036602	CG13042-PA	CG13042	3L	7	0	3	6	117	34.33	0.0113636	-0.7	NA
FBgn0250841	CG17242-PA	CG17242	2L	10	25	24	17	245	36.64	0.0113747	0.30112	0.716667
FBgn0039448	CG14250-PA	TwdlQ	3R	14	4	15	22	245	35.58	0.0114135	-0.328912	-4.13333
FBgn0030890	CG7536-PA	CG7536	X	2	10	48	35	634	39.86	0.0114284	0.182222	0.854167
FBgn0039684	CG15505-PA	Obp99d	3R	25	8	9	14	137	36.18	0.0114465	-0.371658	-3.86111
FBgn0032514	CG9302-PA	CG9302	2L	10	3	20	36	510	38.98	0.0114875	-0.25641	-5
FBgn0036499	CG7276-PB	CG7276	3L	0	8	12	11	164	34.93	0.0115513	0.421053	1
FBgn0038301	CG6654-PA	CG6654	3R	11	9	16	53	639	36.33	0.0115837	-0.262246	-3.04861
FBgn0283479	CG5656-PA	CG5656	3L	9	8	12	49	522	37.69	0.0116814	-0.288221	-3.59375
FBgn0031631	CG3225-PA	CG3225	2L	13	15	79	29	678	38.7	0.0117161	0.199605	0.681857
FBgn0038003	CG3916-PA	CG3916	3R	6	8	4	37	267	37.65	0.0117354	-0.422222	-5.9375
FBgn0011244	CG2830-PA	Hsp60B	2L	6	28	39	53	648	37.46	0.0117696	0.212346	0.708791
FBgn0083977	CG34141-PB	CG34141	2R	23	16	30	57	751	39.02	0.011842	-0.214784	-1.73125
FBgn0039544	CG12877-PC	CG12877	3R	30	69	70	79	989	36.19	0.0118424	0.166216	0.509317
FBgn0036829	CG14076-PA	CG14076	3L	6	2	17	46	622	34.83	0.0118549	-0.219203	-7.11765
FBgn0037926	CG10535-PA	CG10535	3R	24	49	19	99	1252	37.86	0.0119301	-0.227058	-1.55209
FBgn0000927	CG2707-PA	fs(1)Ya	X	9	29	32	32	608	35.97	0.0119508	0.255898	0.689655
FBgn0032915	CG12050-PB	CG12050	2L	22	27	20	66	1070	39.82	0.0119689	-0.233487	-1.68889
FBgn0038397	CG10185-PA	CG10185	3R	11	4	73	118	1731	36.34	0.0120682	-0.0981655	-3.44521
FBgn0026388	CG33478-PB	Or46a	2R	16	8	17	33	384	39.83	0.0121932	-0.289727	-2.88235
FBgn0042135	CG18812-PC	CG18812	2R	6	3	6	25	540	38.82	0.0122165	-0.392857	-7.33333
FBgn0031766	CG9117-PA	CG9117	2L	13	12	3	18	228	39.1	0.0122498	-0.4125	-5.5
FBgn0000721	CG10033-PA	for	2L	9	15	82	43	1071	37.23	0.0123191	0.15972	0.685366
FBgn0033891	CG8067-PA	CG8067	2R	5	3	8	40	333	40.36	0.0123249	-0.314848	-7.33333
FBgn0025833	CG8910-PA	CG8910	2R	15	2	34	28	607	38.6	0.0123305	-0.239456	-5.17647
FBgn0036815	CG6874-PA	l(3)neo26	3L	0	23	7	21	220	33.66	0.0123446	0.522727	1
FBgn0034956	CG4324-PA	CG4324	2R	14	2	39	34	478	38.55	0.0123541	-0.208595	-5.10256
FBgn0029512	CG12276-PA	Aos1	3R	5	7	3	36	337	37.34	0.0124916	-0.462209	-7.57143
FBgn0020306	CG9696-PA	dom	2R	26	71	139	200	3142	36.04	0.0125026	0.104417	0.473098
FBgn0038820	CG4000-PA	CG4000	3R	13	6	14	29	244	33.54	0.0125324	-0.310053	-3.4881
FBgn0046332	CG31003-PA	gskt	3R	2	18	23	33	501	37.77	0.0125331	0.272941	0.84058
FBgn0016694	CG17888-PD	Pdp1	3L	8	26	26	24	539	36.14	0.0125767	0.284706	0.715976
FBgn0045842	CG31732-PB	yuri	2L	34	87	47	59	890	36.95	0.0125898	0.176137	0.509416
FBgn0027620	CG1966-PA	Acf1	3R	20	42	19	103	1471	38.14	0.0126767	-0.223165	-1.58145
FBgn0037662	CG11997-PA	CG11997	3R	14	15	5	25	417	36.3	0.012699	-0.361842	-3.66667
FBgn0030812	CG8949-PA	CG8949	X	1	17	16	27	669	37.88	0.0126995	0.32754	0.900735
FBgn0028526	CG15293-PA	CG15293	2L	8	39	20	28	329	37.96	0.0127396	0.296375	0.712821
FBgn0042092	CG13773-PA	CG13773	2L	3	8	30	12	253	39.48	0.0128015	0.309091	0.85
FBgn0265002	CG13136-PA	CG13136	2L	9	1	14	18	237	37.6	0.0128362	-0.338673	-10.5714
FBgn0038427	CG12753-PA	CG12753	3R	10	7	35	92	1067	36.53	0.0128863	-0.151515	-2.7551
FBgn0031265	CG2794-PA	CG2794	2L	15	8	22	45	700	37.12	0.0129265	-0.254462	-2.83523
FBgn0039864	CG11550-PA	CG11550	3R	9	3	8	20	298	38.13	0.0129951	-0.398977	-6.5
FBgn0015040	CG3616-PA	Cyp9c1	2R	18	16	14	40	522	39.91	0.0130671	-0.276786	-2.21429
FBgn0039799	CG15543-PA	CG15543	3R	9	12	37	12	290	38.09	0.013068	0.304348	0.756757
FBgn0001612	CG10988-PA	l(1)dd4	X	0	9	13	13	234	39.98	0.0130701	0.409091	1
FBgn0036266	CG5626-PA	CG5626	3L	33	18	23	34	383	37.64	0.0130776	-0.243132	-1.71014
FBgn0030074	CG12662-PA	CG12662	X	2	14	19	18	171	39.22	0.0130788	0.342262	0.864662
FBgn0086784	CG8739-PC	stmA	2R	4	1	14	52	834	39.58	0.0131144	-0.203354	-13.8571
FBgn0011279	CG10436-PA	Pbprp1	3L	1	12	11	11	148	38.14	0.0131657	0.438406	0.916667
FBgn0004926	CG4153-PA	eIF-2beta	3L	1	5	19	6	312	37.14	0.013177	0.404545	0.936842
FBgn0039306	CG11859-PA	CG11859	3R	13	8	12	32	538	36.1	0.0131861	-0.32	-3.33333
FBgn0262582	CG5060-PB	CG5060	3R	6	51	19	46	631	35.25	0.0132054	0.285773	0.71517
FBgn0000119	CG5912-PA	arr	2R	17	2	161	102	1677	40.28	0.0132353	-0.0762748	-4.38509
FBgn0033615	CG7741-PA	CG7741	2R	13	10	20	53	545	39.04	0.0132612	-0.235209	-2.445
FBgn0262510	CG4164-PA	CG4164	2L	4	5	1	23	272	37.4	0.0132723	-0.621429	-17.4
FBgn0030664	CG8119-PA	CG8119	X	3	69	7	28	235	39.92	0.0132758	0.41134	0.826087
FBgn0003430	CG16738-PA	slp1	2L	7	16	33	20	312	38.23	0.0133419	0.269444	0.734848
FBgn0025643	CG3588-PE	CG3588	X	13	48	51	76	844	37.51	0.0133789	0.183972	0.596405
FBgn0014848	CG7594-PA	Eig71Eh	3L	3	17	7	4	99	34.84	0.0133797	0.509524	0.89916
FBgn0035951	CG5068-PA	CG5068	3L	4	0	11	26	398	37.14	0.0134788	-0.266667	NA
FBgn0027087	CG6335-PA	Aats-his	X	11	0	45	27	453	38.44	0.0135143	-0.196429	NA
FBgn0036614	CG4925-PA	CG4925	3L	20	18	22	56	731	35.63	0.0136066	-0.232947	-1.82828
FBgn0263934	CG12833-PA	esn	2R	13	13	21	69	767	36.77	0.0136148	-0.223816	-2.28571
FBgn0035140	CG17180-PA	CG17180	3L	1	10	16	14	302	36.42	0.0136182	0.357843	0.9125
FBgn0034643	CG10321-PA	CG10321	2R	9	36	39	55	833	35.73	0.0136991	0.208104	0.647436
FBgn0039677	CG18110-PA	CG18110	3R	15	29	43	31	457	36.15	0.0138153	0.224713	0.627105
FBgn0036099	CG11811-PA	CG11811	3L	4	11	28	14	233	35.6	0.013844	0.315	0.818182
FBgn0042179	CG18869-PA	CG18869	3L	32	56	45	36	581	38.57	0.0138788	0.193111	0.542857
FBgn0037535	CG14463-PA	CG14463	3R	5	4	2	19	221	37.04	0.0138815	-0.540373	-10.875
FBgn0039554	CG5003-PA	CG5003	3R	5	29	14	18	278	36.53	0.0138851	0.353863	0.778325
FBgn0004047	CG11129-PA	Yp3	X	3	30	11	19	154	38.27	0.0139131	0.397959	0.827273
FBgn0037705	CG9381-PC	mura	3R	21	29	14	55	1125	33.81	0.0142521	-0.254762	-1.84483
FBgn0032648	CG15144-PA	CG15144	2L	16	59	54	87	996	40.16	0.0142651	0.175538	0.563089
FBgn0023495	CG8823-PA	Lip3	3R	10	6	13	37	394	36.73	0.0142718	-0.295248	-3.74359
FBgn0004380	CG10642-PA	Klp64D	3L	4	12	64	44	677	37.81	0.0143516	0.155462	0.770833
FBgn0038706	CG3517-PA	CG3517	3R	2	12	28	25	381	35.58	0.0143614	0.257658	0.85119
FBgn0035800	CG7716-PA	CG7716	3L	15	60	40	68	722	38.12	0.0144373	0.196023	0.575
FBgn0034072	CG18250-PC	Dg	2R	25	33	115	70	1082	39.17	0.0144589	0.141817	0.538867
FBgn0035695	CG10226-PA	CG10226	3L	19	9	79	107	1320	37.97	0.0145279	-0.116291	-1.85935
FBgn0041629	CG1787-PA	Hexo2	X	3	10	51	32	576	37.85	0.0145579	0.18254	0.811765
FBgn0000492	CG1897-PA	Dr	3R	3	15	26	26	486	32.42	0.0145638	0.262405	0.8
FBgn0036896	CG8789-PA	wnd	3L	7	7	16	72	977	35.69	0.0145848	-0.21574	-3.5
FBgn0036936	CG14185-PA	CG14185	3L	5	4	7	41	401	34.76	0.0146638	-0.327778	-6.32143
FBgn0037475	CG33323-PA	Fer1	3R	4	0	3	10	251	35.73	0.0147059	-0.571429	NA
FBgn0033648	CG13195-PA	CG13195	2R	17	16	20	57	600	40.32	0.0147766	-0.240281	-2.02813
FBgn0050011	CG30011-PD	gem	2R	12	40	35	42	959	38.87	0.0148561	0.232486	0.64
FBgn0266099	CG13035-PB	CG13035	3L	13	13	26	82	734	35.84	0.0149646	-0.196491	-2.15385
FBgn0003515	CG4314-PA	st	3L	8	1	43	52	666	35.65	0.0150037	-0.137995	-8.67442
FBgn0004959	CG6578-PA	phm	X	1	11	16	16	207	37.18	0.0150446	0.348584	0.909091
FBgn0038583	CG7183-PA	CG7183	3R	14	35	37	35	565	35.03	0.0151297	0.22549	0.621622
FBgn0036708	CG13725-PA	CG13725	3L	7	21	0	21	175	35.98	0.0151375	-0.5	NA
FBgn0036316	CG10960-PB	CG10960	3L	6	18	34	27	538	36.43	0.015264	0.25	0.735294
FBgn0039207	CG5789-PA	CG5789	3R	16	39	109	120	1397	35.6	0.0153091	0.117283	0.548342
FBgn0035799	CG14838-PA	CG14838	3L	8	21	88	79	1132	37.73	0.0153826	0.126667	0.658009
FBgn0038341	CG14869-PB	CG14869	3R	13	27	105	90	1645	36.06	0.0154333	0.1206	0.587302
FBgn0031003	CG7889-PA	CG7889	X	4	19	21	21	316	38.74	0.0155585	0.315	0.789474
FBgn0019928	CG4812-PA	Ser8	2R	1	19	11	18	258	40.45	0.0155812	0.43018	0.913876
FBgn0026375	CG32555-PA	RhoGAPp190	X	4	17	57	59	1351	39.7	0.0156256	0.15811	0.75645
FBgn0038202	CG12402-PA	CG12402	3R	18	24	13	53	632	36.8	0.0156341	-0.268957	-2.05769
FBgn0037942	CG14721-PA	CG14721	3R	4	3	5	37	345	36.69	0.0156757	-0.369444	-8.86667
FBgn0015371	CG11798-PD	chn	2R	8	4	13	36	639	38.39	0.0157155	-0.280952	-4.53846
FBgn0033402	CG2078-PA	Myd88	2R	6	1	19	35	530	38.68	0.0157157	-0.212222	-10.0526
FBgn0034950	CG3105-PA	CG3105	2R	20	10	54	75	985	38.8	0.0157733	-0.152623	-1.77778
FBgn0031531	CG8840-PA	CG8840	2L	9	23	12	6	138	37.77	0.0158022	0.364532	0.804348
FBgn0040507	CG5712-PA	ACXD	3L	10	13	129	53	1162	37.25	0.0158232	0.125027	0.683959
FBgn0034709	CG3074-PA	CG3074	2R	3	11	32	22	425	35.83	0.0161507	0.247619	0.8125
FBgn0038071	CG6234-PA	CG6234	3R	39	43	17	45	611	37.92	0.0161626	-0.207792	-1.40082
FBgn0027073	CG4302-PA	CG4302	2R	22	11	39	54	532	36.68	0.0162263	-0.191425	-1.76923
FBgn0034497	CG9090-PA	CG9090	2R	1	5	24	9	373	37.84	0.0162608	0.317143	0.925
FBgn0031820	CG9537-PA	DLP	2L	72	158	75	99	1474	38.8	0.0164275	0.12499	0.398481
FBgn0028496	CG30116-PA	CG30116	2R	49	16	182	127	1920	39.44	0.0164959	-0.100233	-1.13702
FBgn0033137	CG4471-PA	Tsp42Ep	2R	9	3	7	16	250	39.41	0.0165369	-0.404605	-5.85714
FBgn0037440	CG1041-PB	CG1041	3R	9	19	7	59	643	36.6	0.0166528	-0.31891	-2.99248
FBgn0039821	CG15556-PA	CG15556	3R	11	19	49	28	480	38.08	0.0166657	0.220922	0.669173
FBgn0259957	CG42467-PA	CG42467	2L	0	9	7	6	82	37.5	0.0166761	0.6	1
FBgn0033697	CG8457-PA	Cyp6t3	2R	15	13	17	48	501	39.82	0.01671	-0.255635	-2.25792
FBgn0013272	CG5820-PD	Gp150	2R	11	45	47	78	1068	36.97	0.016803	0.176198	0.594326
FBgn0032387	CG16965-PA	CG16965	2L	36	39	28	67	690	38.94	0.0168074	-0.194575	-1.20879
FBgn0037265	CG12001-PA	CG12001	3R	13	29	5	45	553	37.38	0.0168398	-0.33033	-3.03448
FBgn0030078	CG10970-PA	CG10970	X	0	15	6	9	103	39.39	0.0168582	0.625	1
FBgn0030262	CG2081-PB	Vago	X	0	15	6	9	160	39.91	0.0168582	0.625	1
FBgn0030122	CG16892-PA	CG16892	X	2	13	25	26	464	37.72	0.016881	0.259259	0.84
FBgn0086442	CG17492-PA	mib2	2L	7	7	17	73	1047	39	0.0170436	-0.204167	-3.29412
FBgn0030477	CG15749-PA	dmrt11E	X	3	18	10	9	148	36.81	0.0171129	0.435897	0.85
FBgn0027106	CG2977-PA	inx7	X	6	18	39	32	433	39.85	0.0171477	0.226667	0.726496
FBgn0039536	CG18437-PB	CG18437	3R	27	9	105	93	1483	35.36	0.0171688	-0.11631	-1.65714
FBgn0002564	CG6821-PA	Lsp1gamma	3L	5	11	5	65	757	37.76	0.0171896	-0.355263	-4.90909
FBgn0034050	CG8297-PA	CG8297	2R	4	10	18	7	294	39.46	0.0172046	0.406417	0.844444
FBgn0016978	CG8749-PA	snRNP70K	2L	1	10	20	20	446	35.37	0.0173092	0.285714	0.9
FBgn0035170	CG12191-PA	dpr20	3L	15	19	50	21	521	36.71	0.0173775	0.244231	0.668421
FBgn0262508	CG32352-PB	CG32352	3L	61	29	123	109	1499	36.31	0.0174096	-0.121377	-0.864031
FBgn0034182	CG9640-PA	CG9640	2R	13	10	14	41	488	40.4	0.0174324	-0.285403	-2.80714
FBgn0036975	CG5618-PA	CG5618	3L	10	9	11	41	510	36.64	0.0174833	-0.29619	-3.14141
FBgn0024836	CG11895-PA	stan	2R	42	16	326	257	3529	38.79	0.0175472	-0.0555224	-1.0694
FBgn0026317	CG6147-PA	Tsc1	3R	15	8	37	66	1100	35.97	0.0177258	-0.180353	-2.34459
FBgn0040064	CG4600-PA	yip2	2L	5	8	46	15	394	39.35	0.0177521	0.249787	0.796196
FBgn0036504	CG7463-PA	yellow-k	3L	18	6	16	22	342	35.15	0.0178606	-0.315126	-3.125
FBgn0027500	CG17286-PA	spd-2	3L	7	15	6	58	685	34.69	0.0178878	-0.332982	-3.51111
FBgn0037606	CG8032-PA	CG8032	3R	8	4	12	32	583	36.25	0.0178976	-0.288889	-4.33333
FBgn0038918	CG6690-PA	CG6690	3R	24	54	44	45	562	37.6	0.0179089	0.192513	0.545455
FBgn0034461	CG15124-PA	CG15124	2R	6	35	6	6	191	40.51	0.0179948	0.353659	0.828571
FBgn0053213	CG33213-PA	CG33213	3R	3	25	6	7	116	33.03	0.0180024	0.447917	0.86
FBgn0034506	CG13870-PA	CG13870	2R	5	19	41	41	565	38.4	0.0180197	0.207971	0.736842
FBgn0032305	CG6700-PA	CG6700	2L	10	32	37	41	832	39.35	0.0180396	0.22559	0.653716
FBgn0010051	CG1063-PB	Itp-r83A	3R	4	11	15	224	2446	36.42	0.0181301	-0.163718	-4.4303
FBgn0036686	CG7728-PA	CG7728	3L	18	21	35	101	1159	35.53	0.0181592	-0.167491	-1.47347
FBgn0261787	CG2478-PA	CG2478	2L	13	21	23	107	1316	39.53	0.0181808	-0.197049	-1.87992
FBgn0002775	CG8631-PA	msl-3	3L	7	19	33	26	512	37.6	0.0183107	0.247222	0.709729
FBgn0004897	CG11921-PA	fd96Ca	3R	2	18	11	13	181	33.67	0.0183808	0.426799	0.868687
FBgn0034827	CG12192-PA	Klp59D	2R	12	59	30	58	729	39.5	0.0184383	0.218559	0.60678
FBgn0052488	CG32488-PA	CG32488	3L	3	9	28	14	307	37.35	0.0184752	0.29453	0.833333
FBgn0033629	CG9033-PB	Tsp47F	2R	1	5	19	7	239	38.37	0.0184994	0.366667	0.926316
FBgn0011676	CG6713-PG	Nos	2L	8	16	49	30	693	39.61	0.0186646	0.207475	0.693878
FBgn0020633	CG4978-PA	Mcm7	3L	2	6	77	35	612	37.08	0.0187144	0.121025	0.848485
FBgn0085456	CG34427-PA	CG34427	3L	4	13	21	14	249	37.68	0.0187249	0.321481	0.794872
FBgn0039838	CG3669-PB	CG3669	3R	9	4	11	28	298	38.03	0.0187506	-0.325	-4.72727
FBgn0052639	CG32639-PA	CG32639	X	1	18	7	11	142	39.49	0.0187525	0.49569	0.912698
FBgn0035167	CG13888-PA	Gr61a	3L	8	12	49	21	436	37.58	0.0188008	0.223285	0.714286
FBgn0283500	CG9128-PA	Sac1	3L	8	15	56	33	592	36.66	0.0188216	0.1875	0.685714
FBgn0033820	CG4716-PA	CG4716	2R	10	41	17	21	221	40.75	0.0188451	0.29092	0.698709
FBgn0039483	CG14259-PA	CG14259	3R	12	6	11	25	289	37.2	0.0189064	-0.328191	-3.54545
FBgn0265726	CG32628-PB	CG32628	X	1	10	10	8	171	38.83	0.0189731	0.464646	0.92
FBgn0031856	CG11322-PB	CG11322	2L	25	75	29	39	440	39.33	0.0190025	0.194932	0.551724
FBgn0026056	CG11622-PA	Rlip	3R	12	3	26	35	625	36.91	0.0190306	-0.236842	-4.38462
FBgn0270928	CG32848-PA	VAChT	3R	3	11	47	35	562	34.9	0.0191137	0.17913	0.796905
FBgn0023143	CG1782-PA	Uba1	2R	9	15	14	81	1191	39.24	0.0191765	-0.235054	-2.47143
FBgn0027560	CG4104-PA	Tps1	2L	3	15	54	58	809	38.15	0.0192965	0.152848	0.785185
FBgn0010042	CG4423-PA	GstD6	3R	7	5	5	25	215	37.66	0.0193384	-0.416667	-6
FBgn0033969	CG10202-PA	CG10202	2R	8	15	78	45	626	40.73	0.0193663	0.156977	0.692308
FBgn0250732	CG33546-PB	gfzf	3R	2	30	21	59	1035	36.64	0.0194756	0.250122	0.812698
FBgn0036612	CG4998-PB	CG4998	3L	16	6	54	68	1185	35.3	0.0195029	-0.14749	-2.35802
FBgn0000053	CG31628-PA	ade3	2L	57	24	140	112	1350	38.74	0.0195852	-0.11287	-0.9
FBgn0051106	CG31106-PB	CG31106	3R	10	4	27	47	513	36.17	0.0196389	-0.191839	-3.35185
FBgn0041233	CG33151-PA	Gr59e	2R	37	20	30	40	399	39.33	0.0198469	-0.218905	-1.46667
FBgn0036155	CG6163-PA	CG6163	3L	13	32	36	33	422	34.25	0.0199044	0.227002	0.627604
FBgn0030272	CG15201-PA	CG15201	X	1	11	10	9	64	37.38	0.0201088	0.459091	0.918182
FBgn0031550	CG8853-PA	CG8853	2L	8	16	24	13	317	37.97	0.0201103	0.301724	0.729167
FBgn0013813	CG1842-PB	Dhc98D	3R	9	33	170	259	4542	37.73	0.0201379	0.0627344	0.584492
FBgn0010313	CG2530-PA	corto	3R	5	14	1	32	456	30.8	0.020181	-0.528986	-10.4286
FBgn0032538	CG16885-PA	CG16885	2L	3	12	14	9	267	35.92	0.0201918	0.394958	0.839286
FBgn0026064	CG6715-PB	KP78a	3R	15	11	24	53	704	37.2	0.0202729	-0.21274	-2.01136
FBgn0039023	CG4723-PA	CG4723	3R	29	10	49	46	696	37.73	0.0202871	-0.193223	-1.72245
FBgn0033899	CG13016-PA	CG13016	2R	13	11	16	48	443	40.32	0.0203961	-0.261835	-2.54545
FBgn0033382	CG8058-PA	CG8058	2R	11	8	12	37	525	38.02	0.0204131	-0.300483	-3.23958
FBgn0037880	CG17726-PA	CG17726	3R	14	11	13	37	437	37.06	0.0204576	-0.289352	-2.62238
FBgn0033913	CG8468-PA	CG8468	2R	6	19	37	35	678	39.32	0.020478	0.212317	0.70128
FBgn0034817	CG9882-PB	Art7	2R	27	10	53	54	690	39.19	0.020541	-0.18125	-1.75094
FBgn0066101	CG31094-PF	LpR1	3R	16	7	41	57	949	35.82	0.0206045	-0.171327	-2.1777
FBgn0030349	CG10353-PD	CG10353	X	3	11	57	44	937	38.85	0.0206259	0.15	0.789474
FBgn0028988	CG9456-PA	Spn1	2R	7	10	3	30	372	39.67	0.0206699	-0.45	-6
FBgn0028474	CG4119-PA	CG4119	X	10	41	47	76	975	38.27	0.0208436	0.174989	0.605605
FBgn0030858	CG8211-PA	CG8211	X	5	29	41	74	978	39.5	0.0208902	0.172858	0.688814
FBgn0260763	CG42561-PA	CG42561	2R	9	1	10	13	128	40.66	0.0209399	-0.402256	-10.7
FBgn0030425	CG3775-PA	CG3775	X	11	42	43	66	644	39.12	0.0209943	0.185185	0.598007
FBgn0052579	CG32579-PA	CG32579	X	5	26	26	39	352	39.91	0.0211015	0.23871	0.711538
FBgn0036882	CG9279-PB	CG9279	3L	23	39	25	96	1339	35.85	0.0211174	-0.190278	-1.26462
FBgn0034096	CG7786-PA	CG7786	2R	13	1	21	15	192	37.81	0.0211352	-0.319853	-8.28571
FBgn0040696	CG18675-PA	CG18675	3L	1	8	21	14	291	38.76	0.0212499	0.318182	0.916667
FBgn0032115	CG4438-PA	CG4438	2L	6	25	17	19	185	38.66	0.021274	0.307312	0.731765
FBgn0036703	CG7707-PA	CG7707	3L	3	31	9	17	318	36.32	0.021393	0.395833	0.817204
FBgn0034844	CG9861-PA	CG9861	2R	26	51	66	65	891	39.4	0.0214129	0.157046	0.49792
FBgn0036082	CG12362-PA	CG12362	3L	5	18	26	24	450	36.89	0.0214406	0.267281	0.74359
FBgn0051678	CG31678-PB	CG31678	2L	33	56	29	103	1402	39.32	0.0215736	-0.180057	-1.09298
FBgn0051848	CG31848-PA	CG31848	2L	0	16	6	13	192	38.6	0.0216491	0.551724	1
FBgn0053341	CG33341-PA	CG33341	3R	19	16	12	31	306	37.29	0.0216905	-0.272478	-2.06771
FBgn0038498	CG14334-PA	beat-IIa	3R	19	3	11	10	431	35.2	0.0216953	-0.402564	-4.75758
FBgn0037294	CG12590-PA	CG12590	3R	1	70	4	24	333	37.33	0.0216993	0.544681	0.914286
FBgn0034405	CG15102-PA	Jheh2	2R	8	6	12	40	463	40.59	0.0217388	-0.269565	-3.44444
FBgn0035429	CG12017-PA	CG12017	3L	13	21	44	26	594	38.08	0.0218024	0.218738	0.634199
FBgn0030370	CG1950-PA	CG1950	X	14	63	19	31	340	39.84	0.0218025	0.24597	0.637427
FBgn0052654	CG32654-PD	CG32654	X	24	46	59	54	1089	38.57	0.021978	0.170843	0.522476
FBgn0014930	CG2846-PA	CG2846	3R	3	2	0	10	153	36.42	0.021978	-0.833333	NA
FBgn0011211	CG3612-PA	blw	2R	0	6	17	14	483	38.63	0.021996	0.3	1
FBgn0051374	CG31374-PB	CG31374	3R	12	12	19	60	927	36.63	0.0219989	-0.22043	-2.15789
FBgn0033663	CG8983-PA	ERp60	2R	10	2	18	23	488	39.17	0.0220022	-0.277143	-5.38889
FBgn0040075	CG9750-PA	rept	3L	5	0	25	32	481	34.28	0.0220223	-0.166667	NA
FBgn0037412	CG10303-PA	Osi4	3R	8	10	5	30	392	35.27	0.022027	-0.365385	-3.8
FBgn0000299	CG4145-PA	Cg25C	2L	1	25	18	57	674	35.92	0.0220345	0.252246	0.873333
FBgn0024992	CG2658-PA	CG2658	X	3	9	38	21	497	37.37	0.022039	0.226829	0.815789
FBgn0038002	CG12256-PA	CG12256	3R	4	2	5	26	283	38.2	0.0220408	-0.373016	-9.4
FBgn0037063	CG9391-PA	CG9391	3L	4	2	5	26	278	36.59	0.0220408	-0.373016	-9.4
FBgn0000566	CG5345-PA	Eip55E	2R	3	12	33	28	393	40.27	0.0220628	0.216667	0.787879
FBgn0053552	CG33552-PA	CG33552	2L	1	43	4	14	152	39.17	0.0221307	0.554386	0.918605
FBgn0037975	CG3397-PA	CG3397	3R	4	4	3	28	220	30.05	0.0222071	-0.446429	-8.33333
FBgn0259210	CG42310-PD	prom	2R	30	28	40	80	1230	38.35	0.0222579	-0.169312	-1.14286
FBgn0035708	CG8398-PA	CG8398	3L	7	20	36	32	537	36.7	0.022309	0.221825	0.688889
FBgn0032913	CG9259-PA	CG9259	2L	12	12	7	29	422	39.94	0.0223238	-0.338896	-3.14286
FBgn0067864	CG12021-PA	Patj	3L	15	9	38	67	871	36.28	0.0223337	-0.164598	-1.9386
FBgn0259985	CG8889-PB	CG8889	2R	6	0	18	22	357	40.09	0.0223351	-0.25	NA
FBgn0036318	CG11009-PA	CG11009	3L	17	2	29	19	427	35.61	0.0223849	-0.274327	-4.56897
FBgn0050147	CG30147-PA	Hil	2R	2	6	71	34	816	38.44	0.0225224	0.122603	0.840376
FBgn0037972	CG10005-PA	CG10005	3R	5	1	5	14	231	37.62	0.0225296	-0.433333	-13
FBgn0000560	CG7383-PA	eg	3L	5	6	4	32	371	36.62	0.0225492	-0.397661	-5.66667
FBgn0263873	CG34343-PB	sick	2L	37	17	118	115	2174	38.49	0.0225701	-0.109922	-1.12114
FBgn0085437	CG34408-PB	CG34408	X	14	24	141	105	1618	38.61	0.0225909	0.0957239	0.565603
FBgn0035380	CG9970-PA	CG9970	3L	21	101	24	51	462	37.12	0.02261	0.197807	0.558168
FBgn0038208	CG14355-PA	CG14355	3R	8	30	59	80	1011	36.33	0.0226461	0.153324	0.638418
FBgn0024294	CG12172-PA	Spn43Aa	2R	6	7	7	41	390	39.96	0.0228066	-0.315705	-4.02041
FBgn0041225	CG31280-PA	Gr94a	3R	6	22	21	20	404	37.97	0.0228548	0.301587	0.74026
FBgn0039854	CG1635-PA	CG1635	3R	6	5	9	39	433	37.14	0.0228645	-0.286364	-4.2
FBgn0259224	CG42324-PD	CG42324	3L	29	14	63	71	1056	38.4	0.0229181	-0.150512	-1.33447
FBgn0037332	CG14670-PA	Hcs	3R	17	36	17	92	1041	36.15	0.0229358	-0.21875	-1.55556
FBgn0003557	CG4244-PA	Su(dx)	2L	7	1	38	51	949	36.17	0.0230268	-0.136325	-8.39474
FBgn0039039	CG4677-PB	lmd	3R	32	12	42	40	814	36.98	0.0231951	-0.201663	-1.53968
FBgn0086362	CG12114-PA	spn-F	3R	6	14	22	12	364	37.92	0.023322	0.324176	0.766234
FBgn0017550	CG2161-PA	Rga	3R	5	2	4	16	568	34.8	0.0234519	-0.444444	-9
FBgn0036689	CG7730-PC	CG7730	3L	13	14	14	48	581	35.37	0.0235906	-0.255675	-2.18367
FBgn0050356	CG30356-PA	CG30356	2R	1	29	4	9	149	39.9	0.0236205	0.563158	0.922414
FBgn0039738	CG7921-PA	Mgat2	3R	3	5	39	10	332	34.76	0.0236384	0.261905	0.846154
FBgn0036984	CG13248-PA	CG13248	3L	4	2	13	54	669	36.6	0.0236392	-0.19958	-7.30769
FBgn0034030	CG8192-PA	CG8192	2R	11	21	30	19	426	37.97	0.023648	0.256707	0.668254
FBgn0014141	CG3937-PG	cher	3R	16	2	200	119	2399	35.38	0.0237179	-0.0575451	-3.76
FBgn0036671	CG9951-PA	CG9951	3L	10	9	15	48	553	35.6	0.0237192	-0.242105	-2.55556
FBgn0033429	CG12929-PA	CG12929	2R	7	1	4	9	142	38.55	0.0237358	-0.536364	-14.75
FBgn0031905	CG5155-PA	CG5155	2L	2	9	62	48	669	39.62	0.0238595	0.126645	0.827957
FBgn0038733	CG11407-PA	CG11407	3R	9	3	25	43	523	36.87	0.0238708	-0.199488	-4.16
FBgn0000109	CG18315-PA	Aprt	3L	9	1	13	16	182	37.6	0.0240232	-0.350267	-10.0769
FBgn0051776	CG31776-PA	CG31776	2L	56	55	79	42	624	37.35	0.0241316	0.152195	0.458688
FBgn0035833	CG7565-PA	CG7565	3L	12	22	94	71	1068	38.58	0.0241602	0.123352	0.588008
FBgn0037413	CG15590-PA	Osi5	3R	4	6	1	21	202	36.5	0.0241936	-0.577778	-13
FBgn0033337	CG8272-PA	CG8272	2R	13	15	15	55	689	39.44	0.0243413	-0.25	-2.17778
FBgn0034105	CG7755-PA	CG7755	2R	2	10	36	28	378	38.47	0.024548	0.210526	0.844444
FBgn0262160	CG9932-PA	CG9932	2L	34	65	130	142	2130	37.15	0.0246536	0.106693	0.428639
FBgn0031518	CG3277-PC	CG3277	2L	21	9	52	60	789	37.85	0.0247357	-0.157236	-1.69231
FBgn0030722	CG12395-PA	CG12395	X	1	20	8	16	253	39.82	0.0247472	0.444444	0.9
FBgn0003082	CG11205-PA	phr	2R	11	9	12	36	393	39.1	0.0248697	-0.278261	-2.66667
FBgn0037976	CG14734-PA	Tk	3R	10	5	9	22	289	34.22	0.0249538	-0.341131	-3.88889
FBgn0050381	CG30381-PA	CG30381	2R	4	3	1	13	118	38.06	0.0251118	-0.6125	-16.3333
FBgn0027528	CG9634-PA	CG9634	X	6	14	61	41	879	39.69	0.0251749	0.164993	0.711944
FBgn0086613	CG31212-PA	Ino80	3R	26	29	59	133	1617	35.37	0.0252896	-0.12687	-1.02104
FBgn0026593	CG5707-PA	CG5707	3L	7	18	28	20	357	37.2	0.0253253	0.273684	0.722222
FBgn0039229	CG6995-PB	CG6995	3R	10	44	33	58	921	34.98	0.0253551	0.198814	0.600551
FBgn0030301	CG1745-PB	HP5	X	32	129	26	52	815	39.45	0.0253886	0.160983	0.503876
FBgn0051036	CG31036-PB	CG31036	3R	26	12	58	67	1030	35.74	0.0254173	-0.157625	-1.50287
FBgn0037098	CG7177-PA	CG7177	3L	23	60	24	135	2145	37.98	0.0254849	-0.181669	-1.15625
FBgn0040477	CG13329-PA	cid	2R	2	22	11	20	225	38.36	0.0255141	0.369963	0.834711
FBgn0003312	CG14728-PA	sad	3R	10	8	6	23	520	37.01	0.0255244	-0.366935	-3.79167
FBgn0001316	CG17046-PA	klar	3L	66	38	121	120	2249	37.28	0.025556	-0.112435	-0.722488
FBgn0036891	CG9372-PA	CG9372	3L	5	10	3	38	408	35.28	0.0256153	-0.416667	-5.33333
FBgn0028475	CG10221-PA	CG10221	3R	10	34	30	37	817	36.17	0.0257249	0.228873	0.637255
FBgn0260399	CG7719-PA	gwl	3R	10	5	35	64	845	35.59	0.0258335	-0.149758	-2.65714
FBgn0033482	CG1371-PA	CG1371	2R	19	12	46	74	1199	39.34	0.0258407	-0.152773	-1.5471
FBgn0035567	CG7514-PA	CG7514	3L	1	5	40	20	301	38.03	0.0259241	0.17561	0.9
FBgn0040238	CG6264-PB	Best1	3R	11	7	15	35	459	36.47	0.025927	-0.25641	-2.66667
FBgn0264489	CG33205-PB	CG33205	3L	9	23	20	15	371	35.72	0.0259367	0.294918	0.706522
FBgn0028862	CG15267-PA	CG15267	2L	14	2	54	40	882	36.41	0.0259616	-0.158263	-4.18519
FBgn0051002	CG31002-PA	CG31002	3R	22	30	14	50	521	38.17	0.0259912	-0.236111	-1.61905
FBgn0033145	CG12828-PA	CG12828	2R	4	7	0	14	97	40.2	0.026087	-0.666667	NA
FBgn0030805	CG9089-PA	wus	X	3	14	14	12	169	39.8	0.0261299	0.361991	0.816327
FBgn0034380	CG15087-PA	CG15087	2R	9	0	81	50	740	40.73	0.0264237	-0.1	NA
FBgn0034982	CG4065-PA	CG4065	2R	11	5	27	46	782	38.32	0.0264373	-0.191434	-2.74815
FBgn0015011	CG8956-PC	Ahcy89E	3R	7	3	16	39	492	35.64	0.0264978	-0.232919	-4.6875
FBgn0267821	CG5102-PA	da	2L	3	23	16	27	704	37.43	0.0265478	0.302105	0.779891
FBgn0050280	CG30280-PB	CG30280	2R	3	7	21	8	272	37.24	0.0265592	0.341667	0.836735
FBgn0039368	CG17196-PA	CG17196	3R	6	16	20	13	276	37.08	0.0266005	0.320955	0.75625
FBgn0032700	CG10338-PA	CG10338	2L	4	2	9	38	417	39.84	0.0266099	-0.257692	-7.44444
FBgn0034270	CG6401-PA	CG6401	2R	18	13	22	45	477	40.15	0.0266593	-0.225862	-1.83217
FBgn0036662	CG9706-PA	CG9706	3L	9	5	17	42	525	35.38	0.0267106	-0.239771	-3.44706
FBgn0033673	CG8298-PA	CG8298	2R	8	10	11	52	596	39.7	0.0267184	-0.259762	-2.78182
FBgn0014427	CG11899-PA	CG11899	3R	6	0	27	28	364	36.08	0.0267321	-0.181818	NA
FBgn0039022	CG4725-PA	CG4725	3R	19	7	48	54	741	37.93	0.0267363	-0.168828	-2.05357
FBgn0038694	CG5217-PA	CG5217	3R	5	20	15	15	215	35.93	0.0268433	0.321429	0.75
FBgn0034833	CG13539-PA	CG13539	2R	4	14	26	22	260	40.12	0.0270125	0.255556	0.758242
FBgn0039470	CG6296-PA	CG6296	3R	20	43	40	39	564	36.78	0.0270775	0.191057	0.546512
FBgn0032856	CG16798-PA	CG16798	2L	20	10	14	24	559	38.78	0.0271743	-0.294118	-2.42857
FBgn0030222	CG9806-PA	CG9806	X	15	39	13	90	911	39.14	0.0271838	-0.233389	-1.66272
FBgn0039852	CG1499-PC	CG1499	3R	13	5	18	27	792	37.34	0.0271923	-0.263105	-2.9
FBgn0037501	CG10101-PA	CG10101	3R	19	25	11	41	693	36.86	0.027275	-0.254545	-1.83273
FBgn0028947	CG11865-PA	CG11865	2L	26	9	16	19	239	37.33	0.0272784	-0.297619	-2.43056
FBgn0034049	CG8291-PA	bdg	2R	24	24	114	54	1328	39.02	0.0272896	0.133779	0.526316
FBgn0038950	CG5382-PB	CG5382	3R	7	0	14	15	299	36.63	0.0272914	-0.333333	NA
FBgn0000140	CG6875-PA	asp	3R	47	43	49	85	1124	35.82	0.0273427	-0.153646	-0.896061
FBgn0037330	CG2109-PA	mRpL44	3R	5	11	2	32	321	36.39	0.0273732	-0.458472	-6.27273
FBgn0035231	CG18330-PA	Cct2	3L	4	15	25	22	353	37.07	0.0273778	0.267474	0.765333
FBgn0027582	CG6230-PA	CG6230	2L	17	20	39	109	1225	39.93	0.0274064	-0.148533	-1.37564
FBgn0266722	CG6196-PA	CG6196	3R	3	0	2	9	152	36.2	0.0274725	-0.6	NA
FBgn0053775	CG33775-PA	CG33775	2R	2	15	9	9	182	39.24	0.0274909	0.443182	0.866667
FBgn0050342	CG30342-PA	CG30342	2R	5	4	6	30	330	38.76	0.0275131	-0.336898	-5.25
FBgn0036927	CG7433-PA	CG7433	3L	5	3	6	25	486	36.99	0.0275918	-0.347403	-5.94444
FBgn0039530	CG5586-PC	Tusp	3R	17	3	104	74	1398	36.17	0.0276587	-0.101535	-3.03205
FBgn0261509	CG14351-PA	CG14351	2L	35	36	100	53	1235	36.08	0.0276973	0.145235	0.484722
FBgn0001134	CG7446-PA	Grd	3L	10	3	21	32	686	33.93	0.0277357	-0.236866	-4.07937
FBgn0259244	CG42342-PD	CG42342	3R	9	5	16	38	749	34.19	0.0277739	-0.243721	-3.275
FBgn0032409	CG5336-PA	Ced-12	2L	4	16	49	55	724	38.48	0.0277808	0.14988	0.719388
FBgn0032522	CG16848-PA	CG16848	2L	12	5	8	16	254	39.61	0.0277827	-0.361905	-3.8
FBgn0033952	CG10143-PA	Adgf-E	2R	8	23	35	33	539	40.46	0.0279263	0.224668	0.67205
FBgn0000464	CG10443-PA	Lar	2L	9	2	73	86	2029	39.49	0.0279768	-0.0870288	-4.30137
FBgn0038390	CG5083-PA	Rbf2	3R	20	78	36	68	770	36.57	0.0280349	0.177104	0.51567
FBgn0085295	CG34266-PA	CG34266	3L	1	8	7	4	88	38.05	0.0281019	0.541667	0.928571
FBgn0035679	CG10467-PA	CG10467	3L	12	6	21	39	364	37.89	0.0281763	-0.230303	-2.71429
FBgn0261244	CG33174-PE	CG33174	X	15	19	87	44	1309	37.67	0.0282215	0.154528	0.600726
FBgn0030342	CG10347-PA	CG10347	X	11	83	16	44	580	39.07	0.0283605	0.246136	0.635542
FBgn0038123	CG8508-PA	CG8508	3R	5	33	13	22	266	36.86	0.0284506	0.322222	0.74359
FBgn0033351	CG8235-PA	CG8235	2R	10	13	4	24	318	36.97	0.0286191	-0.362934	-3.61538
FBgn0027526	CG6697-PA	CG6697	3R	0	7	16	16	230	37.4	0.0286576	0.304348	1
FBgn0031711	CG6907-PA	CG6907	2L	2	16	15	20	420	37.33	0.0286905	0.326797	0.833333
FBgn0266582	CG12079-PA	CG12079	3L	5	1	8	18	265	36.23	0.028878	-0.331984	-10.25
FBgn0035871	CG7188-PA	CG7188	3L	0	9	9	12	245	37.5	0.0288946	0.428571	1
FBgn0034162	CG6426-PA	CG6426	2R	0	32	4	20	120	40.6	0.0289308	0.615385	1
FBgn0039827	CG1544-PA	CG1544	3R	19	6	26	27	732	37.11	0.029114	-0.240404	-2.28846
FBgn0033740	CG8828-PA	dgt5	2R	14	12	20	52	685	39.87	0.0291302	-0.224265	-2.03333
FBgn0029809	CG15767-PA	CG15767	X	7	23	22	22	295	39.05	0.029165	0.269732	0.695652
FBgn0031910	CG15818-PA	CG15818	2L	6	15	24	15	281	39.93	0.0291782	0.3	0.75
FBgn0260444	CG18616-PA	CG18616	3R	11	14	12	51	633	36.85	0.0294034	-0.262876	-2.33929
FBgn0260944	CG17136-PD	Rbp1	3R	3	0	3	11	144	36.62	0.0294118	-0.5	NA
FBgn0038387	CG5268-PA	blp	3R	3	3	0	11	141	35.46	0.0294118	-0.785714	NA
FBgn0034073	CG8414-PA	CG8414	2R	59	96	63	60	978	39.6	0.0294207	0.131778	0.414683
FBgn0038592	CG18599-PA	CG18599	3R	8	27	19	20	408	32.84	0.0295871	0.278172	0.688109
FBgn0035145	CG12031-PA	MED14	3L	15	28	121	103	1550	36.94	0.029647	0.103446	0.543979
FBgn0031777	CG9154-PA	CG9154	2L	13	4	11	17	223	39.74	0.029685	-0.35119	-4.02273
FBgn0003159	CG2841-PA	ptr	X	31	84	40	57	1053	39.08	0.0297722	0.159125	0.474107
FBgn0032934	CG8679-PA	CG8679	2L	11	27	7	58	668	39.39	0.0299588	-0.293464	-2.37566
FBgn0033381	CG11784-PA	CG11784	2R	8	4	5	15	226	39.31	0.0299593	-0.404858	-5
FBgn0030752	CG9947-PA	CG9947	X	8	3	2	8	177	39.09	0.0299731	-0.527273	-9.66667
FBgn0035263	CG12035-PA	CG12035	3L	11	38	21	26	299	35.83	0.0299945	0.25	0.641604
FBgn0034401	CG15100-PA	CG15100	2R	21	30	31	96	1022	40.28	0.0300218	-0.165751	-1.16774
FBgn0250874	CG2713-PA	ttm50	X	5	14	27	20	428	37.63	0.0300855	0.255515	0.73545
FBgn0034197	CG15918-PA	CG15918	2R	9	18	28	18	397	40.08	0.0301249	0.256757	0.678571
FBgn0052081	CG32081-PA	CG32081	3L	4	24	28	45	469	36.74	0.0301636	0.222826	0.732143
FBgn0030283	CG15198-PA	CG15198	X	1	11	7	6	122	38.39	0.0302059	0.522059	0.922078
FBgn0051008	CG31008-PA	CG31008	3R	3	20	7	8	114	37.56	0.0302213	0.414286	0.828571
FBgn0035393	CG16753-PA	CG16753	3L	1	15	10	16	173	37.19	0.0303947	0.392962	0.893333
FBgn0032728	CG18398-PA	Tango6	2L	34	52	28	86	919	40.43	0.0304256	-0.171576	-1.00824
FBgn0261800	CG7123-PA	LanB1	2L	7	13	152	94	1788	38.62	0.0305164	0.0774702	0.667004
FBgn0033202	CG1339-PA	Gr43b	2R	10	9	6	23	389	39.78	0.0305838	-0.34375	-3.25926
FBgn0039029	CG4704-PA	CG4704	3R	12	18	29	14	354	38.04	0.0306184	0.269817	0.678161
FBgn0086693	CG4536-PA	iav	X	7	19	65	62	987	38.34	0.0306788	0.137346	0.648583
FBgn0053489	CG33489-PA	CG33489	3L	12	26	44	38	496	37.73	0.0306797	0.191964	0.601399
FBgn0052983	CG32983-PA	CG32983	2L	5	26	15	20	250	38.9	0.0306888	0.315217	0.74359
FBgn0052220	CG32220-PA	Csas	3L	4	5	3	29	187	37.13	0.0306993	-0.42437	-6.73333
FBgn0043458	CG12084-PA	CG12084	3L	4	7	56	20	793	37.04	0.0307271	0.192593	0.795918
FBgn0052243	CG32243-PA	CG32243	3L	18	74	20	34	481	39.24	0.0308055	0.211501	0.586486
FBgn0035670	CG10472-PA	CG10472	3L	4	11	24	14	290	37.01	0.0308204	0.297143	0.787879
FBgn0038974	CG5377-PA	CG5377	3R	12	6	8	18	278	36.61	0.0309211	-0.35	-3.5
FBgn0034022	CG12964-PB	CG12964	2R	25	14	66	84	1101	39.41	0.0309273	-0.131868	-1.27273
FBgn0036639	CG4229-PA	CG4229	3L	8	2	11	18	255	32.31	0.0309503	-0.321053	-5.54545
FBgn0029657	CG12535-PB	CG12535	X	1	20	15	39	205	38.86	0.031019	0.276483	0.87
FBgn0266111	CG13162-PA	ana3	2R	9	75	17	53	610	39.61	0.0311236	0.239784	0.625882
FBgn0028837	CG6932-PA	CSN6	3R	9	1	16	16	341	36.52	0.0312071	-0.301176	-8
FBgn0042104	CG18747-PB	CG18747	3R	7	15	5	50	409	36.85	0.0314325	-0.352564	-3.66667
FBgn0028847	CG9014-PA	CG9014	2L	2	25	12	27	328	38.77	0.031439	0.337912	0.82
FBgn0050053	CG30053-PA	CG30053	2R	21	14	21	38	335	40.7	0.0315043	-0.230769	-1.71429
FBgn0052479	CG32479-PA	CG32479	3L	29	47	73	62	1006	36.51	0.031516	0.146879	0.475955
FBgn0035851	CG7999-PA	MED24	3L	11	6	33	60	993	37.64	0.031671	-0.159091	-2.33333
FBgn0030300	CG1747-PA	Sk1	X	9	30	44	56	637	38.77	0.0318045	0.179026	0.618182
FBgn0037644	CG11964-PA	CG11964	3R	5	4	11	46	581	36.29	0.0318142	-0.2325	-4.22727
FBgn0036235	CG6938-PB	CG6938	3L	13	9	51	100	1229	37.43	0.0319533	-0.120556	-1.83224
FBgn0036757	CG14585-PB	CG14585	3L	15	9	28	51	629	34.89	0.0320308	-0.198837	-2.03571
FBgn0003295	CG1214-PA	ru	3L	10	16	37	20	341	36.57	0.0322221	0.231678	0.662162
FBgn0034464	CG11018-PA	CG11018	2R	9	36	17	22	316	39.91	0.0322714	0.274536	0.676471
FBgn0037717	CG8301-PA	CG8301	3R	8	8	4	22	432	35.53	0.0323875	-0.4	-4.5
FBgn0035713	CG10107-PA	CG10107	3L	17	43	78	96	1226	36.55	0.0323989	0.130405	0.513417
FBgn0031505	CG12400-PA	CG12400	2L	0	5	10	5	116	36.23	0.0325077	0.5	1
FBgn0005659	CG5583-PA	Ets98B	3R	19	6	32	32	518	35.4	0.0325736	-0.214654	-2.16667
FBgn0032877	CG2617-PA	CG2617	2L	3	61	7	29	265	39.88	0.0327293	0.377778	0.796253
FBgn0026136	CG8914-PA	CkIIbeta2	2R	2	14	20	25	219	40.37	0.0327867	0.268065	0.821429
FBgn0034479	CG8654-PA	CG8654	2R	3	16	26	34	502	39.87	0.032799	0.216552	0.754808
FBgn0032503	CG16825-PA	CG16825	2L	3	20	13	17	281	38.3	0.03283	0.353041	0.803846
FBgn0035426	CG12078-PA	CG12078	3L	9	28	13	12	244	38.73	0.0328498	0.290909	0.703297
FBgn0085329	CG34300-PA	CG34300	3R	1	12	7	7	140	36.26	0.0328502	0.506579	0.916667
FBgn0038928	CG12297-PA	BG4	3R	16	31	23	17	239	36.75	0.0328918	0.235577	0.618513
FBgn0262519	CG8103-PB	Mi-2	3L	1	16	10	18	306	35.02	0.0328998	0.379679	0.8875
FBgn0028645	CG7644-PA	beat-Ib	2L	7	4	7	21	327	36.87	0.0330568	-0.34	-4.25
FBgn0015618	CG10572-PA	Cdk8	3L	1	8	33	32	399	37.1	0.0331773	0.170588	0.878788
FBgn0031775	CG9150-PA	CG9150	2L	8	3	11	23	244	38.7	0.0332653	-0.305668	-4.57576
FBgn0002941	CG6534-PA	slou	3R	12	5	38	55	656	35.01	0.033301	-0.156667	-2.47368
FBgn0262477	CG32937-PA	CG32937	3R	3	1	0	6	123	36.98	0.0333333	-0.857143	NA
FBgn0035704	CG10144-PA	CG10144	3L	29	17	82	99	1229	37.8	0.0333871	-0.11471	-1.05954
FBgn0037653	CG11982-PA	CG11982	3R	7	9	5	30	379	34.96	0.0333971	-0.352564	-3.66667
FBgn0005672	CG10334-PA	spi	2L	4	2	4	19	234	39.04	0.0334807	-0.404762	-8.5
FBgn0010422	CG3710-PA	TfIIS	2L	1	9	19	20	308	37.75	0.03365	0.260345	0.883041
FBgn0033491	CG18011-PA	CG18011	2R	24	38	55	41	985	39.75	0.0337766	0.177215	0.529187
FBgn0030688	CG8952-PA	CG8952	X	6	39	13	24	276	39.45	0.0338268	0.303258	0.715976
FBgn0030354	CG1559-PA	Upf1	X	7	35	47	87	1179	39	0.0338635	0.157256	0.629787
FBgn0036016	CG3306-PA	CG3306	3L	7	13	29	16	288	37.47	0.0338794	0.253831	0.702918
FBgn0038548	CG17806-PA	CG17806	3R	25	22	13	30	410	35.82	0.0339099	-0.234818	-1.62238
FBgn0029994	CG2254-PA	CG2254	X	3	23	20	37	275	38.66	0.0341738	0.252899	0.758696
FBgn0003086	CG10790-PB	Pig1	X	5	35	10	17	139	39.68	0.0341875	0.339744	0.757143
FBgn0036520	CG13449-PA	CG13449	3L	24	8	41	37	570	34.65	0.0342528	-0.191453	-1.70732
FBgn0263289	CG31082-PA	CG31082	3R	30	19	37	51	813	35.69	0.0342902	-0.176333	-1.17639
FBgn0030764	CG9777-PA	CG9777	X	7	126	8	44	342	40.07	0.0343103	0.27451	0.694444
FBgn0003140	CG10930-PA	PpY-55A	2R	8	38	25	42	294	39.47	0.0343251	0.232576	0.646316
FBgn0032701	CG10341-PA	CG10341	2L	13	31	5	42	551	39.06	0.0343413	-0.297565	-2.52258
FBgn0029747	CG5062-PA	CG5062	X	1	13	40	71	578	39.18	0.0344015	0.130372	0.863462
FBgn0283503	CG6451-PA	blue	3L	7	18	113	108	1777	36.62	0.0345523	0.0845238	0.628319
FBgn0033358	CG8216-PA	CG8216	2R	8	6	6	23	244	37.32	0.0346653	-0.364532	-4.11111
FBgn0005617	CG10385-PA	msl-1	2L	15	88	26	69	1032	39.76	0.0347049	0.194656	0.54764
FBgn0003598	CG8599-PA	Su(var)3-7	3R	15	133	23	95	1225	36.67	0.0348857	0.188596	0.534161
FBgn0031470	CG18557-PA	CG18557	2L	26	40	8	33	340	35.58	0.0350721	-0.216761	-1.68125
FBgn0087007	CG42230-PC	bbg	3L	68	48	124	141	2618	36.62	0.035098	-0.100198	-0.610887
FBgn0264089	CG33464-PA	CG33464	2R	1	7	13	8	345	38.2	0.0351824	0.395238	0.912088
FBgn0035890	CG13667-PA	CG13667	3L	24	18	17	34	582	37.55	0.0352612	-0.239212	-1.66667
FBgn0031052	CG14215-PA	CG14215	X	39	162	47	115	1131	37.95	0.0352894	0.131349	0.410954
FBgn0019643	CG3318-PB	Dat	2R	2	13	11	11	239	38.25	0.0353208	0.387821	0.846154
FBgn0033401	CG1968-PA	CG1968	2R	5	2	20	49	536	39.34	0.0353371	-0.160784	-5.125
FBgn0034840	CG3124-PA	CG3124	2R	4	13	19	14	267	39	0.0355066	0.307568	0.773279
FBgn0051111	CG31111-PA	CG31111	3R	6	3	6	22	269	36.16	0.0355164	-0.38	-6.33333
FBgn0053099	CG33099-PA	CG33099	3R	1	10	16	19	331	37.92	0.0355588	0.286004	0.88125
FBgn0032721	CG10602-PA	CG10602	2L	11	8	27	60	684	39.98	0.0355751	-0.171827	-2.05556
FBgn0031299	CG4629-PC	CG4629	2L	9	1	30	28	458	36.67	0.0356743	-0.196286	-7.4
FBgn0038055	CG5333-PA	trus	3R	5	24	1	42	485	37.34	0.035724	-0.469697	-7.75
FBgn0031335	CG5565-PA	CG5565	2L	6	12	21	10	240	38.17	0.0358662	0.323232	0.761905
FBgn0053281	CG33281-PA	CG33281	2L	15	9	35	60	467	37.67	0.0359407	-0.169565	-1.85714
FBgn0023095	CG11282-PC	caps	3L	6	0	29	25	420	36.73	0.0359593	-0.171429	NA
FBgn0003450	CG7996-PA	snk	3R	14	5	26	32	430	35.64	0.0361181	-0.214865	-2.44615
FBgn0260456	CG4806-PA	CG4806	2R	9	12	12	56	657	40.03	0.0361665	-0.252101	-2.5
FBgn0051159	CG31159-PA	CG31159	3R	10	19	59	44	616	37.79	0.0361876	0.15666	0.607493
FBgn0040153	CG32597-PA	l(1)G0469	X	1	10	15	18	270	36.44	0.036269	0.294643	0.88
FBgn0052232	CG32232-PA	CG32232	3L	57	128	51	67	966	38.05	0.036292	0.128632	0.414982
FBgn0003249	CG10888-PA	Rh3	3R	2	14	19	26	379	36.05	0.0364688	0.254762	0.804511
FBgn0032194	CG4901-PA	CG4901	2L	6	18	41	41	694	40.04	0.0365453	0.177425	0.666667
FBgn0046689	CG31421-PA	Takl1	3R	6	27	15	20	393	36.62	0.0367848	0.288754	0.703704
FBgn0000063	CG7643-PA	ald	3R	9	25	37	39	625	35.62	0.0367956	0.194973	0.620541
FBgn0035336	CG9004-PA	CG9004	3L	23	31	83	56	802	37.5	0.0368472	0.139341	0.499417
FBgn0035110	CG17143-PA	thoc7	3L	3	12	0	28	288	38.25	0.036869	-0.7	NA
FBgn0029969	CG10932-PA	CG10932	X	8	2	21	30	410	37.8	0.0371196	-0.213362	-4.71429
FBgn0026620	CG9765-PC	tacc	3R	19	103	7	100	1304	37.78	0.0371385	-0.22338	-1.63523
FBgn0025815	CG4039-PA	Mcm6	X	2	7	66	44	807	38.47	0.0371531	0.107843	0.809524
FBgn0040080	CG5692-PA	raps	3R	10	3	44	56	658	35.71	0.0371965	-0.134338	-3.24242
FBgn0033450	CG12924-PA	Lsm11	2R	10	13	2	17	256	39.76	0.0372069	-0.4	-5.53846
FBgn0037659	CG11033-PB	CG11033	3R	10	20	16	88	1342	35.82	0.0372461	-0.19943	-1.75
FBgn0051051	CG31051-PA	CG31051	3R	6	1	9	15	212	37.06	0.0372513	-0.3375	-9
FBgn0034451	CG11242-PA	CG11242	2R	7	1	9	14	244	40	0.0372513	-0.370833	-9.88889
FBgn0052793	CG32793-PA	CG32793	X	18	9	24	34	398	37.5	0.0373926	-0.219269	-1.83333
FBgn0035478	CG10853-PA	CG10853	3L	2	4	12	2	125	36.42	0.0374097	0.52381	0.916667
FBgn0036747	CG6052-PA	CG6052	3L	24	85	69	135	1697	35.19	0.0374537	0.128299	0.44757
FBgn0036443	CG13471-PA	CG13471	3L	5	67	7	23	254	35.86	0.0376041	0.327778	0.754797
FBgn0024314	CG5105-PA	Plap	2L	11	49	29	54	787	37.01	0.0376289	0.200728	0.581985
FBgn0039153	CG5463-PA	CG5463	3R	13	8	18	35	516	36.6	0.0376353	-0.233308	-2.15972
FBgn0021856	CG8674-PA	l(2)k14505	2L	6	5	4	22	279	39.08	0.037699	-0.414815	-5.6
FBgn0032691	CG10414-PA	CG10414	2L	30	38	57	36	774	39.66	0.037712	0.168686	0.501385
FBgn0039862	CG1804-PA	kek6	3R	12	6	29	46	813	37.28	0.0377464	-0.177298	-2.17241
FBgn0050058	CG30058-PA	CG30058	2R	2	50	5	21	136	41.31	0.0377963	0.418511	0.832
FBgn0262167	CG6631-PA	ana1	3R	49	108	88	120	1499	35.74	0.0378814	0.11602	0.381313
FBgn0000964	CG10034-PA	tj	2L	6	2	10	24	303	36.02	0.0379156	-0.298077	-6.2
FBgn0034908	CG5543-PA	CG5543	2R	12	21	46	32	651	38.23	0.0379179	0.18933	0.602484
FBgn0033926	CG12505-PA	Arc1	2R	5	0	6	9	100	37.9	0.0379257	-0.454545	NA
FBgn0266801	CG31369-PA	PQBP-1	3R	12	8	8	21	684	35.33	0.0380865	-0.324138	-2.9375
FBgn0041723	CG33304-PA	rho-5	2L	27	8	114	84	1428	38.64	0.0381576	-0.104533	-1.48684
FBgn0030030	CG1636-PA	CG1636	X	7	0	27	20	382	39.45	0.038255	-0.205882	NA
FBgn0036415	CG7768-PA	CG7768	3L	1	14	11	19	162	36.84	0.0383839	0.340909	0.876623
FBgn0015400	CG4977-PA	kek2	2L	11	2	72	65	873	36.93	0.0384578	-0.102679	-3.96528
FBgn0051450	CG31450-PA	mRpS18A	3R	4	5	2	21	155	37.08	0.0384687	-0.474359	-7.4
FBgn0036583	CG13055-PA	CG13055	3L	11	8	8	22	309	33.72	0.0385072	-0.312281	-2.78125
FBgn0003415	CG9936-PE	skd	3L	21	53	31	157	2700	36.09	0.0385619	-0.151465	-1.0067
FBgn0037827	CG4073-PA	CG4073	3R	1	27	9	31	285	37.77	0.0385815	0.365517	0.872428
FBgn0037344	CG2926-PA	CG2926	3R	17	144	9	194	2190	35.86	0.0386094	-0.227811	-1.54475
FBgn0033177	CG11141-PA	CG11141	2R	14	21	18	71	710	39.13	0.0386336	-0.209239	-1.62963
FBgn0000473	CG9438-PA	Cyp6a2	2R	12	15	13	49	506	38.87	0.0386533	-0.245625	-2.01538
FBgn0052476	CG32476-PA	mthl14	3L	5	16	2	39	533	38.45	0.0386894	-0.423377	-5.09375
FBgn0033566	CG18004-PA	CG18004	2R	6	2	11	26	297	36.61	0.0387611	-0.281513	-6.09091
FBgn0038350	CG18516-PA	CG18516	3R	24	19	65	106	1192	36.9	0.0388568	-0.117663	-1.05992
FBgn0267689	CG7196-PA	CG7196	2L	3	12	30	26	441	38.62	0.0390057	0.22488	0.783333
FBgn0265011	CG34350-PA	CG34350	2R	26	29	34	79	899	38.42	0.0391914	-0.164815	-1.08316
FBgn0038219	CG14839-PA	CG14839	3R	2	29	8	21	195	36.89	0.0391985	0.38	0.818966
FBgn0012036	CG3752-PA	Aldh	2L	1	4	45	19	520	38.14	0.0392382	0.152174	0.894444
FBgn0028514	CG4793-PD	CG4793	2L	4	92	9	57	456	37.13	0.039301	0.309757	0.724638
FBgn0032176	CG13127-PA	CG13127	2L	55	48	80	39	724	39.73	0.0393907	0.144317	0.441406
FBgn0036128	CG11801-PB	Elo68beta	3L	8	17	23	15	241	35.65	0.03941	0.273185	0.693095
FBgn0034009	CG8155-PA	CG8155	2R	13	16	25	77	1098	40.92	0.0395178	-0.170062	-1.5025
FBgn0032157	CG5899-PA	CG5899	2L	5	13	45	36	843	39.93	0.039518	0.165306	0.692308
FBgn0035558	CG11357-PA	CG11357	3L	7	21	19	17	431	38.26	0.0395335	0.283401	0.701754
FBgn0013765	CG4832-PA	cnn	2R	18	38	68	72	1148	40.59	0.0395387	0.136152	0.498452
FBgn0014019	CG5279-PA	Rh5	2L	6	2	12	28	382	38.4	0.0395569	-0.266667	-6
FBgn0034468	CG11797-PA	Obp56a	2R	3	10	7	3	139	39.99	0.0396804	0.469231	0.871429
FBgn0036028	CG16717-PA	CG16717	3L	7	0	32	23	300	36.93	0.0397787	-0.179487	NA
FBgn0034513	CG13423-PA	CG13423	2R	20	40	41	39	476	39.08	0.0397948	0.17846	0.52439
FBgn0036874	CG9472-PA	CG9472	3L	3	46	16	64	726	35.99	0.0398336	0.260287	0.73913
FBgn0033589	CG13227-PA	CG13227	2R	10	2	11	13	120	36.27	0.0398954	-0.342857	-4.90909
FBgn0263456	CG4684-PA	nwk	3L	7	16	65	53	781	36.93	0.0399258	0.134662	0.643269
FBgn0035247	CG13929-PA	metl	3L	7	12	23	10	302	36.87	0.0399502	0.312121	0.746377
FBgn0266438	CG3419-PB	CG3419	2R	16	8	42	58	696	39.46	0.0400128	-0.15465	-1.7619
FBgn0029176	CG11901-PA	Ef1gamma	3R	0	3	23	10	431	35.59	0.040056	0.230769	1
FBgn0035024	CG11414-PA	CG11414	2R	11	27	11	76	867	39.29	0.0400752	-0.237864	-1.81481
FBgn0027564	CG3149-PA	CG3149	X	9	1	46	40	556	38.61	0.0400909	-0.139246	-6.82609
FBgn0030177	CG2972-PA	CG2972	X	7	19	39	37	461	39.03	0.0401553	0.187112	0.650472
FBgn0000244	CG9379-PA	by	3R	9	24	5	47	707	34.91	0.0402142	-0.304829	-2.525
FBgn0034963	CG13567-PA	CG13567	2R	2	11	14	13	244	39.66	0.0402485	0.333333	0.831169
FBgn0259927	CG42450-PA	CG42450	X	11	28	33	33	650	38.22	0.0403487	0.209016	0.607143
FBgn0031496	CG17258-PB	CG17258	2L	13	24	18	82	876	36.38	0.0403939	-0.19294	-1.46759
FBgn0039537	CG5590-PA	CG5590	3R	5	11	24	14	412	35.36	0.0405368	0.267586	0.734848
FBgn0032034	CG17295-PA	CG17295	2L	4	28	7	11	198	38.9	0.040585	0.354312	0.77551
FBgn0033446	CG1648-PB	CG1648	2R	5	0	9	14	232	36.12	0.0407407	-0.357143	NA
FBgn0000064	CG6058-PE	Ald	3R	1	7	16	11	363	35.61	0.0407523	0.330065	0.901786
FBgn0028530	CG18124-PA	mTTF	2L	9	28	34	42	409	37.86	0.0408544	0.190698	0.602941
FBgn0051413	CG31413-PA	CG31413	3R	31	30	29	59	561	37.14	0.0411181	-0.179588	-1.1023
FBgn0050278	CG30278-PA	CG30278	2R	0	11	5	8	57	36.05	0.0411491	0.578947	1
FBgn0033342	CG8258-PA	CG8258	2R	4	6	5	42	546	38.8	0.0411953	-0.319444	-4.6
FBgn0038272	CG7265-PA	CG7265	3R	7	9	9	44	469	37.65	0.0412445	-0.267689	-2.80247
FBgn0034835	CG3092-PA	CG3092	2R	6	15	34	26	347	39.01	0.0414802	0.215854	0.694118
FBgn0036715	CG6445-PA	Cad74A	3L	18	14	44	82	973	35.71	0.0415216	-0.144489	-1.3961
FBgn0085428	CG34399-PC	Nox	2R	25	29	125	74	1340	39.3	0.0416567	0.114887	0.489655
FBgn0040268	CG10123-PA	Top3alpha	2L	13	34	17	108	968	39.28	0.0416772	-0.193897	-1.42907
FBgn0035793	CG7546-PD	CG7546	3L	27	49	65	63	1344	36.64	0.0417089	0.144022	0.465934
FBgn0033206	CG12042-PA	CG12042	2R	10	9	10	31	368	39.07	0.0417485	-0.275	-2.44444
FBgn0033775	CG17577-PA	Cyp9h1	2R	14	20	58	34	517	40.33	0.0417526	0.175926	0.589655
FBgn0032476	CG5439-PA	CG5439	2L	24	15	25	38	519	38.57	0.0417547	-0.206777	-1.432
FBgn0033232	CG12159-PA	CG12159	2R	7	6	2	13	199	38.34	0.0418219	-0.461988	-6.58333
FBgn0034971	CG3209-PA	CG3209	2R	1	10	19	25	537	39.17	0.0419533	0.235714	0.868421
FBgn0025682	CG9148-PA	scf	3L	3	9	23	13	329	36.85	0.0420431	0.293706	0.811594
FBgn0003028	CG6824-PB	ovo	X	1	10	7	7	134	38.32	0.0421053	0.463235	0.9
FBgn0033326	CG14743-PA	CG14743	2R	1	21	11	29	394	40.13	0.0421813	0.336667	0.874459
FBgn0266346	CG17922-PA	CG17922	2R	22	7	100	85	1035	36.69	0.0421974	-0.104241	-1.67143
FBgn0003231	CG10360-PA	ref(2)P	2L	21	37	7	35	596	39.03	0.0422459	-0.236111	-1.83784
FBgn0035501	CG1299-PA	CG1299	3L	7	18	45	42	478	37.54	0.0423936	0.165385	0.637037
FBgn0032525	CG16954-PA	Hsp60D	2L	19	24	62	36	558	38.12	0.0425142	0.165432	0.540323
FBgn0259222	CG42322-PI	CG42322	3R	4	0	20	27	733	35.1	0.042521	-0.166667	NA
FBgn0020236	CG8322-PD	ATPCL	2R	8	1	77	68	1112	39.03	0.0425311	-0.0796249	-6.06494
FBgn0262508	CG32355-PA	CG32355	3L	30	14	45	48	717	36.69	0.042645	-0.174194	-1.28571
FBgn0028426	CG3298-PB	JhI-1	2R	23	15	58	84	766	39.28	0.0427114	-0.132435	-1.22069
FBgn0038510	CG14331-PC	CG14331	3R	20	7	10	13	312	35.47	0.0428319	-0.316667	-2.71429
FBgn0052676	CG32676-PA	CG32676	X	15	59	50	99	1070	37.24	0.0429705	0.142648	0.49661
FBgn0030297	CG12622-PA	Gr10b	X	12	47	22	36	237	40.05	0.0430412	0.213324	0.582205
FBgn0036398	CG9007-PA	CG9007	3L	43	104	109	167	2376	36.08	0.0430997	0.100869	0.366531
FBgn0002973	CG3779-PA	numb	2L	8	0	32	20	556	36.57	0.0431343	-0.2	NA
FBgn0031004	CG7992-PA	CG7992	X	7	10	38	16	480	39.2	0.0431999	0.22906	0.705263
FBgn0262114	CG42236-PD	CG42236	2R	22	14	28	42	953	38.55	0.0432001	-0.19	-1.35714
FBgn0263831	CG10670-PA	Gen	3L	30	10	74	56	726	37.57	0.0432071	-0.136946	-1.27027
FBgn0010812	CG2708-PA	Tom34	3R	11	13	28	89	947	36.8	0.0433537	-0.1546	-1.68956
FBgn0030648	CG6340-PB	CG6340	X	9	31	22	27	470	37.6	0.0433539	0.24416	0.643695
FBgn0035468	CG14979-PB	Gr63a	3L	3	8	45	25	488	38.66	0.0434438	0.179924	0.791667
FBgn0035290	CG1887-PD	CG1887	3L	6	10	48	23	614	37.42	0.0434827	0.191919	0.7125
FBgn0030859	CG12990-PA	CG12990	X	12	36	27	33	468	39.84	0.0435764	0.214047	0.592593
FBgn0032706	CG10369-PB	Irk3	2L	10	9	14	43	499	39.19	0.0435851	-0.24359	-2.4127
FBgn0003209	CG12437-PB	raw	2L	7	13	57	34	801	38.34	0.0435922	0.167221	0.678812
FBgn0014851	CG7325-PA	Eig71Ek	3L	7	0	6	6	97	35.15	0.0436016	-0.538462	NA
FBgn0033680	CG13186-PA	CG13186	2R	1	10	9	9	143	39.19	0.0436397	0.426316	0.9
FBgn0267435	CG1744-PA	chp	3R	6	1	65	91	1315	38.08	0.043708	-0.0736375	-7.4
FBgn0037090	CG7529-PA	CG7529	3L	8	23	3	40	559	37.98	0.0437197	-0.362193	-3.63768
FBgn0035953	CG5087-PA	CG5087	3L	12	39	64	96	1075	37.41	0.0437931	0.130994	0.538462
FBgn0003330	CG5595-PA	Sce	3R	1	6	28	20	433	35.15	0.0438346	0.196286	0.880952
FBgn0002044	CG10084-PA	swm	2L	9	21	9	65	1062	38.89	0.0438515	-0.255814	-2.09524
FBgn0052203	CG32203-PB	BG642378	3L	5	47	10	27	334	35.22	0.0439065	0.301802	0.712766
FBgn0261822	CG31605-PA	Bsg	2L	0	6	5	4	197	38.49	0.043956	0.6	1
FBgn0034641	CG10080-PA	CG10080	2R	10	26	95	108	1540	36.48	0.0443347	0.0987918	0.562753
FBgn0087039	CG7066-PA	Sbp2	3L	11	17	6	34	313	38.05	0.0443527	-0.313725	-2.66667
FBgn0031320	CG5126-PA	CG5126	2L	17	5	32	32	455	37.61	0.0443629	-0.211804	-2.4
FBgn0035021	CG4622-PA	CG4622	2R	12	49	22	38	552	39.59	0.0444874	0.210277	0.576994
FBgn0029095	CG4276-PC	aru	2L	6	2	14	29	299	37.2	0.0446653	-0.235484	-5.21429
FBgn0002022	CG10449-PA	Catsup	2L	8	13	5	35	405	39.06	0.0447578	-0.344551	-3.30769
FBgn0086673	CG13272-PA	CG13272	2L	40	39	33	62	821	38.24	0.0447678	-0.161807	-0.926962
FBgn0027287	CG33206-PA	Gmap	X	9	15	3	25	272	39.04	0.0448936	-0.375	-4
FBgn0037832	CG14686-PA	CG14686	3R	4	3	5	25	261	38.02	0.044951	-0.337302	-5.66667
FBgn0032929	CG9241-PA	Mcm10	2L	12	25	11	64	771	39.84	0.0450117	-0.24084	-1.79273
FBgn0053477	CG33477-PA	CG33477	2R	2	14	13	15	196	39.96	0.0450822	0.349425	0.835165
FBgn0036688	CG7729-PA	Fit2	3L	9	15	13	65	703	35.36	0.0453686	-0.221591	-2
FBgn0035838	CG7942-PA	ldbr	3L	17	25	12	45	530	37.62	0.0453933	-0.229064	-1.55
FBgn0051343	CG31343-PA	CG31343	3R	11	34	46	64	938	37.46	0.0454242	0.153956	0.549872
FBgn0040715	CG15386-PA	CG15386	2L	0	3	7	2	77	36.56	0.0454546	0.6	1
FBgn0259236	CG42334-PD	comm3	3L	0	4	18	13	233	33.16	0.0454546	0.235294	1
FBgn0036978	CG5528-PA	Toll-9	3L	15	37	12	74	898	36.99	0.0455717	-0.222222	-1.5
FBgn0023172	CG9635-PD	RhoGEF2	2R	33	43	58	134	2557	40.55	0.0455799	-0.1197	-0.773055
FBgn0266448	CG6544-PA	fau	3R	9	4	10	20	492	35.94	0.0456954	-0.307018	-3.5
FBgn0033308	CG8736-PB	CG8736	2R	3	1	3	15	155	35.76	0.0457963	-0.4375	-14
FBgn0013720	CG14779-PA	pck	X	3	3	1	15	171	36.74	0.0457963	-0.583333	-14
FBgn0032748	CG10492-PA	CG10492	2L	4	3	7	32	389	38.11	0.0457964	-0.277922	-5.09524
FBgn0051805	CG31805-PB	CG31805	2L	13	63	20	42	600	39.4	0.0457983	0.206061	0.566667
FBgn0086408	CG3622-PC	stl	2R	42	25	88	95	1134	38.43	0.0459748	-0.114744	-0.813636
FBgn0028741	CG6355-PA	fab1	2R	21	39	143	144	1806	40.85	0.0460895	0.085066	0.457773
FBgn0036985	CG5847-PA	CG5847	3L	16	52	17	120	1179	36.74	0.0461108	-0.182523	-1.17195
FBgn0030447	CG2200-PA	CG2200	X	10	2	15	16	240	38.51	0.0463744	-0.288889	-4.33333
FBgn0015808	CG17320-PA	ScpX	2L	5	1	4	11	258	38.51	0.0464396	-0.472222	-12.75
FBgn0037798	CG12817-PB	CG12817	3R	5	4	1	11	154	37.69	0.0464396	-0.566667	-12.75
FBgn0033500	CG12913-PA	CG12913	2R	24	3	61	28	539	38.58	0.0464461	-0.185579	-2.67213
FBgn0034063	CG8389-PA	CG8389	2R	13	7	31	48	471	39.09	0.0464583	-0.168182	-1.87558
FBgn0032018	CG7806-PA	CG7806	2L	32	20	113	136	1487	38.75	0.0466241	-0.0924845	-0.925664
FBgn0016041	CG12157-PA	Tom40	X	2	10	18	17	344	38.56	0.0467323	0.27037	0.811111
FBgn0038734	CG11453-PA	CG11453	3R	8	4	20	43	539	36.85	0.0467591	-0.200608	-3.3
FBgn0036941	CG7335-PA	CG7335	3L	4	3	4	21	209	35.23	0.0468873	-0.375	-6
FBgn0053287	CG33287-PB	CG33287	3L	2	70	12	94	1098	36.99	0.0469576	0.283972	0.77619
FBgn0032404	CG5317-PA	CG5317	2L	1	4	20	8	257	38.5	0.0471357	0.285714	0.9
FBgn0010309	CG10739-PA	pigeon	2L	15	10	42	69	915	39.52	0.0471944	-0.136576	-1.46429
FBgn0032343	CG6201-PA	CG6201	2L	16	11	37	64	636	39.51	0.0472085	-0.15522	-1.51597
FBgn0036735	CG6311-PB	Edc3	3L	3	31	12	32	671	33.87	0.0472791	0.292063	0.741935
FBgn0031728	CG7235-PA	Hsp60C	2L	1	9	39	51	553	36.82	0.0473761	0.125	0.854701
FBgn0032709	CG15167-PA	CG15167	2L	4	3	1	10	116	39.09	0.0473856	-0.569231	-12.3333
FBgn0030826	CG12995-PA	CG12995	X	4	1	5	14	173	38.96	0.0474308	-0.377778	-10.2
FBgn0011742	CG9901-PA	Arp14D	X	0	8	16	28	394	39.65	0.0474794	0.222222	1
FBgn0283439	CG12360-PA	CG12360	3R	6	5	7	30	487	36.6	0.0474881	-0.318681	-4.14286
FBgn0260748	CG5004-PA	CG5004	X	13	27	72	68	1242	39.75	0.0475633	0.131269	0.545267
FBgn0035166	CG13902-PB	CG13902	3L	24	23	46	19	401	37.76	0.0476185	0.204762	0.568998
FBgn0034007	CG8102-PA	CG8102	2R	2	8	38	31	481	40.95	0.0476252	0.155128	0.796053
FBgn0037027	CG3680-PA	CG3680	3L	17	56	8	69	925	36.75	0.0476426	-0.232	-1.6183
FBgn0036622	CG4753-PA	CG4753	3L	3	4	3	32	379	35.4	0.0477797	-0.388889	-7
FBgn0031811	CG13982-PA	CG13982	2L	9	2	28	32	329	37.8	0.0478644	-0.18442	-4.14286
FBgn0042711	CG33102-PA	Hex-t1	3R	3	13	30	33	462	36.77	0.0478778	0.1917	0.746154
FBgn0014861	CG7538-PA	Mcm2	3R	5	6	6	33	550	36.51	0.0482421	-0.300699	-3.58333
FBgn0033725	CG8502-PC	Cpr49Ac	2R	2	13	13	16	213	39.62	0.0484311	0.314943	0.810651
FBgn0041096	CG32096-PB	rols	3L	26	17	115	147	1889	36.64	0.0485711	-0.0807386	-0.954987
FBgn0041711	CG9792-PA	yellow-e	3R	8	4	21	43	530	36.44	0.0486311	-0.190756	-3.09524
FBgn0064126	CG33722-PB	CG33722	3R	8	13	5	32	478	36.69	0.0486644	-0.326496	-2.93846
FBgn0039630	CG11843-PA	CG11843	3R	19	10	15	24	287	35.66	0.0489569	-0.264706	-2.04
FBgn0035168	CG13889-PA	CG13889	3L	47	34	135	56	1128	37.09	0.0489652	0.119536	0.42658
FBgn0029944	CG2079-PA	Dok	X	2	16	25	45	620	39.65	0.0490446	0.188221	0.775
FBgn0032405	CG14946-PB	CG14946	2L	7	2	9	18	300	38.9	0.049137	-0.3375	-6
FBgn0261723	CG42234-PC	CG42234	3L	11	23	55	50	699	35.32	0.0494329	0.148402	0.565217
FBgn0036880	CG9295-PC	Cpr76Bc	3L	8	9	7	30	373	35.49	0.0496084	-0.302564	-2.80952
FBgn0261479	CG2245-PA	l(3)s1921	3R	4	5	3	24	302	37.74	0.049724	-0.399015	-5.4
FBgn0050154	CG30154-PA	CG30154	2R	1	5	8	3	64	38.94	0.0497738	0.513889	0.925
FBgn0033421	CG1888-PA	CG1888	2R	1	22	11	35	370	39.07	0.0498479	0.302632	0.855372
FBgn0029658	CG14269-PA	CG14269	X	1	14	15	30	190	39.41	0.0498638	0.255682	0.857143
FBgn0038261	CG14856-PA	CG14856	3R	17	12	31	54	557	37.08	0.0498926	-0.172348	-1.46774
FBgn0036005	CG3428-PA	pall	3L	3	6	26	10	314	37.46	0.0499971	0.271552	0.807692

## Sheet: DOS
mel_gene	CG	name	chr	unNSpoly_mel	unNSfix_mel	unSpoly_mel	unSfix_mel	unMkcodons_mel	unAvesample_mel	unFETpval_mel	Direction of selection	alpha
FBgn0030933	CG6470-PA	CG6470	X	0	17	6	3	119	38.03	0.00036485	0.85	1
FBgn0259957	CG42467-PA	CG42467	2L	0	9	7	6	82	37.5	0.0166761	0.6	1
FBgn0261822	CG31605-PA	Bsg	2L	0	6	5	4	197	38.49	0.043956	0.6	1
FBgn0040715	CG15386-PA	CG15386	2L	0	3	7	2	77	36.56	0.0454546	0.6	1
FBgn0016926	CG4710-PB	Pino	2L	3	12	13	4	233	35.89	0.0038476	0.5625	0.923077
FBgn0053552	CG33552-PA	CG33552	2L	1	43	4	14	152	39.17	0.0221307	0.554386	0.918605
FBgn0031654	CG8869-PA	Jon25Bii	2L	1	18	10	10	242	34.92	0.00334205	0.551948	0.944444
FBgn0051848	CG31848-PA	CG31848	2L	0	16	6	13	192	38.6	0.0216491	0.551724	1
FBgn0085210	CG34181-PA	CG34181	2L	6	40	13	7	203	38.21	4.519e-05	0.535274	0.919231
FBgn0031512	CG15404-PA	CG15404	2L	1	18	8	10	122	37	0.00781649	0.531746	0.930556
FBgn0031505	CG12400-PA	CG12400	2L	0	5	10	5	116	36.23	0.0325077	0.5	1
FBgn0031249	CG11911-PA	CG11911	2L	2	18	12	11	277	37.78	0.00400982	0.477833	0.898148
FBgn0032769	CG10750-PA	CG10750	2L	0	18	25	20	331	40.03	2.419e-05	0.473684	1
FBgn0259749	CG9535-PA	mmy	2L	4	29	35	23	489	38.77	6.67e-06	0.455128	0.90936
FBgn0052988	CG32988-PA	CG32988	2L	4	37	14	18	246	38.96	0.00107911	0.450505	0.861004
FBgn0031434	CG3227-PA	insv	2L	3	25	14	15	372	36.63	0.00320841	0.448529	0.871429
FBgn0031463	CG15400-PB	CG15400	2L	1	30	22	31	350	36.88	8.586e-05	0.448325	0.95303
FBgn0250843	CG4904-PA	Pros35	2L	1	16	18	16	279	39.33	0.0015685	0.447368	0.944444
FBgn0028887	CG3491-PA	CG3491	2L	27	232	99	122	1659	37.92	0	0.441082	0.856583
FBgn0028544	CG16884-PA	CG16884	2L	3	7	24	6	262	36.95	0.00647739	0.42735	0.892857
FBgn0032645	CG15142-PA	CG15142	2L	6	24	14	9	202	38.25	0.00394113	0.427273	0.839286
FBgn0002525	CG6944-PA	Lam	2L	1	27	24	31	593	36.44	9.406e-05	0.425517	0.95216
FBgn0011584	CG4758-PB	Trp1	2L	1	25	19	29	425	40.24	0.00076344	0.412963	0.938947
FBgn0019830	CG3057-PA	colt	2L	0	15	17	22	286	35.29	0.00216176	0.405405	1
FBgn0031441	CG9962-PA	CG9962	2L	4	51	12	27	319	36.9	0.00449862	0.403846	0.823529
FBgn0261836	CG14035-PA	CG14035	2L	5	15	23	11	285	34.01	0.00433749	0.398352	0.84058
FBgn0032538	CG16885-PA	CG16885	2L	3	12	14	9	267	35.92	0.0201918	0.394958	0.839286
FBgn0051679	CG31679-PA	CG31679	2L	2	24	16	24	337	36.97	0.00447576	0.388889	0.875
FBgn0001125	CG4233-PB	Got2	2L	3	9	46	11	431	37.04	0.00037664	0.388776	0.92029
FBgn0032877	CG2617-PA	CG2617	2L	3	61	7	29	265	39.88	0.0327293	0.377778	0.796253
FBgn0031853	CG11201-PB	CG11201	2L	2	35	69	53	754	38.64	1e-08	0.369558	0.956108
FBgn0051642	CG31642-PA	CG31642	2L	17	124	32	50	544	39.12	7.77e-06	0.365705	0.785786
FBgn0053526	CG33526-PA	PNUTS	2L	2	24	17	27	371	37.89	0.00529692	0.365325	0.867647
FBgn0262598	CG7795-PD	CG7795	2L	9	54	34	40	639	38.98	8.427e-05	0.365166	0.803922
FBgn0031531	CG8840-PA	CG8840	2L	9	23	12	6	138	37.77	0.0158022	0.364532	0.804348
FBgn0032034	CG17295-PA	CG17295	2L	4	28	7	11	198	38.9	0.040585	0.354312	0.77551
FBgn0032503	CG16825-PA	CG16825	2L	3	20	13	17	281	38.3	0.03283	0.353041	0.803846
FBgn0262475	CG31761-PE	bru-2	2L	12	63	23	29	749	36.38	0.0006037	0.341925	0.759834
FBgn0028847	CG9014-PA	CG9014	2L	2	25	12	27	328	38.77	0.031439	0.337912	0.82
FBgn0031351	CG14352-PA	CG14352	2L	10	32	22	18	251	38.24	0.00622665	0.3275	0.744318
FBgn0031711	CG6907-PA	CG6907	2L	2	16	15	20	420	37.33	0.0286905	0.326797	0.833333
FBgn0032434	CG5421-PA	CG5421	2L	9	37	29	29	426	38.6	0.00194542	0.323764	0.756757
FBgn0031335	CG5565-PA	CG5565	2L	6	12	21	10	240	38.17	0.0358662	0.323232	0.761905
FBgn0264494	CG17646-PA	CG17646	2L	10	21	65	25	756	37.28	0.0001848	0.323188	0.81685
FBgn0000114	CG31762-PC	aret	2L	5	17	28	19	607	36.81	0.00504525	0.320707	0.80042
FBgn0031868	CG10354-PA	CG10354	2L	1	29	52	57	893	39.38	2.97e-06	0.318341	0.962202
FBgn0052983	CG32983-PA	CG32983	2L	5	26	15	20	250	38.9	0.0306888	0.315217	0.74359
FBgn0028514	CG4793-PD	CG4793	2L	4	92	9	57	456	37.13	0.039301	0.309757	0.724638
FBgn0042092	CG13773-PA	CG13773	2L	3	8	30	12	253	39.48	0.0128015	0.309091	0.85
FBgn0051989	CG31989-PA	Cap-D3	2L	20	59	94	63	1104	37.88	5.2e-07	0.308168	0.772809
FBgn0032115	CG4438-PA	CG4438	2L	6	25	17	19	185	38.66	0.021274	0.307312	0.731765
FBgn0002563	CG4178-PA	Lsp1beta	2L	7	15	50	20	642	35.13	0.00197567	0.305764	0.813333
FBgn0041195	CG6504-PA	Pkd2	2L	12	56	74	70	872	37.99	2.48e-06	0.30491	0.797297
FBgn0267821	CG5102-PA	da	2L	3	23	16	27	704	37.43	0.0265478	0.302105	0.779891
FBgn0031550	CG8853-PA	CG8853	2L	8	16	24	13	317	37.97	0.0201103	0.301724	0.729167
FBgn0032398	CG6766-PA	CG6766	2L	6	33	20	29	518	38.87	0.010575	0.301489	0.736364
FBgn0250841	CG17242-PA	CG17242	2L	10	25	24	17	245	36.64	0.0113747	0.30112	0.716667
FBgn0031910	CG15818-PA	CG15818	2L	6	15	24	15	281	39.93	0.0291782	0.3	0.75
FBgn0032156	CG13124-PA	CG13124	2L	5	23	32	30	504	39.09	0.00274821	0.298827	0.796196
FBgn0028526	CG15293-PA	CG15293	2L	8	39	20	28	329	37.96	0.0127396	0.296375	0.712821
FBgn0032276	CG17098-PA	CG17098	2L	10	66	19	37	652	39.05	0.00568113	0.295949	0.704944
FBgn0032144	CG17633-PA	CG17633	2L	3	12	36	21	430	38.04	0.00365509	0.286713	0.854167
FBgn0028425	CG12317-PA	JhI-21	2L	3	23	38	41	497	38.32	0.00095273	0.286204	0.859268
FBgn0016978	CG8749-PA	snRNP70K	2L	1	10	20	20	446	35.37	0.0173092	0.285714	0.9
FBgn0032404	CG5317-PA	CG5317	2L	1	4	20	8	257	38.5	0.0471357	0.285714	0.9
FBgn0283467	CG3975-PA	CG3975	2L	15	28	37	21	431	36.99	0.00501661	0.282967	0.695946
FBgn0032188	CG13137-PA	CG13137	2L	13	71	24	43	334	39.53	0.00451586	0.271456	0.671948
FBgn0040506	CG17178-PA	ACXE	2L	10	57	75	90	1099	37.68	9.6e-06	0.270108	0.789474
FBgn0003430	CG16738-PA	slp1	2L	7	16	33	20	312	38.23	0.0133419	0.269444	0.734848
FBgn0040508	CG5983-PA	ACXC	2L	3	35	49	72	1031	37.18	0.00011663	0.26941	0.874052
FBgn0051643	CG31643-PA	CG31643	2L	17	43	56	43	899	39.99	0.00058113	0.267123	0.696429
FBgn0031784	CG9222-PA	CG9222	2L	0	5	28	14	337	39.37	0.00758048	0.263158	1
FBgn0259712	CG42366-PA	CG42366	2L	9	19	73	32	698	38.86	0.00043796	0.262793	0.792358
FBgn0010422	CG3710-PA	TfIIS	2L	1	9	19	20	308	37.75	0.03365	0.260345	0.883041
FBgn0032296	CG6729-PA	CG6729	2L	17	81	53	80	944	39.38	0.00026685	0.260248	0.683205
FBgn0051928	CG31928-PA	CG31928	2L	20	30	42	22	418	37.83	0.00813022	0.254342	0.650794
FBgn0000299	CG4145-PA	Cg25C	2L	1	25	18	57	674	35.92	0.0220345	0.252246	0.873333
FBgn0040064	CG4600-PA	yip2	2L	5	8	46	15	394	39.35	0.0177521	0.249787	0.796196
FBgn0014859	CG1864-PD	Hr38	2L	5	31	35	52	592	37.75	0.00551727	0.248494	0.760369
FBgn0264894	CG6043-PF	CG6043	2L	10	32	49	45	635	36.45	0.00259528	0.246093	0.71301
FBgn0051660	CG31660-PC	CG31660	2L	17	22	76	30	900	37.37	0.00307102	0.240281	0.694976
FBgn0001986	CG4152-PA	l(2)35Df	2L	8	32	88	68	1050	36.94	3.561e-05	0.236667	0.806818
FBgn0019890	CG8954-PA	Smg5	2L	10	33	71	61	1173	38.78	0.00070552	0.227607	0.73965
FBgn0032305	CG6700-PA	CG6700	2L	10	32	37	41	832	39.35	0.0180396	0.22559	0.653716
FBgn0267689	CG7196-PA	CG7196	2L	3	12	30	26	441	38.62	0.0390057	0.22488	0.783333
FBgn0031573	CG3407-PA	CG3407	2L	22	21	99	32	714	39.88	0.00393657	0.214408	0.661376
FBgn0011244	CG2830-PA	Hsp60B	2L	6	28	39	53	648	37.46	0.0117696	0.212346	0.708791
FBgn0031536	CG3248-PA	Cog3	2L	26	38	91	50	905	37.19	0.00218742	0.209596	0.62406
FBgn0011676	CG6713-PG	Nos	2L	8	16	49	30	693	39.61	0.0186646	0.207475	0.693878
FBgn0051805	CG31805-PB	CG31805	2L	13	63	20	42	600	39.4	0.0457983	0.206061	0.566667
FBgn0028387	CG5229-PA	chm	2L	7	13	65	30	804	39.35	0.00956576	0.205103	0.751479
FBgn0024314	CG5105-PA	Plap	2L	11	49	29	54	787	37.01	0.0376289	0.200728	0.581985
FBgn0031631	CG3225-PA	CG3225	2L	13	15	79	29	678	38.7	0.0117161	0.199605	0.681857
FBgn0031301	CG14339-PA	CG14339	2L	17	31	68	47	788	37.48	0.00630656	0.197436	0.620968
FBgn0031856	CG11322-PB	CG11322	2L	25	75	29	39	440	39.33	0.0190025	0.194932	0.551724
FBgn0005617	CG10385-PA	msl-1	2L	15	88	26	69	1032	39.76	0.0347049	0.194656	0.54764
FBgn0028530	CG18124-PA	mTTF	2L	9	28	34	42	409	37.86	0.0408544	0.190698	0.602941
FBgn0032006	CG8222-PA	Pvr	2L	16	34	142	85	1508	38.23	0.00011983	0.184448	0.71831
FBgn0032136	CG15828-PB	CG15828	2L	58	98	396	216	4078	38.93	0	0.184349	0.67718
FBgn0265264	CG17097-PB	CG17097	2L	33	127	44	82	815	39.73	0.00746758	0.179084	0.515748
FBgn0032194	CG4901-PA	CG4901	2L	6	18	41	41	694	40.04	0.0365453	0.177425	0.666667
FBgn0045842	CG31732-PB	yuri	2L	34	87	47	59	890	36.95	0.0125898	0.176137	0.509416
FBgn0032648	CG15144-PA	CG15144	2L	16	59	54	87	996	40.16	0.0142651	0.175538	0.563089
FBgn0032691	CG10414-PA	CG10414	2L	30	38	57	36	774	39.66	0.037712	0.168686	0.501385
FBgn0003209	CG12437-PB	raw	2L	7	13	57	34	801	38.34	0.0435922	0.167221	0.678812
FBgn0032525	CG16954-PA	Hsp60D	2L	19	24	62	36	558	38.12	0.0425142	0.165432	0.540323
FBgn0032157	CG5899-PA	CG5899	2L	5	13	45	36	843	39.93	0.039518	0.165306	0.692308
FBgn0051897	CG31897-PA	CG31897	2L	53	98	54	51	917	38.76	0.0102221	0.162391	0.489229
FBgn0000721	CG10033-PA	for	2L	9	15	82	43	1071	37.23	0.0123191	0.15972	0.685366
FBgn0028879	CG15270-PA	CG15270	2L	24	35	99	65	1335	37.41	0.0099269	0.154878	0.549784
FBgn0027560	CG4104-PA	Tps1	2L	3	15	54	58	809	38.15	0.0192965	0.152848	0.785185
FBgn0051776	CG31776-PA	CG31776	2L	56	55	79	42	624	37.35	0.0241316	0.152195	0.458688
FBgn0012036	CG3752-PA	Aldh	2L	1	4	45	19	520	38.14	0.0392382	0.152174	0.894444
FBgn0032409	CG5336-PA	Ced-12	2L	4	16	49	55	724	38.48	0.0277808	0.14988	0.719388
FBgn0261509	CG14351-PA	CG14351	2L	35	36	100	53	1235	36.08	0.0276973	0.145235	0.484722
FBgn0032176	CG13127-PA	CG13127	2L	55	48	80	39	724	39.73	0.0393907	0.144317	0.441406
FBgn0031905	CG5155-PA	CG5155	2L	2	9	62	48	669	39.62	0.0238595	0.126645	0.827957
FBgn0031728	CG7235-PA	Hsp60C	2L	1	9	39	51	553	36.82	0.0473761	0.125	0.854701
FBgn0031820	CG9537-PA	DLP	2L	72	158	75	99	1474	38.8	0.0164275	0.12499	0.398481
FBgn0262160	CG9932-PA	CG9932	2L	34	65	130	142	2130	37.15	0.0246536	0.106693	0.428639
FBgn0261800	CG7123-PA	LanB1	2L	7	13	152	94	1788	38.62	0.0305164	0.0774702	0.667004
FBgn0034162	CG6426-PA	CG6426	2R	0	32	4	20	120	40.6	0.0289308	0.615385	1
FBgn0050278	CG30278-PA	CG30278	2R	0	11	5	8	57	36.05	0.0411491	0.578947	1
FBgn0050356	CG30356-PA	CG30356	2R	1	29	4	9	149	39.9	0.0236205	0.563158	0.922414
FBgn0041702	CG15107-PA	CG15107	2R	4	22	13	7	230	40.75	0.00078541	0.523327	0.902098
FBgn0002571	CG8695-PA	LvpL	2R	0	29	8	27	304	39.73	0.00628715	0.517857	1
FBgn0015903	CG5393-PA	apt	2R	3	18	43	13	463	38.81	8.2e-07	0.515428	0.949612
FBgn0050154	CG30154-PA	CG30154	2R	1	5	8	3	64	38.94	0.0497738	0.513889	0.925
FBgn0003742	CG10128-PC	tra2	2R	0	21	10	22	223	39.84	0.00380893	0.488372	1
FBgn0034849	CG3500-PA	CG3500	2R	1	17	12	14	197	39.13	0.00594897	0.471464	0.931373
FBgn0034468	CG11797-PA	Obp56a	2R	3	10	7	3	139	39.99	0.0396804	0.469231	0.871429
FBgn0054029	CG34029-PA	CG34029	2R	3	20	12	10	99	37.22	0.00452733	0.466667	0.875
FBgn0040063	CG13549-PA	yip3	2R	5	35	14	13	193	40.07	0.00075007	0.466009	0.867347
FBgn0034052	CG8299-PA	CG8299	2R	2	6	21	5	260	37.58	0.00686493	0.458498	0.920635
FBgn0015584	CG8622-PA	Acp53Ea	2R	1	10	13	9	120	41.02	0.00894197	0.454887	0.930769
FBgn0033440	CG10459-PA	CG10459	2R	1	30	11	26	322	39.43	0.00434374	0.452381	0.921212
FBgn0034658	CG7975-PA	Grx-1	2R	1	5	19	5	116	36.68	0.00884173	0.45	0.947368
FBgn0053775	CG33775-PA	CG33775	2R	2	15	9	9	182	39.24	0.0274909	0.443182	0.866667
FBgn0019928	CG4812-PA	Ser8	2R	1	19	11	18	258	40.45	0.0155812	0.43018	0.913876
FBgn0033680	CG13186-PA	CG13186	2R	1	10	9	9	143	39.19	0.0436397	0.426316	0.9
FBgn0034904	CG15800-PA	CG15800	2R	3	18	16	13	157	39.36	0.0038505	0.42275	0.864583
FBgn0050058	CG30058-PA	CG30058	2R	2	50	5	21	136	41.31	0.0377963	0.418511	0.832
FBgn0033322	CG8584-PA	CG8584	2R	1	19	16	21	280	39.2	0.00239005	0.416176	0.930921
FBgn0034050	CG8297-PA	CG8297	2R	4	10	18	7	294	39.46	0.0172046	0.406417	0.844444
FBgn0040465	CG12767-PA	Dip3	2R	3	15	24	14	348	39.68	0.00151265	0.40613	0.883333
FBgn0264089	CG33464-PA	CG33464	2R	1	7	13	8	345	38.2	0.0351824	0.395238	0.912088
FBgn0019643	CG3318-PB	Dat	2R	2	13	11	11	239	38.25	0.0353208	0.387821	0.846154
FBgn0027581	CG6191-PA	CG6191	2R	3	19	36	23	684	39.35	0.00014355	0.375458	0.899123
FBgn0040477	CG13329-PA	cid	2R	2	22	11	20	225	38.36	0.0255141	0.369963	0.834711
FBgn0033629	CG9033-PB	Tsp47F	2R	1	5	19	7	239	38.37	0.0184994	0.366667	0.926316
FBgn0034834	CG3162-PA	CG3162	2R	3	43	26	49	444	39.87	0.00035042	0.363943	0.868515
FBgn0034527	CG9945-PA	CG9945	2R	3	30	25	35	508	39	0.00090229	0.354396	0.86
FBgn0033368	CG13743-PA	CG13743	2R	1	15	15	21	510	37.92	0.0109764	0.354167	0.906667
FBgn0034461	CG15124-PA	CG15124	2R	6	35	6	6	191	40.51	0.0179948	0.353659	0.828571
FBgn0033886	CG13349-PD	CG13349	2R	1	10	28	16	424	38.54	0.0016411	0.350133	0.942857
FBgn0050181	CG30181-PA	CG30181	2R	9	35	28	24	366	38.16	0.00142862	0.349977	0.779592
FBgn0053477	CG33477-PA	CG33477	2R	2	14	13	15	196	39.96	0.0450822	0.349425	0.835165
FBgn0050401	CG30401-PA	CG30401	2R	5	20	21	17	275	36.76	0.00844709	0.348233	0.797619
FBgn0000057	CG5124-PA	adp	2R	1	22	29	36	628	39.94	0.0002603	0.345977	0.943574
FBgn0000405	CG3510-PA	CycB	2R	1	9	21	14	384	39.34	0.00978298	0.34585	0.925926
FBgn0034841	CG13541-PA	CG13541	2R	7	26	17	15	171	39.26	0.0104653	0.34248	0.762443
FBgn0050280	CG30280-PB	CG30280	2R	3	7	21	8	272	37.24	0.0265592	0.341667	0.836735
FBgn0026385	CG13206-PA	Or47b	2R	2	14	30	21	412	38.92	0.00138781	0.3375	0.9
FBgn0033326	CG14743-PA	CG14743	2R	1	21	11	29	394	40.13	0.0421813	0.336667	0.874459
FBgn0034963	CG13567-PA	CG13567	2R	2	11	14	13	244	39.66	0.0402485	0.333333	0.831169
FBgn0034118	CG6251-PA	Nup62	2R	10	28	29	20	392	38.92	0.00259393	0.326923	0.753695
FBgn0034497	CG9090-PA	CG9090	2R	1	5	24	9	373	37.84	0.0162608	0.317143	0.925
FBgn0260866	CG12489-PA	Dnr1	2R	18	38	56	30	641	34.86	0.00014933	0.31558	0.746241
FBgn0033725	CG8502-PC	Cpr49Ac	2R	2	13	13	16	213	39.62	0.0484311	0.314943	0.810651
FBgn0033819	CG4714-PA	CG4714	2R	17	59	36	34	732	40.87	0.00030398	0.313654	0.727872
FBgn0265184	CG42257-PG	CG42257	2R	7	27	27	25	384	36.27	0.00632875	0.313348	0.759945
FBgn0034840	CG3124-PA	CG3124	2R	4	13	19	14	267	39	0.0355066	0.307568	0.773279
FBgn0034723	CG13506-PA	CG13506	2R	10	19	54	22	497	35.98	0.00081684	0.307165	0.785575
FBgn0034262	CG14485-PA	swi2	2R	8	20	42	23	496	40.82	0.00165301	0.305116	0.780952
FBgn0025573	CG3245-PA	PpN58A	2R	2	8	32	14	314	36.59	0.00921385	0.304813	0.890625
FBgn0003748	CG9364-PC	Treh	2R	8	19	59	26	596	36.35	0.0005386	0.302819	0.814451
FBgn0033421	CG1888-PA	CG1888	2R	1	22	11	35	370	39.07	0.0498479	0.302632	0.855372
FBgn0011211	CG3612-PA	blw	2R	0	6	17	14	483	38.63	0.021996	0.3	1
FBgn0033698	CG8858-PA	CG8858	2R	8	50	41	59	932	39.7	0.00033076	0.29545	0.769756
FBgn0034631	CG10496-PA	CG10496	2R	29	72	68	50	834	36.94	2.131e-05	0.291195	0.70384
FBgn0034965	CG13568-PD	CG13568	2R	11	73	20	40	425	39.6	0.00683555	0.291179	0.69863
FBgn0033820	CG4716-PA	CG4716	2R	10	41	17	21	221	40.75	0.0188451	0.29092	0.698709
FBgn0008636	CG33152-PA	hbn	2R	9	16	37	17	395	35.56	0.00794793	0.289196	0.741554
FBgn0267823	CG3495-PA	Gmer	2R	6	15	32	19	321	39.45	0.0103261	0.283282	0.7625
FBgn0001124	CG8430-PB	Got1	2R	4	16	30	24	437	39.26	0.00842378	0.282353	0.8
FBgn0265297	CG5119-PA	pAbp	2R	1	20	22	42	629	40.18	0.0093721	0.279102	0.904545
FBgn0034962	CG3167-PA	MAN1	2R	4	23	34	37	650	38.91	0.00262386	0.27807	0.810742
FBgn0033989	CG7639-PB	CG7639-PB	2R	5	12	40	19	443	40.87	0.0101699	0.275986	0.802083
FBgn0034464	CG11018-PA	CG11018	2R	9	36	17	22	316	39.91	0.0322714	0.274536	0.676471
FBgn0026136	CG8914-PA	CkIIbeta2	2R	2	14	20	25	219	40.37	0.0327867	0.268065	0.821429
FBgn0027835	CG5170-PA	Dp1	2R	8	42	60	67	1299	39.96	0.00012753	0.267674	0.787302
FBgn0033581	CG12391-PA	CG12391	2R	10	44	27	38	580	37.88	0.0094202	0.266315	0.680135
FBgn0013725	CG10108-PA	phyl	2R	14	23	45	23	395	39.11	0.00729793	0.262712	0.688889
FBgn0050048	CG30048-PB	CG30048	2R	21	91	53	76	835	40.08	0.00024531	0.261126	0.669086
FBgn0034071	CG8405-PA	CG8405	2R	17	45	47	41	857	38.61	0.00241272	0.257631	0.670449
FBgn0034197	CG15918-PA	CG15918	2R	9	18	28	18	397	40.08	0.0301249	0.256757	0.678571
FBgn0034030	CG8192-PA	CG8192	2R	11	21	30	19	426	37.97	0.023648	0.256707	0.668254
FBgn0034833	CG13539-PA	CG13539	2R	4	14	26	22	260	40.12	0.0270125	0.255556	0.758242
FBgn0034667	CG13493-PA	comr	2R	16	100	22	48	596	37.24	0.00493023	0.254623	0.650909
FBgn0034709	CG3074-PA	CG3074	2R	3	11	32	22	425	35.83	0.0161507	0.247619	0.8125
FBgn0263864	CG6829-PB	Ark	2R	29	105	66	86	1437	41.04	9.597e-05	0.244475	0.640115
FBgn0033846	CG6061-PB	mip120	2R	17	60	47	58	945	40.21	0.0016866	0.24285	0.650355
FBgn0266111	CG13162-PA	ana3	2R	9	75	17	53	610	39.61	0.0311236	0.239784	0.625882
FBgn0033834	CG4744-PA	CG4744	2R	51	102	131	95	1323	40.74	3.58e-06	0.237547	0.637405
FBgn0034971	CG3209-PA	CG3209	2R	1	10	19	25	537	39.17	0.0419533	0.235714	0.868421
FBgn0261698	CG34363-PE	CG34363	2R	6	27	73	60	1510	38.43	0.00016328	0.234395	0.817352
FBgn0033955	CG12866-PB	CG12866	2R	25	72	62	66	846	40.98	0.00056512	0.234383	0.630376
FBgn0003140	CG10930-PA	PpY-55A	2R	8	38	25	42	294	39.47	0.0343251	0.232576	0.646316
FBgn0050011	CG30011-PD	gem	2R	12	40	35	42	959	38.87	0.0148561	0.232486	0.64
FBgn0261363	CG2952-PA	Dox-A3	2R	10	19	69	34	634	38.06	0.00242565	0.231908	0.740656
FBgn0005636	CG3385-PA	nvy	2R	9	33	36	44	521	36.2	0.0109957	0.228571	0.666667
FBgn0034628	CG9707-PA	Acox57D-p	2R	11	39	47	55	677	36.68	0.00449149	0.225238	0.66994
FBgn0033952	CG10143-PA	Adgf-E	2R	8	23	35	33	539	40.46	0.0279263	0.224668	0.67205
FBgn0266432	CG3701-PA	CG3701	2R	17	36	89	58	843	36.5	0.00041403	0.222601	0.69226
FBgn0034827	CG12192-PA	Klp59D	2R	12	59	30	58	729	39.5	0.0184383	0.218559	0.60678
FBgn0000566	CG5345-PA	Eip55E	2R	3	12	33	28	393	40.27	0.0220628	0.216667	0.787879
FBgn0034479	CG8654-PA	CG8654	2R	3	16	26	34	502	39.87	0.032799	0.216552	0.754808
FBgn0034835	CG3092-PA	CG3092	2R	6	15	34	26	347	39.01	0.0414802	0.215854	0.694118
FBgn0033913	CG8468-PA	CG8468	2R	6	19	37	35	678	39.32	0.020478	0.212317	0.70128
FBgn0034105	CG7755-PA	CG7755	2R	2	10	36	28	378	38.47	0.024548	0.210526	0.844444
FBgn0004581	CG30170-PA	bgcn	2R	10	35	46	55	778	38.9	0.00956597	0.210317	0.658385
FBgn0035021	CG4622-PA	CG4622	2R	12	49	22	38	552	39.59	0.0444874	0.210277	0.576994
FBgn0259795	CG4750-PA	loopin-1	2R	2	12	42	35	526	38.12	0.00761236	0.209865	0.861111
FBgn0034085	CG18243-PB	Ptp52F	2R	31	78	115	107	1429	39.65	5.895e-05	0.209293	0.630212
FBgn0033526	CG12892-PA	Caf1-105	2R	18	36	50	40	704	39.09	0.0104573	0.208978	0.6
FBgn0034643	CG10321-PA	CG10321	2R	9	36	39	55	833	35.73	0.0136991	0.208104	0.647436
FBgn0034506	CG13870-PA	CG13870	2R	5	19	41	41	565	38.4	0.0180197	0.207971	0.736842
FBgn0050115	CG30115-PE	CG30115	2R	20	31	88	51	877	39.34	0.00467962	0.192864	0.6261
FBgn0034908	CG5543-PA	CG5543	2R	12	21	46	32	651	38.23	0.0379179	0.18933	0.602484
FBgn0034513	CG13423-PA	CG13423	2R	20	40	41	39	476	39.08	0.0397948	0.17846	0.52439
FBgn0033491	CG18011-PA	CG18011	2R	24	38	55	41	985	39.75	0.0337766	0.177215	0.529187
FBgn0013272	CG5820-PD	Gp150	2R	11	45	47	78	1068	36.97	0.016803	0.176198	0.594326
FBgn0033775	CG17577-PA	Cyp9h1	2R	14	20	58	34	517	40.33	0.0417526	0.175926	0.589655
FBgn0085444	CG34415-PC	CG34415	2R	26	91	73	121	1737	40.75	0.00559321	0.166619	0.526419
FBgn0034844	CG9861-PA	CG9861	2R	26	51	66	65	891	39.4	0.0214129	0.157046	0.49792
FBgn0033969	CG10202-PA	CG10202	2R	8	15	78	45	626	40.73	0.0193663	0.156977	0.692308
FBgn0034007	CG8102-PA	CG8102	2R	2	8	38	31	481	40.95	0.0476252	0.155128	0.796053
FBgn0034072	CG18250-PC	Dg	2R	25	33	115	70	1082	39.17	0.0144589	0.141817	0.538867
FBgn0019938	CG10122-PA	RpI1	2R	11	36	102	117	1642	40.98	0.00343743	0.137949	0.64951
FBgn0013765	CG4832-PA	cnn	2R	18	38	68	72	1148	40.59	0.0395387	0.136152	0.498452
FBgn0034049	CG8291-PA	bdg	2R	24	24	114	54	1328	39.02	0.0272896	0.133779	0.526316
FBgn0034073	CG8414-PA	CG8414	2R	59	96	63	60	978	39.6	0.0294207	0.131778	0.414683
FBgn0050147	CG30147-PA	Hil	2R	2	6	71	34	816	38.44	0.0225224	0.122603	0.840376
FBgn0085428	CG34399-PC	Nox	2R	25	29	125	74	1340	39.3	0.0416567	0.114887	0.489655
FBgn0020306	CG9696-PA	dom	2R	26	71	139	200	3142	36.04	0.0125026	0.104417	0.473098
FBgn0034641	CG10080-PA	CG10080	2R	10	26	95	108	1540	36.48	0.0443347	0.0987918	0.562753
FBgn0028741	CG6355-PA	fab1	2R	21	39	143	144	1806	40.85	0.0460895	0.085066	0.457773
FBgn0259739	CG42393-PA	CG42393	3L	0	15	9	6	135	34.76	0.00069965	0.714286	1
FBgn0035886	CG7118-PA	Jon66Ci	3L	0	37	10	15	127	32.53	3.04e-05	0.711538	1
FBgn0262592	CG42520-PA	CG42520	3L	2	6	10	1	89	37.09	0.00627133	0.690476	0.966667
FBgn0026372	CG7977-PA	RpL23A	3L	3	5	16	1	269	34	0.0055336	0.675439	0.9625
FBgn0036439	CG13474-PA	CG13474	3L	2	22	8	7	148	35.92	0.00298733	0.558621	0.920455
FBgn0085295	CG34266-PA	CG34266	3L	1	8	7	4	88	38.05	0.0281019	0.541667	0.928571
FBgn0000038	CG11348-PA	nAcRbeta-64B	3L	0	7	28	6	364	38.61	7.633e-05	0.538462	1
FBgn0035478	CG10853-PA	CG10853	3L	2	4	12	2	125	36.42	0.0374097	0.52381	0.916667
FBgn0036815	CG6874-PA	l(3)neo26	3L	0	23	7	21	220	33.66	0.0123446	0.522727	1
FBgn0000356	CG6533-PA	Cp16	3L	3	11	15	5	138	38.44	0.00446903	0.520833	0.909091
FBgn0260643	CG42535-PA	CG42535	3L	2	27	14	15	187	36.7	0.00084557	0.517857	0.920635
FBgn0014848	CG7594-PA	Eig71Eh	3L	3	17	7	4	99	34.84	0.0133797	0.509524	0.89916
FBgn0021768	CG9710-PA	nudC	3L	2	15	17	10	332	35.64	0.00141328	0.494737	0.921569
FBgn0086916	CG11281-PA	snky	3L	2	13	18	10	221	36.84	0.001681	0.465217	0.91453
FBgn0263106	CG10578-PA	DnaJ-1	3L	0	17	17	21	334	36.86	0.00046988	0.447368	1
FBgn0011279	CG10436-PA	Pbprp1	3L	1	12	11	11	148	38.14	0.0131657	0.438406	0.916667
FBgn0036057	CG14164-PA	CG14164	3L	2	21	17	18	186	37.97	0.00163521	0.433198	0.89916
FBgn0035959	CG4911-PA	CG4911	3L	6	35	15	14	450	37.72	0.00133001	0.428571	0.84
FBgn0035871	CG7188-PA	CG7188	3L	0	9	9	12	245	37.5	0.0288946	0.428571	1
FBgn0036499	CG7276-PB	CG7276	3L	0	8	12	11	164	34.93	0.0115513	0.421053	1
FBgn0035657	CG10478-PA	CG10478	3L	7	72	22	37	441	38.15	9.09e-05	0.419171	0.83649
FBgn0263776	CG6327-PA	CG6327	3L	2	14	52	17	502	36.1	5.03e-06	0.414576	0.953297
FBgn0035316	CG15878-PA	CG15878	3L	2	31	32	35	429	37.35	1.525e-05	0.410873	0.929435
FBgn0036062	CG6685-PA	CG6685	3L	13	16	24	5	213	37.22	0.0056402	0.410553	0.830729
FBgn0035665	CG6483-PA	Jon65Aiii	3L	5	28	11	11	274	36.34	0.00742062	0.405449	0.821429
FBgn0004926	CG4153-PA	eIF-2beta	3L	1	5	19	6	312	37.14	0.013177	0.404545	0.936842
FBgn0035763	CG8602-PA	CG8602	3L	3	20	27	20	478	37.17	0.0006375	0.4	0.888889
FBgn0053234	CG33234-PD	CG33234	3L	5	41	37	38	472	37.7	1.113e-05	0.39994	0.874753
FBgn0004372	CG2075-PA	aly	3L	9	46	40	33	566	37.41	8.69e-06	0.398605	0.838587
FBgn0036703	CG7707-PA	CG7707	3L	3	31	9	17	318	36.32	0.021393	0.395833	0.817204
FBgn0035393	CG16753-PA	CG16753	3L	1	15	10	16	173	37.19	0.0303947	0.392962	0.893333
FBgn0028668	CG32089-PA	Vha16-2	3L	0	7	19	11	157	36.29	0.00309107	0.388889	1
FBgn0262519	CG8103-PB	Mi-2	3L	1	16	10	18	306	35.02	0.0328998	0.379679	0.8875
FBgn0035140	CG17180-PA	CG17180	3L	1	10	16	14	302	36.42	0.0136182	0.357843	0.9125
FBgn0004880	CG1130-PA	scrt	3L	9	26	47	25	614	36.5	0.0001698	0.34909	0.815876
FBgn0003459	CG3836-PA	stwl	3L	18	145	38	73	1031	36.5	6.18e-06	0.343709	0.761525
FBgn0036415	CG7768-PA	CG7768	3L	1	14	11	19	162	36.84	0.0383839	0.340909	0.876623
FBgn0036712	CG16793-PA	CG16793	3L	6	62	30	62	736	35.84	0.00045174	0.333333	0.8
FBgn0043806	CG32032-PA	CG32032	3L	4	12	32	15	275	36.66	0.00365215	0.333333	0.84375
FBgn0052418	CG32418-PA	CG32418	3L	7	16	28	14	263	37.59	0.00870029	0.333333	0.78125
FBgn0036443	CG13471-PA	CG13471	3L	5	67	7	23	254	35.86	0.0376041	0.327778	0.754797
FBgn0085456	CG34427-PA	CG34427	3L	4	13	21	14	249	37.68	0.0187249	0.321481	0.794872
FBgn0036654	CG9692-PB	CG9692	3L	9	40	17	20	382	35.5	0.00875628	0.320513	0.735294
FBgn0040696	CG18675-PA	CG18675	3L	1	8	21	14	291	38.76	0.0212499	0.318182	0.916667
FBgn0036099	CG11811-PA	CG11811	3L	4	11	28	14	233	35.6	0.013844	0.315	0.818182
FBgn0035247	CG13929-PA	metl	3L	7	12	23	10	302	36.87	0.0399502	0.312121	0.746377
FBgn0003149	CG5939-PA	Prm	3L	1	5	38	10	875	38.72	0.00472843	0.307692	0.947368
FBgn0036329	CG11262-PA	CG11262	3L	7	31	35	35	702	36.84	0.00175008	0.30303	0.774194
FBgn0035333	CG1317-PB	CG1317	3L	11	46	65	57	981	36.65	1.904e-05	0.301865	0.790301
FBgn0052203	CG32203-PB	BG642378	3L	5	47	10	27	334	35.22	0.0439065	0.301802	0.712766
FBgn0017430	CG5994-PA	Nelf-E	3L	0	9	32	21	274	36.7	0.00070525	0.3	1
FBgn0035670	CG10472-PA	CG10472	3L	4	11	24	14	290	37.01	0.0308204	0.297143	0.787879
FBgn0264489	CG33205-PB	CG33205	3L	9	23	20	15	371	35.72	0.0259367	0.294918	0.706522
FBgn0052488	CG32488-PA	CG32488	3L	3	9	28	14	307	37.35	0.0184752	0.29453	0.833333
FBgn0025682	CG9148-PA	scf	3L	3	9	23	13	329	36.85	0.0420431	0.293706	0.811594
FBgn0036735	CG6311-PB	Edc3	3L	3	31	12	32	671	33.87	0.0472791	0.292063	0.741935
FBgn0035426	CG12078-PA	CG12078	3L	9	28	13	12	244	38.73	0.0328498	0.290909	0.703297
FBgn0260660	CG42543-PG	CG42543	3L	5	16	47	26	837	36.52	0.00122105	0.284799	0.827128
FBgn0016694	CG17888-PD	Pdp1	3L	8	26	26	24	539	36.14	0.0125767	0.284706	0.715976
FBgn0053287	CG33287-PB	CG33287	3L	2	70	12	94	1098	36.99	0.0469576	0.283972	0.77619
FBgn0035558	CG11357-PA	CG11357	3L	7	21	19	17	431	38.26	0.0395335	0.283401	0.701754
FBgn0036677	CG13023-PA	CG13023	3L	7	30	27	32	403	34.06	0.00874258	0.277989	0.723457
FBgn0026160	CG7958-PC	tna	3L	12	22	50	25	785	33.71	0.00326602	0.274537	0.727273
FBgn0026593	CG5707-PA	CG5707	3L	7	18	28	20	357	37.2	0.0253253	0.273684	0.722222
FBgn0036128	CG11801-PB	Elo68beta	3L	8	17	23	15	241	35.65	0.03941	0.273185	0.693095
FBgn0036005	CG3428-PA	pall	3L	3	6	26	10	314	37.46	0.0499971	0.271552	0.807692
FBgn0036224	CG7257-PA	CG7257	3L	0	11	21	30	396	37.33	0.0109873	0.268293	1
FBgn0035231	CG18330-PA	Cct2	3L	4	15	25	22	353	37.07	0.0273778	0.267474	0.765333
FBgn0036082	CG12362-PA	CG12362	3L	5	18	26	24	450	36.89	0.0214406	0.267281	0.74359
FBgn0036874	CG9472-PA	CG9472	3L	3	46	16	64	726	35.99	0.0398336	0.260287	0.73913
FBgn0052064	CG32064-PA	CG32064	3L	0	13	28	37	524	35.77	0.00290227	0.26	1
FBgn0036016	CG3306-PA	CG3306	3L	7	13	29	16	288	37.47	0.0338794	0.253831	0.702918
FBgn0035207	CG9153-PA	CG9153	3L	6	46	51	83	1058	38.02	0.00033785	0.251326	0.787724
FBgn0024177	CG10125-PA	zpg	3L	0	7	27	21	367	37.48	0.0102109	0.25	1
FBgn0036316	CG10960-PB	CG10960	3L	6	18	34	27	538	36.43	0.015264	0.25	0.735294
FBgn0035263	CG12035-PA	CG12035	3L	11	38	21	26	299	35.83	0.0299945	0.25	0.641604
FBgn0035286	CG13924-PB	CG13924	3L	13	17	56	22	478	36.81	0.00763768	0.247492	0.69958
FBgn0002775	CG8631-PA	msl-3	3L	7	19	33	26	512	37.6	0.0183107	0.247222	0.709729
FBgn0035170	CG12191-PA	dpr20	3L	15	19	50	21	521	36.71	0.0173775	0.244231	0.668421
FBgn0035150	CG12189-PA	Rev1	3L	14	87	35	78	960	37.72	0.00329926	0.241558	0.641379
FBgn0036218	CG14128-PB	CG14128	3L	28	81	33	35	558	38.13	0.00323331	0.239259	0.633371
FBgn0259236	CG42334-PD	comm3	3L	0	4	18	13	233	33.16	0.0454546	0.235294	1
FBgn0003295	CG1214-PA	ru	3L	10	16	37	20	341	36.57	0.0322221	0.231678	0.662162
FBgn0260936	CG5505-PD	Usp36	3L	11	51	36	59	1025	37.05	0.00765605	0.229594	0.646514
FBgn0036155	CG6163-PA	CG6163	3L	13	32	36	33	422	34.25	0.0199044	0.227002	0.627604
FBgn0004875	CG10847-PE	enc	3L	25	86	85	104	1687	36.78	0.0001097	0.225359	0.644323
FBgn0035167	CG13888-PA	Gr61a	3L	8	12	49	21	436	37.58	0.0188008	0.223285	0.714286
FBgn0052081	CG32081-PA	CG32081	3L	4	24	28	45	469	36.74	0.0301636	0.222826	0.732143
FBgn0035708	CG8398-PA	CG8398	3L	7	20	36	32	537	36.7	0.022309	0.221825	0.688889
FBgn0035647	CG10486-PB	CG10486	3L	6	15	74	36	706	37.85	0.00129012	0.219118	0.805405
FBgn0035429	CG12017-PA	CG12017	3L	13	21	44	26	594	38.08	0.0218024	0.218738	0.634199
FBgn0052243	CG32243-PA	CG32243	3L	18	74	20	34	481	39.24	0.0308055	0.211501	0.586486
FBgn0011569	CG6577-PA	can	3L	28	125	39	74	919	38.2	0.00405977	0.21023	0.574974
FBgn0052026	CG32026-PA	CG32026	3L	20	45	66	57	716	37.48	0.0033838	0.208618	0.616162
FBgn0036150	CG6185-PA	CG6185	3L	18	35	77	53	699	36.59	0.00312253	0.208254	0.646011
FBgn0035166	CG13902-PB	CG13902	3L	24	23	46	19	401	37.76	0.0476185	0.204762	0.568998
FBgn0035380	CG9970-PA	CG9970	3L	21	101	24	51	462	37.12	0.02261	0.197807	0.558168
FBgn0035800	CG7716-PA	CG7716	3L	15	60	40	68	722	38.12	0.0144373	0.196023	0.575
FBgn0052305	CG32305-PB	CG32305	3L	14	34	100	73	1136	37.86	0.00054694	0.19495	0.699412
FBgn0042179	CG18869-PA	CG18869	3L	32	56	45	36	581	38.57	0.0138788	0.193111	0.542857
FBgn0043458	CG12084-PA	CG12084	3L	4	7	56	20	793	37.04	0.0307271	0.192593	0.795918
FBgn0053489	CG33489-PA	CG33489	3L	12	26	44	38	496	37.73	0.0306797	0.191964	0.601399
FBgn0035290	CG1887-PD	CG1887	3L	6	10	48	23	614	37.42	0.0434827	0.191919	0.7125
FBgn0036187	CG11660-PA	CG11660	3L	8	24	56	52	582	37.8	0.00861787	0.190789	0.690476
FBgn0283500	CG9128-PA	Sac1	3L	8	15	56	33	592	36.66	0.0188216	0.1875	0.685714
FBgn0000629	CG6502-PA	E(z)	3L	6	13	86	40	734	35.81	0.00384306	0.180066	0.785331
FBgn0035468	CG14979-PB	Gr63a	3L	3	8	45	25	488	38.66	0.0434438	0.179924	0.791667
FBgn0266757	CG5747-PF	mfr	3L	24	52	139	108	1628	37.59	0.00021426	0.177761	0.641395
FBgn0035567	CG7514-PA	CG7514	3L	1	5	40	20	301	38.03	0.0259241	0.17561	0.9
FBgn0035598	CG4669-PA	CG4669	3L	5	13	77	43	610	37.62	0.00451735	0.171167	0.785215
FBgn0015618	CG10572-PA	Cdk8	3L	1	8	33	32	399	37.1	0.0331773	0.170588	0.878788
FBgn0035501	CG1299-PA	CG1299	3L	7	18	45	42	478	37.54	0.0423936	0.165385	0.637037
FBgn0035802	CG33275-PB	CG33275	3L	28	34	110	60	1359	37.8	0.00995509	0.158804	0.550802
FBgn0001108	CG9206-PA	Gl	3L	14	30	97	76	1261	36.57	0.00644973	0.156893	0.634364
FBgn0004380	CG10642-PA	Klp64D	3L	4	12	64	44	677	37.81	0.0143516	0.155462	0.770833
FBgn0024277	CG18214-PA	trio	3L	7	16	89	55	1266	36.96	0.00615342	0.152435	0.729635
FBgn0261723	CG42234-PC	CG42234	3L	11	23	55	50	699	35.32	0.0494329	0.148402	0.565217
FBgn0052479	CG32479-PA	CG32479	3L	29	47	73	62	1006	36.51	0.031516	0.146879	0.475955
FBgn0035793	CG7546-PD	CG7546	3L	27	49	65	63	1344	36.64	0.0417089	0.144022	0.465934
FBgn0035336	CG9004-PA	CG9004	3L	23	31	83	56	802	37.5	0.0368472	0.139341	0.499417
FBgn0263456	CG4684-PA	nwk	3L	7	16	65	53	781	36.93	0.0399258	0.134662	0.643269
FBgn0035953	CG5087-PA	CG5087	3L	12	39	64	96	1075	37.41	0.0437931	0.130994	0.538462
FBgn0035713	CG10107-PA	CG10107	3L	17	43	78	96	1226	36.55	0.0323989	0.130405	0.513417
FBgn0052232	CG32232-PA	CG32232	3L	57	128	51	67	966	38.05	0.036292	0.128632	0.414982
FBgn0036747	CG6052-PA	CG6052	3L	24	85	69	135	1697	35.19	0.0374537	0.128299	0.44757
FBgn0035799	CG14838-PA	CG14838	3L	8	21	88	79	1132	37.73	0.0153826	0.126667	0.658009
FBgn0040507	CG5712-PA	ACXD	3L	10	13	129	53	1162	37.25	0.0158232	0.125027	0.683959
FBgn0035833	CG7565-PA	CG7565	3L	12	22	94	71	1068	38.58	0.0241602	0.123352	0.588008
FBgn0020633	CG4978-PA	Mcm7	3L	2	6	77	35	612	37.08	0.0187144	0.121025	0.848485
FBgn0035168	CG13889-PA	CG13889	3L	47	34	135	56	1128	37.09	0.0489652	0.119536	0.42658
FBgn0035145	CG12031-PA	MED14	3L	15	28	121	103	1550	36.94	0.029647	0.103446	0.543979
FBgn0036398	CG9007-PA	CG9007	3L	43	104	109	167	2376	36.08	0.0430997	0.100869	0.366531
FBgn0283503	CG6451-PA	blue	3L	7	18	113	108	1777	36.62	0.0345523	0.0845238	0.628319
FBgn0039453	CG6403-PA	CG6403	3R	1	18	11	8	150	35.67	0.00109803	0.608974	0.959596
FBgn0014869	CG1721-PA	Pglym78	3R	2	23	13	10	174	33.73	0.00042984	0.563636	0.93311
FBgn0037294	CG12590-PA	CG12590	3R	1	70	4	24	333	37.33	0.0216993	0.544681	0.914286
FBgn0026562	CG6378-PA	BM-40-SPARC	3R	1	17	21	12	298	34.96	6.561e-05	0.540752	0.966387
FBgn0038491	CG5292-PA	CG5292	3R	1	14	9	8	159	32.98	0.00731932	0.536364	0.936508
FBgn0085329	CG34300-PA	CG34300	3R	1	12	7	7	140	36.26	0.0328502	0.506579	0.916667
FBgn0051438	CG31438-PA	CheB93b	3R	2	24	15	15	203	38.33	0.00099031	0.497738	0.916667
FBgn0260466	CG33933-PA	Indy-2	3R	3	51	16	30	562	37.12	0.00024101	0.471735	0.889706
FBgn0038915	CG17819-PA	CG17819	3R	2	10	15	7	186	37.96	0.0104367	0.470588	0.906667
FBgn0053213	CG33213-PA	CG33213	3R	3	25	6	7	116	33.03	0.0180024	0.447917	0.86
FBgn0038568	CG14315-PA	CG14315	3R	2	19	27	19	217	35.9	0.00015023	0.431034	0.925926
FBgn0004897	CG11921-PA	fd96Ca	3R	2	18	11	13	181	33.67	0.0183808	0.426799	0.868687
FBgn0003512	CG17958-PA	Sry-delta	3R	0	22	11	31	405	34.4	0.0113068	0.415094	1
FBgn0051008	CG31008-PA	CG31008	3R	3	20	7	8	114	37.56	0.0302213	0.414286	0.828571
FBgn0038691	CG5250-PA	CG5250	3R	3	19	21	17	311	35.34	0.00226374	0.402778	0.87218
FBgn0038909	CG6569-PA	CG6569	3R	4	22	32	21	426	37.56	0.0002308	0.400517	0.880682
FBgn0039790	CG2246-PA	CG2246	3R	1	11	24	14	283	37.58	0.00192151	0.4	0.94697
FBgn0004842	CG5811-PA	NepYr	3R	4	42	27	38	451	36.37	0.00010568	0.395968	0.865961
FBgn0039597	CG9997-PA	CG9997	3R	4	24	15	16	326	36.69	0.00613301	0.389474	0.822222
FBgn0085391	CG34362-PA	CG34362	3R	3	9	24	9	472	34.23	0.00611384	0.388889	0.875
FBgn0038219	CG14839-PA	CG14839	3R	2	29	8	21	195	36.89	0.0391985	0.38	0.818966
FBgn0051267	CG31267-PA	CG31267	3R	5	19	27	17	275	35.87	0.00205309	0.371528	0.834308
FBgn0037827	CG4073-PA	CG4073	3R	1	27	9	31	285	37.77	0.0385815	0.365517	0.872428
FBgn0039568	CG4815-PA	CG4815	3R	8	30	18	15	265	37.95	0.00611771	0.358974	0.777778
FBgn0039554	CG5003-PA	CG5003	3R	5	29	14	18	278	36.53	0.0138851	0.353863	0.778325
FBgn0046258	CG12880-PA	CG12880	3R	7	19	20	12	325	34.98	0.00893255	0.353644	0.778947
FBgn0039679	CG18287-PA	ppk19	3R	7	23	26	18	316	37.01	0.00393545	0.348854	0.789298
FBgn0038797	CG4323-PA	CG4323	3R	0	8	22	15	304	36.3	0.00375816	0.347826	1
FBgn0039209	CG13624-PE	CG13624	3R	2	31	32	48	808	34.93	0.00022594	0.333582	0.903226
FBgn0000064	CG6058-PE	Ald	3R	1	7	16	11	363	35.61	0.0407523	0.330065	0.901786
FBgn0086362	CG12114-PA	spn-F	3R	6	14	22	12	364	37.92	0.023322	0.324176	0.766234
FBgn0038189	CG9927-PA	Art6	3R	8	18	34	17	341	35.56	0.00374457	0.32381	0.777778
FBgn0038252	CG3509-PA	CG3509	3R	6	42	17	30	351	37.11	0.00866921	0.322464	0.747899
FBgn0038123	CG8508-PA	CG8508	3R	5	33	13	22	266	36.86	0.0284506	0.322222	0.74359
FBgn0038694	CG5217-PA	CG5217	3R	5	20	15	15	215	35.93	0.0268433	0.321429	0.75
FBgn0039368	CG17196-PA	CG17196	3R	6	16	20	13	276	37.08	0.0266005	0.320955	0.75625
FBgn0000158	CG10422-PA	bam	3R	8	70	14	33	435	35.74	0.00760261	0.315975	0.730612
FBgn0039694	CG7615-PA	fig	3R	9	16	42	17	314	35.11	0.00349994	0.308378	0.772321
FBgn0039668	CG2304-PD	Trc8	3R	11	40	48	41	800	34.95	0.00018761	0.307386	0.765104
FBgn0039799	CG15543-PA	CG15543	3R	9	12	37	12	290	38.09	0.013068	0.304348	0.756757
FBgn0027526	CG6697-PA	CG6697	3R	0	7	16	16	230	37.4	0.0286576	0.304348	1
FBgn0039743	CG7946-PA	CG7946	3R	7	15	39	18	454	34.72	0.0047908	0.302372	0.784615
FBgn0041225	CG31280-PA	Gr94a	3R	6	22	21	20	404	37.97	0.0228548	0.301587	0.74026
FBgn0004510	CG6338-PA	Ets97D	3R	1	18	30	36	464	36.51	0.00097075	0.301075	0.933333
FBgn0039659	CG14506-PA	CG14506	3R	22	65	35	31	397	36.45	0.00067533	0.291118	0.70022
FBgn0046689	CG31421-PA	Takl1	3R	6	27	15	20	393	36.62	0.0367848	0.288754	0.703704
FBgn0001297	CG33956-PF	kay	3R	14	50	36	38	627	33.44	0.00135468	0.288182	0.704444
FBgn0039150	CG13605-PB	CG13605	3R	5	27	32	37	668	35.41	0.00358489	0.28674	0.78588
FBgn0053099	CG33099-PA	CG33099	3R	1	10	16	19	331	37.92	0.0355588	0.286004	0.88125
FBgn0262582	CG5060-PB	CG5060	3R	6	51	19	46	631	35.25	0.0132054	0.285773	0.71517
FBgn0038592	CG18599-PA	CG18599	3R	8	27	19	20	408	32.84	0.0295871	0.278172	0.688109
FBgn0039343	CG5111-PA	CG5111	3R	11	40	41	42	613	36.77	0.00178178	0.276266	0.718293
FBgn0046332	CG31003-PA	gskt	3R	2	18	23	33	501	37.77	0.0125331	0.272941	0.84058
FBgn0015230	CG3853-PA	Glut3	3R	5	36	25	46	499	35.05	0.00828122	0.272358	0.744444
FBgn0039029	CG4704-PA	CG4704	3R	12	18	29	14	354	38.04	0.0306184	0.269817	0.678161
FBgn0039537	CG5590-PA	CG5590	3R	5	11	24	14	412	35.36	0.0405368	0.267586	0.734848
FBgn0027563	CG9631-PA	CG9631	3R	8	28	29	30	439	37.26	0.0100547	0.266542	0.704433
FBgn0051198	CG31198-PA	CG31198	3R	10	51	35	54	940	37.27	0.00346863	0.263492	0.697479
FBgn0038598	CG7131-PA	CG7131	3R	0	5	29	14	242	33.99	0.00679085	0.263158	1
FBgn0000492	CG1897-PA	Dr	3R	3	15	26	26	486	32.42	0.0145638	0.262405	0.8
FBgn0039738	CG7921-PA	Mgat2	3R	3	5	39	10	332	34.76	0.0236384	0.261905	0.846154
FBgn0038706	CG3517-PA	CG3517	3R	2	12	28	25	381	35.58	0.0143614	0.257658	0.85119
FBgn0003249	CG10888-PA	Rh3	3R	2	14	19	26	379	36.05	0.0364688	0.254762	0.804511
FBgn0038686	CG5555-PA	CG5555	3R	3	20	40	42	541	35.42	0.00184204	0.252813	0.8425
FBgn0250732	CG33546-PB	gfzf	3R	2	30	21	59	1035	36.64	0.0194756	0.250122	0.812698
FBgn0003499	CG7847-PA	sr	3R	19	47	66	53	919	33.32	0.00065614	0.246471	0.675371
FBgn0038928	CG12297-PA	BG4	3R	16	31	23	17	239	36.75	0.0328918	0.235577	0.618513
FBgn0010113	CG15532-PC	hdc	3R	18	48	50	48	856	34.84	0.00348022	0.235294	0.64
FBgn0029176	CG11901-PA	Ef1gamma	3R	0	3	23	10	431	35.59	0.040056	0.230769	1
FBgn0028475	CG10221-PA	CG10221	3R	10	34	30	37	817	36.17	0.0257249	0.228873	0.637255
FBgn0011766	CG6376-PA	E2f	3R	13	57	36	59	767	35.76	0.00944821	0.226073	0.626218
FBgn0038583	CG7183-PA	CG7183	3R	14	35	37	35	565	35.03	0.0151297	0.22549	0.621622
FBgn0039677	CG18110-PA	CG18110	3R	15	29	43	31	457	36.15	0.0138153	0.224713	0.627105
FBgn0039821	CG15556-PA	CG15556	3R	11	19	49	28	480	38.08	0.0166657	0.220922	0.669173
FBgn0039788	CG2241-PA	CG2241	3R	1	10	41	33	399	37.92	0.00721028	0.208749	0.919512
FBgn0039812	CG15548-PA	CG15548	3R	32	71	64	60	807	37.77	0.00197246	0.208651	0.577465
FBgn0039058	CG4624-PA	CG4624	3R	1	12	38	41	326	37.64	0.0061676	0.200774	0.910088
FBgn0039229	CG6995-PB	CG6995	3R	10	44	33	58	921	34.98	0.0253551	0.198814	0.600551
FBgn0003330	CG5595-PA	Sce	3R	1	6	28	20	433	35.15	0.0438346	0.196286	0.880952
FBgn0263974	CG14303-PA	CG14303	3R	44	167	71	122	1586	35.79	0.00041706	0.195246	0.547272
FBgn0000063	CG7643-PA	ald	3R	9	25	37	39	625	35.62	0.0367956	0.194973	0.620541
FBgn0038918	CG6690-PA	CG6690	3R	24	54	44	45	562	37.6	0.0179089	0.192513	0.545455
FBgn0266282	CG5524-PA	CG5524	3R	23	95	45	84	1116	36.75	0.00706445	0.192491	0.54807
FBgn0042711	CG33102-PA	Hex-t1	3R	3	13	30	33	462	36.77	0.0478778	0.1917	0.746154
FBgn0039470	CG6296-PA	CG6296	3R	20	43	40	39	564	36.78	0.0270775	0.191057	0.546512
FBgn0003598	CG8599-PA	Su(var)3-7	3R	15	133	23	95	1225	36.67	0.0348857	0.188596	0.534161
FBgn0051510	CG31510-PA	CG31510	3R	29	107	39	68	1144	36.19	0.0099658	0.184958	0.527438
FBgn0038818	CG4058-PA	Nep4	3R	6	26	67	72	1040	36.04	0.00266269	0.183114	0.752009
FBgn0270928	CG32848-PA	VAChT	3R	3	11	47	35	562	34.9	0.0191137	0.17913	0.796905
FBgn0038390	CG5083-PA	Rbf2	3R	20	78	36	68	770	36.57	0.0280349	0.177104	0.51567
FBgn0039544	CG12877-PC	CG12877	3R	30	69	70	79	989	36.19	0.0118424	0.166216	0.509317
FBgn0038968	CG12499-PA	CG12499	3R	31	74	101	115	1929	38.06	0.00367355	0.156686	0.523013
FBgn0051159	CG31159-PA	CG31159	3R	10	19	59	44	616	37.79	0.0361876	0.15666	0.607493
FBgn0051343	CG31343-PA	CG31343	3R	11	34	46	64	938	37.46	0.0454242	0.153956	0.549872
FBgn0038208	CG14355-PA	CG14355	3R	8	30	59	80	1011	36.33	0.0226461	0.153324	0.638418
FBgn0038341	CG14869-PB	CG14869	3R	13	27	105	90	1645	36.06	0.0154333	0.1206	0.587302
FBgn0039207	CG5789-PA	CG5789	3R	16	39	109	120	1397	35.6	0.0153091	0.117283	0.548342
FBgn0262167	CG6631-PA	ana1	3R	49	108	88	120	1499	35.74	0.0378814	0.11602	0.381313
FBgn0013813	CG1842-PB	Dhc98D	3R	9	33	170	259	4542	37.73	0.0201379	0.0627344	0.584492
FBgn0030078	CG10970-PA	CG10970	X	0	15	6	9	103	39.39	0.0168582	0.625	1
FBgn0030262	CG2081-PB	Vago	X	0	15	6	9	160	39.91	0.0168582	0.625	1
FBgn0028746	CG18508-PA	CG18508	X	1	23	7	8	96	39.31	0.00261484	0.616935	0.950311
FBgn0029724	CG15472-PA	CG15472	X	1	39	6	15	138	40.31	0.00524179	0.579365	0.935897
FBgn0030101	CG12118-PA	CG12118	X	0	37	7	27	284	38.77	0.00404516	0.578125	1
FBgn0030943	CG6540-PA	CG6540	X	1	37	10	23	328	37.01	0.00191919	0.525758	0.937838
FBgn0030283	CG15198-PA	CG15198	X	1	11	7	6	122	38.39	0.0302059	0.522059	0.922078
FBgn0052639	CG32639-PA	CG32639	X	1	18	7	11	142	39.49	0.0187525	0.49569	0.912698
FBgn0029679	CG2901-PA	CG2901	X	3	19	41	15	647	39.47	1.98e-06	0.490642	0.942234
FBgn0086674	CG32632-PB	Tango13	X	3	18	12	9	481	38.39	0.00884048	0.466667	0.875
FBgn0265726	CG32628-PB	CG32628	X	1	10	10	8	171	38.83	0.0189731	0.464646	0.92
FBgn0003028	CG6824-PB	ovo	X	1	10	7	7	134	38.32	0.0421053	0.463235	0.9
FBgn0030272	CG15201-PA	CG15201	X	1	11	10	9	64	37.38	0.0201088	0.459091	0.918182
FBgn0029898	CG14439-PA	CG14439	X	1	14	15	13	224	39.45	0.00277497	0.456019	0.938095
FBgn0030722	CG12395-PA	CG12395	X	1	20	8	16	253	39.82	0.0247472	0.444444	0.9
FBgn0030409	CG15728-PA	CG15728	X	0	23	9	29	298	39.29	0.0105215	0.442308	1
FBgn0030477	CG15749-PA	dmrt11E	X	3	18	10	9	148	36.81	0.0171129	0.435897	0.85
FBgn0029643	CG14420-PA	CG14420	X	1	22	17	23	290	35.86	0.00115376	0.433333	0.938503
FBgn0030622	CG9101-PA	CG9101	X	5	19	15	9	198	35.52	0.00766362	0.428571	0.842105
FBgn0030406	CG1463-PA	CG1463	X	3	21	23	18	335	38.92	0.00058705	0.423077	0.888199
FBgn0030504	CG2691-PA	CG2691	X	7	83	40	63	784	39.46	2.8e-07	0.419557	0.867169
FBgn0013987	CG3086-PB	MAPk-Ak2	X	0	26	13	36	325	38.84	0.00292282	0.419355	1
FBgn0030467	CG1764-PA	CG1764	X	0	7	13	10	145	37.91	0.0103959	0.411765	1
FBgn0030664	CG8119-PA	CG8119	X	3	69	7	28	235	39.92	0.0132758	0.41134	0.826087
FBgn0001612	CG10988-PA	l(1)dd4	X	0	9	13	13	234	39.98	0.0130701	0.409091	1
FBgn0029878	CG10695-PA	Pat1	X	7	74	30	50	599	39.81	1.203e-05	0.407585	0.842342
FBgn0011606	CG8590-PA	Klp3A	X	4	57	44	60	979	39.07	3.4e-07	0.403846	0.904306
FBgn0004047	CG11129-PA	Yp3	X	3	30	11	19	154	38.27	0.0139131	0.397959	0.827273
FBgn0030721	CG12698-PA	CG12698	X	5	68	23	50	577	39.87	0.00024274	0.3977	0.840153
FBgn0030918	CG15056-PA	CG15056	X	5	137	11	56	392	40.9	0.00349645	0.397345	0.8142
FBgn0029867	CG3847-PA	CG3847	X	0	22	12	34	374	38.37	0.00647675	0.392857	1
FBgn0029697	CG15570-PA	CG15570	X	11	137	69	122	1131	39.83	0	0.391458	0.858034
FBgn0030061	CG1785-PA	CG1785	X	4	24	34	25	395	39.69	0.00016162	0.384533	0.877451
FBgn0030824	CG5070-PA	CG5070	X	0	21	16	34	209	36.45	0.00179376	0.381818	1
FBgn0029716	CG3546-PA	CG3546	X	6	64	40	61	577	39.08	3.68e-06	0.381565	0.857031
FBgn0030293	CG1737-PA	CG1737	X	9	87	23	45	522	36.94	0.00012943	0.377841	0.797601
FBgn0031058	CG14227-PB	CG14227	X	7	48	18	25	283	39.36	0.00200147	0.377534	0.797454
FBgn0263987	CG3249-PA	yu	X	2	20	27	25	583	40.2	0.00055421	0.375479	0.907407
FBgn0031070	CG12702-PA	CG12702	X	15	97	47	61	870	38.17	6e-07	0.371989	0.799298
FBgn0024993	CG2662-PA	CG2662	X	7	40	20	24	338	37.98	0.00248444	0.365741	0.79
FBgn0030805	CG9089-PA	wus	X	3	14	14	12	169	39.8	0.0261299	0.361991	0.816327
FBgn0031078	CG11943-PB	CG11943	X	14	106	60	89	955	38.8	1.2e-07	0.354401	0.804088
FBgn0004959	CG6578-PA	phm	X	1	11	16	16	207	37.18	0.0150446	0.348584	0.909091
FBgn0030594	CG9509-PA	CG9509	X	11	49	43	40	646	40.16	4.995e-05	0.346858	0.791172
FBgn0011837	CG4070-PA	Tis11	X	4	30	16	25	395	36.26	0.009276	0.345455	0.791667
FBgn0029693	CG6379-PA	CG6379	X	4	27	31	32	549	39.88	0.00060107	0.343341	0.847073
FBgn0030074	CG12662-PA	CG12662	X	2	14	19	18	171	39.22	0.0130788	0.342262	0.864662
FBgn0003086	CG10790-PB	Pig1	X	5	35	10	17	139	39.68	0.0341875	0.339744	0.757143
FBgn0052703	CG32703-PA	CG32703	X	7	102	21	72	783	38.58	0.00102718	0.336207	0.764706
FBgn0003068	CG2647-PA	per	X	6	46	33	48	559	35.06	0.00036082	0.335516	0.810277
FBgn0014340	CG3025-PA	mof	X	5	48	42	61	822	38.18	3.679e-05	0.333984	0.84871
FBgn0085478	CG34449-PA	CG34449	X	6	43	30	43	485	34.62	0.00056467	0.333333	0.8
FBgn0003321	CG1664-PA	sbr	X	3	42	23	52	633	38.95	0.00242457	0.331424	0.838509
FBgn0024250	CG9653-PA	brk	X	6	32	25	29	625	37.82	0.00328475	0.331042	0.7825
FBgn0029812	CG18341-PA	CG18341	X	2	18	26	27	307	38.61	0.00255325	0.328571	0.884615
FBgn0030407	CG2543-PA	CG2543	X	14	44	49	36	570	39.21	7.795e-05	0.327778	0.766234
FBgn0030812	CG8949-PA	CG8949	X	1	17	16	27	669	37.88	0.0126995	0.32754	0.900735
FBgn0030590	CG9518-PA	CG9518	X	8	23	56	28	571	40.54	0.00011842	0.32598	0.826087
FBgn0029882	CG3226-PA	CG3226	X	2	15	20	21	230	39.93	0.00876255	0.325758	0.86
FBgn0004957	CG6205-PA	por	X	5	20	25	21	307	37.54	0.00606874	0.321138	0.79
FBgn0031008	CG8010-PA	CG8010	X	8	41	17	23	375	37.93	0.00889413	0.320625	0.736011
FBgn0266570	CG2982-PA	CG2982	X	8	94	15	47	641	40.12	0.00500748	0.318841	0.733333
FBgn0030556	CG1810-PA	mRNA-capping-enzyme	X	2	44	26	69	646	39.43	0.00123357	0.317952	0.879371
FBgn0031003	CG7889-PA	CG7889	X	4	19	21	21	316	38.74	0.0155585	0.315	0.789474
FBgn0029861	CG3815-PA	CG3815	X	0	11	22	24	350	37.31	0.00399183	0.314286	1
FBgn0029750	CG3323-PA	CG3323	X	16	128	54	108	731	39.57	2.95e-06	0.313801	0.75
FBgn0052650	CG32650-PA	CG32650	X	8	35	33	34	342	36.42	0.00125271	0.312124	0.764502
FBgn0052594	CG32594-PC	CG32594	X	6	54	24	52	596	40.45	0.00321114	0.309434	0.759259
FBgn0030331	CG15221-PB	CG15221	X	10	40	46	43	529	39.43	0.00028479	0.303356	0.766304
FBgn0030688	CG8952-PA	CG8952	X	6	39	13	24	276	39.45	0.0338268	0.303258	0.715976
FBgn0283680	CG34359-PA	IP3K2	X	6	33	59	51	658	37.83	2.718e-05	0.300549	0.842835
FBgn0030330	CG1841-PA	Tango10	X	3	26	27	39	562	38.12	0.00359719	0.3	0.833333
FBgn0001090	CG7088-PA	bnb	X	8	33	24	27	423	36.66	0.00800729	0.3	0.727273
FBgn0261383	CG3125-PA	l(1)G0060	X	7	49	26	47	611	37.4	0.00398319	0.298295	0.741758
FBgn0020378	CG1343-PD	Sp1	X	3	38	22	53	539	36.26	0.00830944	0.297582	0.809809
FBgn0030320	CG2247-PA	CG2247	X	13	167	17	62	616	39.58	0.00247185	0.295924	0.716097
FBgn0040153	CG32597-PA	l(1)G0469	X	1	10	15	18	270	36.44	0.036269	0.294643	0.88
FBgn0263220	CG32688-PA	Hk	X	2	16	37	31	535	37.57	0.0010986	0.289143	0.89527
FBgn0030731	CG3415-PA	CG3415	X	7	28	38	35	587	38.39	0.00173392	0.288889	0.769737
FBgn0029957	CG12155-PA	CG12155	X	4	40	22	51	544	38.63	0.0106804	0.285714	0.768182
FBgn0265575	CG2913-PA	yin	X	9	31	44	38	731	39.32	0.0016716	0.279464	0.749267
FBgn0259228	CG42328-PH	C3G	X	27	96	65	72	1269	37.97	1.761e-05	0.27795	0.688462
FBgn0029657	CG12535-PB	CG12535	X	1	20	15	39	205	38.86	0.031019	0.276483	0.87
FBgn0030764	CG9777-PA	CG9777	X	7	126	8	44	342	40.07	0.0343103	0.27451	0.694444
FBgn0259168	CG42273-PH	mnb	X	11	35	33	32	974	36.63	0.00572199	0.272388	0.695238
FBgn0016041	CG12157-PA	Tom40	X	2	10	18	17	344	38.56	0.0467323	0.27037	0.811111
FBgn0029809	CG15767-PA	CG15767	X	7	23	22	22	295	39.05	0.029165	0.269732	0.695652
FBgn0031002	CG14196-PA	CG14196	X	4	20	31	33	600	38.8	0.00738064	0.263073	0.787097
FBgn0262656	CG10798-PA	dm	X	5	53	24	69	568	38.24	0.0103961	0.262012	0.728774
FBgn0004391	CG9198-PA	shtd	X	4	36	69	78	1187	38.43	8.72e-06	0.260995	0.874396
FBgn0030122	CG16892-PA	CG16892	X	2	13	25	26	464	37.72	0.016881	0.259259	0.84
FBgn0029992	CG2253-PA	Upf2	X	12	41	79	64	1236	39	4.74e-05	0.258608	0.76289
FBgn0024973	CG2701-PA	CG2701	X	13	54	35	48	642	38.07	0.00458183	0.258578	0.669841
FBgn0030925	CG6361-PB	CG6361	X	10	30	39	35	399	39.47	0.00545063	0.257457	0.700855
FBgn0030091	CG7065-PA	CG7065	X	22	132	50	103	1184	38.46	0.00015234	0.256147	0.656667
FBgn0000927	CG2707-PA	fs(1)Ya	X	9	29	32	32	608	35.97	0.0119508	0.255898	0.689655
FBgn0029658	CG14269-PA	CG14269	X	1	14	15	30	190	39.41	0.0498638	0.255682	0.857143
FBgn0250874	CG2713-PA	ttm50	X	5	14	27	20	428	37.63	0.0300855	0.255515	0.73545
FBgn0030486	CG1716-PA	Set2	X	54	186	130	154	2302	38.3	3e-08	0.253581	0.656079
FBgn0029994	CG2254-PA	CG2254	X	3	23	20	37	275	38.66	0.0341738	0.252899	0.758696
FBgn0260938	CG9056-PA	CG9056	X	22	73	54	62	1348	38.08	0.00051677	0.251267	0.653983
FBgn0030581	CG14408-PA	CG14408	X	8	28	38	38	635	38.2	0.00717088	0.250329	0.714286
FBgn0024997	CG2681-PA	CG2681	X	14	29	61	38	625	36.72	0.00182348	0.246169	0.699265
FBgn0030342	CG10347-PA	CG10347	X	11	83	16	44	580	39.07	0.0283605	0.246136	0.635542
FBgn0030370	CG1950-PA	CG1950	X	14	63	19	31	340	39.84	0.0218025	0.24597	0.637427
FBgn0030809	CG9086-PA	CG9086	X	7	82	45	134	1817	39.53	0.00053004	0.245014	0.745799
FBgn0030648	CG6340-PB	CG6340	X	9	31	22	27	470	37.6	0.0433539	0.24416	0.643695
FBgn0261461	CG42274-PD	RhoGAP18B	X	9	37	39	49	740	39.06	0.00466597	0.242733	0.694387
FBgn0052579	CG32579-PA	CG32579	X	5	26	26	39	352	39.91	0.0211015	0.23871	0.711538
FBgn0031062	CG14230-PA	CG14230	X	13	43	35	42	568	39.43	0.0104385	0.235049	0.637209
FBgn0030674	CG8184-PB	CG8184	X	18	108	79	151	2275	38.31	3.59e-05	0.231421	0.681435
FBgn0031004	CG7992-PA	CG7992	X	7	10	38	16	480	39.2	0.0431999	0.22906	0.705263
FBgn0024992	CG2658-PA	CG2658	X	3	9	38	21	497	37.37	0.022039	0.226829	0.815789
FBgn0027106	CG2977-PA	inx7	X	6	18	39	32	433	39.85	0.0171477	0.226667	0.726496
FBgn0028491	CG2930-PA	CG2930	X	13	34	41	39	783	39.22	0.010072	0.225013	0.636298
FBgn0030004	CG10958-PA	CG10958	X	1	13	59	41	743	38.83	0.00027855	0.224074	0.946545
FBgn0004456	CG1771-PB	mew	X	9	34	75	69	1102	39.45	0.00039541	0.222954	0.756471
FBgn0029763	CG4165-PA	CG4165	X	16	79	65	109	1099	38.69	0.00046957	0.222682	0.66037
FBgn0031030	CG14217-PD	Tao-1	X	0	10	26	35	839	37.26	0.0105747	0.222222	1
FBgn0011742	CG9901-PA	Arp14D	X	0	8	16	28	394	39.65	0.0474794	0.222222	1
FBgn0030554	CG1434-PA	CG1434	X	5	21	42	43	473	38.51	0.00679554	0.221742	0.756236
FBgn0030747	CG4301-PA	CG4301	X	10	44	63	81	1017	38.9	0.00093414	0.215014	0.707792
FBgn0030859	CG12990-PA	CG12990	X	12	36	27	33	468	39.84	0.0435764	0.214047	0.592593
FBgn0030297	CG12622-PA	Gr10b	X	12	47	22	36	237	40.05	0.0430412	0.213324	0.582205
FBgn0000520	CG2714-PA	crm	X	16	57	54	72	975	38.27	0.00334435	0.213289	0.625731
FBgn0259927	CG42450-PA	CG42450	X	11	28	33	33	650	38.22	0.0403487	0.209016	0.607143
FBgn0265629	CG1903-PC	sno	X	14	69	77	122	1630	38.98	0.00027479	0.20741	0.678524
FBgn0263132	CG2989-PB	Cht6	X	16	37	67	56	986	39.81	0.00323153	0.205078	0.638564
FBgn0000928	CG2706-PA	fs(1)Yb	X	28	159	30	76	962	38.67	0.00906122	0.193837	0.553878
FBgn0029944	CG2079-PA	Dok	X	2	16	25	45	620	39.65	0.0490446	0.188221	0.775
FBgn0030177	CG2972-PA	CG2972	X	7	19	39	37	461	39.03	0.0401553	0.187112	0.650472
FBgn0031001	CG7884-PA	CG7884	X	29	58	67	61	908	37.97	0.00779621	0.185312	0.544776
FBgn0030425	CG3775-PA	CG3775	X	11	42	43	66	644	39.12	0.0209943	0.185185	0.598007
FBgn0025643	CG3588-PE	CG3588	X	13	48	51	76	844	37.51	0.0133789	0.183972	0.596405
FBgn0041629	CG1787-PA	Hexo2	X	3	10	51	32	576	37.85	0.0145579	0.18254	0.811765
FBgn0030890	CG7536-PA	CG7536	X	2	10	48	35	634	39.86	0.0114284	0.182222	0.854167
FBgn0030300	CG1747-PA	Sk1	X	9	30	44	56	637	38.77	0.0318045	0.179026	0.618182
FBgn0259166	CG42271-PC	CG42271	X	16	48	84	95	1258	37.66	0.00290358	0.175664	0.623016
FBgn0028474	CG4119-PA	CG4119	X	10	41	47	76	975	38.27	0.0208436	0.174989	0.605605
FBgn0030858	CG8211-PA	CG8211	X	5	29	41	74	978	39.5	0.0208902	0.172858	0.688814
FBgn0052654	CG32654-PD	CG32654	X	24	46	59	54	1089	38.57	0.021978	0.170843	0.522476
FBgn0003218	CG11111-PB	rdgB	X	1	8	81	37	1027	38.05	0.00104735	0.165583	0.942901
FBgn0027528	CG9634-PA	CG9634	X	6	14	61	41	879	39.69	0.0251749	0.164993	0.711944
FBgn0030301	CG1745-PB	HP5	X	32	129	26	52	815	39.45	0.0253886	0.160983	0.503876
FBgn0003159	CG2841-PA	ptr	X	31	84	40	57	1053	39.08	0.0297722	0.159125	0.474107
FBgn0030613	CG5627-PB	rab3-GEF	X	10	37	80	100	1498	38.68	0.00421234	0.158962	0.662162
FBgn0026375	CG32555-PA	RhoGAPp190	X	4	17	57	59	1351	39.7	0.0156256	0.15811	0.75645
FBgn0030354	CG1559-PA	Upf1	X	7	35	47	87	1179	39	0.0338635	0.157256	0.629787
FBgn0001250	CG9623-PB	if	X	6	16	126	64	1319	39.18	0.00073149	0.154545	0.809524
FBgn0261244	CG33174-PE	CG33174	X	15	19	87	44	1309	37.67	0.0282215	0.154528	0.600726
FBgn0030349	CG10353-PD	CG10353	X	3	11	57	44	937	38.85	0.0206259	0.15	0.789474
FBgn0052676	CG32676-PA	CG32676	X	15	59	50	99	1070	37.24	0.0429705	0.142648	0.49661
FBgn0086693	CG4536-PA	iav	X	7	19	65	62	987	38.34	0.0306788	0.137346	0.648583
FBgn0031052	CG14215-PA	CG14215	X	39	162	47	115	1131	37.95	0.0352894	0.131349	0.410954
FBgn0260748	CG5004-PA	CG5004	X	13	27	72	68	1242	39.75	0.0475633	0.131269	0.545267
FBgn0029747	CG5062-PA	CG5062	X	1	13	40	71	578	39.18	0.0344015	0.130372	0.863462
FBgn0030600	CG32592-PA	hiw	X	21	52	161	178	2522	39.29	0.00408339	0.110702	0.553512
FBgn0025815	CG4039-PA	Mcm6	X	2	7	66	44	807	38.47	0.0371531	0.107843	0.809524
FBgn0085437	CG34408-PB	CG34408	X	14	24	141	105	1618	38.61	0.0225909	0.0957239	0.565603
