# Supplementary material for: Genomics of parallel adaptation at two timescales in Drosophila
Source: PLoS Genet. 2017 Oct 2;13(10):e1007016. doi: 10.1371/journal.pgen.1007016 (PMC5638604; doi:10.1371/journal.pgen.1007016)
Supplement: S14 Table — (XLSX) [file pgen.1007016.s016.xlsx]

## Sheet: Caption
Table S14. D. hydei genes exhibiting evidence of adaptive protein evolution

## Sheet: gene
D.hydei's orthologous genes with D. mojavensis	NSpoly	NSfix	Spoly	Sfix	MKcodons	FETpval	Direction of selection	alpha
FBgn0137877	0	15	3	6	80	0.041502	0.714286	1
FBgn0281242	0	328	7	171	506	0.00061676	0.657315	1
FBgn0137665	0	51	5	27	123	0.00693577	0.653846	1
FBgn0133915	0	154	3	85	216	0.0470389	0.644351	1
FBgn0142107	0	83	3	46	171	0.0491753	0.643411	1
FBgn0137675	0	197	4	112	366	0.0182523	0.63754	1
FBgn0133214	0	159	5	91	151	0.0070766	0.636	1
FBgn0138800	0	131	13	75	239	4.033e-06	0.635922	1
FBgn0280739	0	112	6	65	194	0.00298254	0.632768	1
FBgn0142003	0	188	8	110	283	0.00042077	0.630872	1
FBgn0144124	0	67	4	43	123	0.0267299	0.609091	1
FBgn0134447	0	142	7	97	336	0.00214049	0.594142	1
FBgn0140019	0	143	6	98	315	0.00511467	0.593361	1
FBgn0142792	0	96	6	67	244	0.00575468	0.588957	1
FBgn0136245	0	66	5	47	145	0.0148543	0.584071	1
FBgn0138564	0	225	5	163	366	0.0137909	0.579897	1
FBgn0138390	0	77	4	56	156	0.0347223	0.578947	1
FBgn0137038	0	52	5	38	126	0.0166136	0.577778	1
FBgn0134128	0	402	8	296	1082	0.00112073	0.575931	1
FBgn0145213	0	74	4	57	206	0.0394364	0.564885	1
FBgn0139114	0	91	6	72	281	0.00868293	0.558282	1
FBgn0141272	0	121	5	99	313	0.020013	0.55	1
FBgn0280466	0	159	7	133	411	0.00454723	0.544521	1
FBgn0142080	0	37	6	31	129	0.0250988	0.544118	1
FBgn0137882	0	107	6	90	363	0.0102765	0.543147	1
FBgn0139506	0	120	6	103	300	0.0108001	0.538117	1
FBgn0144282	0	86	4	74	310	0.0491007	0.5375	1
FBgn0141457	0	79	4	68	206	0.0494335	0.537415	1
FBgn0145715	0	101	13	87	317	7.52962e-05	0.537234	1
FBgn0141659	0	157	5	136	514	0.0228312	0.535836	1
FBgn0138219	1	110	12	70	282	0.000176056	0.534188	0.94697
FBgn0138883	0	192	15	168	567	1.5612e-05	0.533333	1
FBgn0137556	0	208	6	184	454	0.0113513	0.530612	1
FBgn0144541	0	98	10	87	403	0.000725882	0.52973	1
FBgn0143015	0	48	6	43	138	0.0265696	0.527473	1
FBgn0134913	1	187	14	134	473	6.62453e-05	0.515888	0.948816
FBgn0138887	0	123	10	116	373	0.00162989	0.514644	1
FBgn0140914	1	417	11	282	690	0.000393767	0.513233	0.938522
FBgn0140713	1	370	16	277	1046	1.66005e-05	0.513047	0.953209
FBgn0140257	0	107	9	103	351	0.00335881	0.509524	1
FBgn0144571	1	141	13	102	326	0.00016628	0.508818	0.944354
FBgn0133679	0	177	9	175	556	0.00357699	0.502841	1
FBgn0138774	1	134	9	89	344	0.00211942	0.500897	0.926202
FBgn0137777	4	503	22	271	953	4.45575e-07	0.496025	0.902042
FBgn0134624	0	90	8	92	323	0.00726613	0.494505	1
FBgn0135769	0	44	6	45	178	0.028844	0.494382	1
FBgn0281262	1	116	9	80	248	0.00261557	0.491837	0.923372
FBgn0138557	1	597	26	537	1713	8.53214e-08	0.489418	0.965404
FBgn0138084	0	121	9	127	504	0.00382681	0.487903	1
FBgn0133916	0	60	6	63	299	0.0298762	0.487805	1
FBgn0134811	2	159	11	91	319	0.000736888	0.482154	0.895941
FBgn0139411	0	76	7	82	335	0.0156305	0.481013	1
FBgn0137664	2	469	11	273	688	0.000648918	0.478229	0.894166
FBgn0134432	1	122	14	102	318	0.000257187	0.477976	0.940281
FBgn0144429	1	93	6	57	191	0.0170377	0.477143	0.897849
FBgn0143805	1	277	28	265	846	7.4723e-08	0.476587	0.965833
FBgn0147333	0	105	8	116	442	0.00832373	0.475113	1
FBgn0141243	0	110	6	122	433	0.0319368	0.474138	1
FBgn0280748	3	279	14	152	356	0.000133288	0.470861	0.883257
FBgn0142304	1	27	6	17	117	0.0367584	0.470779	0.895062
FBgn0143701	4	277	20	158	502	1.103e-05	0.470115	0.885921
FBgn0145864	0	31	6	35	150	0.0334915	0.469697	1
FBgn0280774	1	163	6	104	320	0.0179897	0.46763	0.893661
FBgn0147068	1	115	12	97	386	0.00103433	0.46553	0.92971
FBgn0133656	0	46	6	53	251	0.0338177	0.464646	1
FBgn0135971	3	118	13	63	188	0.000646934	0.464434	0.876793
FBgn0141715	1	325	16	297	847	9.29386e-05	0.463685	0.942885
FBgn0135516	0	69	11	80	284	0.0025828	0.463087	1
FBgn0139106	2	122	8	62	152	0.00489454	0.463043	0.872951
FBgn0134962	0	100	10	116	538	0.00268252	0.462963	1
FBgn0143901	1	273	9	212	573	0.00641162	0.462887	0.913716
FBgn0139936	1	94	8	70	216	0.0115799	0.46206	0.906915
FBgn0146053	1	152	9	119	394	0.00636374	0.460886	0.913012
FBgn0084878	2	247	9	138	374	0.00290142	0.45974	0.875843
FBgn0139201	1	241	16	224	869	0.000108657	0.459456	0.941909
FBgn0144522	2	321	24	280	1079	2.28381e-06	0.457187	0.92731
FBgn0142412	0	45	7	54	167	0.019764	0.454545	1
FBgn0140052	2	298	16	230	610	0.000133576	0.453283	0.903523
FBgn0145912	1	183	14	169	483	0.000399899	0.45322	0.934036
FBgn0143983	1	217	23	222	800	6.48102e-06	0.452639	0.95552
FBgn0144649	1	214	11	186	590	0.00212482	0.451667	0.920986
FBgn0137848	1	214	11	187	571	0.00216507	0.450333	0.920561
FBgn0140599	2	153	12	105	326	0.00131737	0.450166	0.885621
FBgn0142826	0	115	15	141	594	0.000223002	0.449219	1
FBgn0133766	0	65	6	80	323	0.037126	0.448276	1
FBgn0133717	0	43	9	53	226	0.00993031	0.447917	1
FBgn0141929	0	72	8	89	221	0.0214632	0.447205	1
FBgn0133967	1	218	10	189	612	0.00409557	0.444717	0.913303
FBgn0146079	1	143	16	142	494	0.000239189	0.442931	0.937937
FBgn0280611	2	107	5	40	211	0.0228904	0.442177	0.850467
FBgn0147269	1	367	12	341	954	0.00138805	0.441439	0.92257
FBgn0142755	1	101	8	82	292	0.0134979	0.440801	0.898515
FBgn0133655	1	105	13	100	314	0.00142629	0.440767	0.92674
FBgn0137801	1	253	7	195	476	0.0244732	0.439732	0.889893
FBgn0137576	0	126	10	161	780	0.00595078	0.439024	1
FBgn0136063	6	330	18	149	545	2.15087e-05	0.438935	0.849495
FBgn0145720	1	128	8	105	250	0.0137032	0.438245	0.897461
FBgn0139864	2	188	12	137	423	0.00161809	0.435604	0.878546
FBgn0144647	1	194	11	181	585	0.00281603	0.434	0.915183
FBgn0138167	1	132	11	124	415	0.00532693	0.432292	0.914601
FBgn0136111	0	73	10	96	341	0.00593596	0.431953	1
FBgn0145219	0	55	8	73	233	0.0211694	0.429688	1
FBgn0140158	1	74	8	63	238	0.0154506	0.429035	0.893581
FBgn0143723	1	57	10	53	234	0.00904132	0.427273	0.907018
FBgn0140046	0	43	7	58	236	0.0403355	0.425743	1
FBgn0144532	1	72	9	65	261	0.0174742	0.425547	0.899691
FBgn0135185	2	133	12	101	341	0.00205376	0.425519	0.873434
FBgn0143588	2	177	13	141	522	0.002244	0.42327	0.877445
FBgn0135105	0	60	7	82	234	0.0418431	0.422535	1
FBgn0134220	0	49	14	68	274	0.00103248	0.418803	1
FBgn0143363	2	86	8	53	174	0.0159426	0.418705	0.84593
FBgn0141331	1	51	7	43	190	0.0295648	0.417553	0.879552
FBgn0134198	1	90	9	84	248	0.0183031	0.417241	0.896296
FBgn0280507	2	114	17	105	426	0.000484394	0.415285	0.891641
FBgn0135920	8	516	38	360	1112	4.12691e-08	0.415128	0.853121
FBgn0142693	2	79	7	45	137	0.0278915	0.414875	0.837251
FBgn0135139	1	255	37	323	1163	2.15375e-08	0.414861	0.965766
FBgn0146824	0	124	7	177	571	0.044328	0.41196	1
FBgn0143123	5	231	19	142	523	0.000129141	0.41097	0.838232
FBgn0281398	3	89	9	46	197	0.00966379	0.409259	0.827715
FBgn0134352	1	122	12	129	499	0.00353976	0.409133	0.911885
FBgn0133834	0	87	10	126	427	0.00730419	0.408451	1
FBgn0134319	3	198	24	184	639	3.02778e-05	0.407213	0.883838
FBgn0135232	0	57	13	83	309	0.00206737	0.407143	1
FBgn0144018	0	80	13	117	416	0.00210587	0.406091	1
FBgn0085013	2	111	13	95	380	0.00258839	0.405502	0.86833
FBgn0141683	0	107	9	157	558	0.0132522	0.405303	1
FBgn0134795	2	109	7	65	565	0.0297648	0.404215	0.82962
FBgn0146698	0	56	12	83	298	0.00384545	0.402878	1
FBgn0147536	2	88	8	58	205	0.0184146	0.40274	0.835227
FBgn0144637	2	399	8	263	407	0.0179201	0.402719	0.835213
FBgn0144427	1	95	10	98	374	0.0110727	0.401319	0.896842
FBgn0146757	2	61	7	37	210	0.0307862	0.400227	0.826698
FBgn0143137	3	164	18	138	643	0.000425182	0.400189	0.859756
FBgn0146029	0	106	19	159	530	0.000115948	0.4	1
FBgn0133293	3	148	8	72	247	0.0179278	0.4	0.817568
FBgn0143753	0	129	18	194	616	0.000212139	0.399381	1
FBgn0134224	2	128	16	123	389	0.00101715	0.398849	0.879883
FBgn0138413	0	39	11	59	272	0.00709341	0.397959	1
FBgn0136238	2	93	9	68	249	0.0129072	0.395822	0.837515
FBgn0137365	1	95	8	93	322	0.0353631	0.394208	0.877632
FBgn0137357	4	361	18	266	674	0.000287304	0.393939	0.836257
FBgn0138901	0	159	11	245	798	0.00830718	0.393564	1
FBgn0136908	2	188	12	163	552	0.0048681	0.392755	0.855496
FBgn0145894	0	29	8	45	198	0.0456747	0.391892	1
FBgn0139507	0	42	10	66	315	0.0136091	0.388889	1
FBgn0139396	0	124	20	196	743	0.000136484	0.3875	1
FBgn0144134	2	116	11	99	312	0.00861432	0.385689	0.844828
FBgn0146008	1	45	11	51	402	0.0122336	0.385417	0.89697
FBgn0135264	4	165	15	112	392	0.00136378	0.385142	0.81899
FBgn0137645	1	81	9	86	409	0.0212518	0.38503	0.88203
FBgn0141379	1	67	10	74	241	0.0233468	0.384268	0.889552
FBgn0134898	1	154	8	157	546	0.037256	0.384066	0.872565
FBgn0135095	0	43	8	69	329	0.0493972	0.383929	1
FBgn0137972	0	43	8	69	213	0.0493972	0.383929	1
FBgn0138148	1	141	10	156	517	0.0128716	0.383838	0.889362
FBgn0136875	0	36	9	58	216	0.0252364	0.382979	1
FBgn0138223	1	85	9	91	349	0.0215813	0.382955	0.881046
FBgn0144598	2	32	8	23	92	0.0386143	0.381818	0.820312
FBgn0146068	1	119	9	128	401	0.0217361	0.381781	0.880486
FBgn0135350	1	49	9	53	258	0.022749	0.380392	0.879819
FBgn0138327	3	277	15	231	734	0.00154869	0.378609	0.833213
FBgn0139778	0	111	11	183	672	0.00856831	0.377551	1
FBgn0143827	3	295	11	204	440	0.00587365	0.376897	0.811402
FBgn0139743	2	282	10	237	655	0.0155944	0.376686	0.831915
FBgn0139375	2	99	18	109	418	0.000853496	0.375962	0.877666
FBgn0133949	6	600	23	431	1017	7.3808e-05	0.375063	0.812609
FBgn0139566	0	21	9	35	189	0.0259075	0.375	1
FBgn0137876	0	73	12	122	554	0.00923536	0.374359	1
FBgn0137715	2	168	24	205	654	0.000117645	0.373479	0.898313
FBgn0142885	3	277	30	320	861	1.49299e-05	0.373078	0.884477
FBgn0144294	1	99	18	134	469	0.000995344	0.372261	0.924804
FBgn0135476	2	324	11	292	961	0.00974979	0.372128	0.836139
FBgn0140212	1	90	23	128	591	0.000206157	0.371177	0.938164
FBgn0147147	1	96	20	134	690	0.000630625	0.369772	0.930208
FBgn0141912	1	38	9	43	260	0.0392942	0.369136	0.874269
FBgn0135918	2	72	10	63	179	0.0170638	0.366667	0.825
FBgn0144533	2	152	15	162	638	0.00451315	0.366429	0.857895
FBgn0141242	2	138	12	133	433	0.011081	0.366368	0.839372
FBgn0139777	0	63	13	109	438	0.00491525	0.366279	1
FBgn0143052	5	437	25	383	1156	6.1717e-05	0.36626	0.824714
FBgn0140805	3	189	10	128	407	0.0179963	0.365445	0.796825
FBgn0138452	1	140	8	154	568	0.0402951	0.365079	0.8625
FBgn0280633	2	75	8	58	174	0.0442628	0.36391	0.806667
FBgn0142780	2	124	20	149	571	0.000592098	0.363303	0.879839
FBgn0084608	0	71	9	125	380	0.028836	0.362245	1
FBgn0139526	0	46	10	81	381	0.0165739	0.362205	1
FBgn0144300	6	660	22	485	1119	0.000153903	0.362133	0.799587
FBgn0140453	7	175	22	115	456	0.000261983	0.362069	0.790909
FBgn0135430	1	124	22	182	605	0.000227348	0.36175	0.933284
FBgn0145989	1	33	10	40	180	0.0246421	0.361146	0.878788
FBgn0147036	0	9	10	16	146	0.0363008	0.36	1
FBgn0134676	2	155	22	195	757	0.000387873	0.359524	0.88563
FBgn0141250	15	508	50	353	1083	1.78881e-08	0.359242	0.791535
FBgn0135051	1	55	9	65	186	0.0425702	0.358333	0.868687
FBgn0133774	2	195	11	186	692	0.0203702	0.357965	0.826573
FBgn0134807	2	58	8	46	156	0.0449365	0.357692	0.801724
FBgn0145082	3	141	18	141	410	0.00133642	0.357143	0.833333
FBgn0135442	3	135	18	135	406	0.00134338	0.357143	0.833333
FBgn0135629	0	148	35	267	1011	6.42439e-07	0.356627	1
FBgn0133787	3	291	12	232	627	0.00758413	0.356405	0.800687
FBgn0143026	0	62	10	112	386	0.0173023	0.356322	1
FBgn0134347	1	90	16	127	487	0.00334091	0.355923	0.911806
FBgn0140965	1	106	8	121	402	0.0427427	0.355849	0.857311
FBgn0138622	3	357	8	211	650	0.0245063	0.355794	0.778361
FBgn0142535	0	69	9	126	496	0.029931	0.353846	1
FBgn0140443	3	225	14	200	564	0.00528671	0.352941	0.809524
FBgn0133173	1	78	17	113	518	0.0020142	0.352821	0.914781
FBgn0136473	0	63	17	116	580	0.00174715	0.351955	1
FBgn0133405	2	183	7	136	528	0.0446683	0.351445	0.787666
FBgn0134776	7	313	28	255	725	7.17288e-05	0.351056	0.796326
FBgn0146851	0	61	9	113	480	0.0304065	0.350575	1
FBgn0137732	1	123	9	150	589	0.0465679	0.350549	0.864499
FBgn0135162	5	113	16	79	342	0.00251829	0.350446	0.781527
FBgn0143366	0	69	18	128	603	0.000975768	0.350254	1
FBgn0145449	1	100	10	127	374	0.0268562	0.34962	0.873
FBgn0135063	0	36	11	67	294	0.0161375	0.349515	1
FBgn0141386	0	44	9	82	355	0.030636	0.349206	1
FBgn0133578	0	81	9	151	584	0.0308179	0.349138	1
FBgn0137780	0	59	14	110	475	0.00544861	0.349112	1
FBgn0139616	1	87	9	107	387	0.0455383	0.348454	0.863346
FBgn0136284	5	422	14	268	761	0.00334379	0.348436	0.773189
FBgn0143579	3	198	11	154	429	0.0127836	0.348214	0.787879
FBgn0134869	3	149	7	81	299	0.0402283	0.347826	0.767018
FBgn0133547	2	110	10	104	375	0.0337504	0.347352	0.810909
FBgn0136307	1	67	10	86	345	0.0270281	0.346999	0.871642
FBgn0142578	2	90	16	107	492	0.00502813	0.345742	0.851389
FBgn0143106	2	163	22	217	517	0.000463467	0.345614	0.878974
FBgn0133236	3	118	8	73	272	0.0292091	0.345074	0.768008
FBgn0142359	6	128	11	56	198	0.0065026	0.342711	0.761364
FBgn0135929	3	154	9	106	319	0.0323547	0.342308	0.770563
FBgn0135970	1	83	13	118	425	0.0103341	0.341507	0.890639
FBgn0139881	1	292	65	529	1890	4.13634e-11	0.340512	0.972129
FBgn0138714	1	125	18	193	641	0.0023991	0.34045	0.914222
FBgn0144636	0	33	14	64	234	0.0094459	0.340206	1
FBgn0139265	0	60	13	117	421	0.0103549	0.338983	1
FBgn0144508	5	209	11	112	295	0.0136871	0.33859	0.756416
FBgn0139290	6	243	23	203	891	0.000423687	0.337946	0.782072
FBgn0140112	0	25	10	49	182	0.0291304	0.337838	1
FBgn0134173	0	264	44	518	1716	3.87566e-08	0.337596	1
FBgn0144222	2	157	25	225	840	0.000321392	0.336921	0.88535
FBgn0134989	3	117	18	127	510	0.00266825	0.336651	0.819088
FBgn0137750	0	39	11	77	391	0.017815	0.336207	1
FBgn0140746	9	487	57	546	1949	3.03728e-08	0.335079	0.822976
FBgn0135800	0	70	13	139	419	0.0107375	0.334928	1
FBgn0137662	1	99	14	148	498	0.0113007	0.334143	0.893218
FBgn0281405	3	94	25	120	483	0.000745199	0.332109	0.846809
FBgn0139316	4	162	7	71	203	0.0406777	0.331643	0.749559
FBgn0136556	2	79	11	84	285	0.0228297	0.330816	0.806674
FBgn0136314	2	163	13	189	549	0.0149307	0.329735	0.821614
FBgn0137218	5	206	25	209	707	0.000470257	0.329719	0.797087
FBgn0134526	2	323	30	502	1578	5.34024e-05	0.329015	0.896388
FBgn0138916	5	165	20	148	647	0.00163211	0.327157	0.775758
FBgn0134485	4	99	26	116	503	0.000598947	0.327132	0.819736
FBgn0147581	6	216	19	165	505	0.00165162	0.326929	0.758772
FBgn0133098	2	115	10	118	374	0.0362419	0.326896	0.794783
FBgn0138225	0	76	15	157	510	0.00671021	0.32618	1
FBgn0140291	3	89	10	71	205	0.039696	0.325481	0.760674
FBgn0145095	1	92	20	155	697	0.00152899	0.324851	0.915761
FBgn0136401	4	121	18	118	409	0.00352552	0.324458	0.783287
FBgn0280570	6	239	11	114	301	0.00836819	0.324113	0.739825
FBgn0135133	0	33	12	69	408	0.0176407	0.323529	1
FBgn0142461	4	181	15	158	605	0.00810919	0.323397	0.767219
FBgn0139324	3	122	15	127	448	0.0124054	0.323293	0.791803
FBgn0138132	1	116	14	182	606	0.0119482	0.322595	0.887931
FBgn0139101	0	90	12	189	576	0.0207228	0.322581	1
FBgn0137872	0	78	13	164	588	0.0112835	0.322314	1
FBgn0132913	3	141	15	148	440	0.0128047	0.321223	0.790071
FBgn0280439	5	166	12	104	265	0.0111107	0.320697	0.738956
FBgn0144202	0	49	10	104	354	0.0333671	0.320261	1
FBgn0141756	4	89	10	58	223	0.0252604	0.319728	0.739326
FBgn0146975	2	134	23	203	900	0.00100651	0.317626	0.868267
FBgn0281002	1	129	11	193	513	0.0326794	0.317288	0.863989
FBgn0138108	2	122	16	163	652	0.0113041	0.316959	0.832992
FBgn0139873	2	70	10	75	351	0.0389533	0.316092	0.785714
FBgn0144188	1	31	12	48	303	0.0295925	0.315482	0.870968
FBgn0145456	6	352	16	247	878	0.00400088	0.314919	0.736861
FBgn0137624	0	96	11	209	687	0.0384342	0.314754	1
FBgn0143370	4	213	16	201	608	0.0100123	0.314493	0.764085
FBgn0141867	1	70	11	106	510	0.032382	0.314394	0.862338
FBgn0146936	1	40	14	65	403	0.0184125	0.314286	0.883929
FBgn0133297	0	27	13	59	360	0.0173499	0.313953	1
FBgn0143840	6	719	19	579	1664	0.00200769	0.313929	0.745699
FBgn0147112	0	32	15	70	512	0.0103409	0.313725	1
FBgn0140850	4	185	8	101	345	0.0344139	0.31352	0.727027
FBgn0138537	4	136	9	83	358	0.0381579	0.313312	0.728758
FBgn0146618	3	366	11	328	530	0.0281307	0.313092	0.755589
FBgn0280564	6	178	27	182	628	0.000464381	0.312626	0.772784
FBgn0144071	4	138	15	126	389	0.00911512	0.312201	0.756522
FBgn0141231	0	54	14	120	670	0.0115136	0.310345	1
FBgn0134789	1	147	12	233	687	0.0370029	0.309919	0.867914
FBgn0142283	3	159	9	125	289	0.0411271	0.309859	0.737945
FBgn0145318	3	108	12	104	344	0.0300357	0.309434	0.759259
FBgn0147482	4	141	13	118	350	0.0215684	0.309107	0.742499
FBgn0133801	0	44	12	99	442	0.019963	0.307692	1
FBgn0146125	0	62	12	140	452	0.0205139	0.306931	1
FBgn0146112	6	211	24	207	696	0.0011581	0.304785	0.754739
FBgn0142152	0	46	21	105	603	0.00119808	0.304636	1
FBgn0141275	2	61	14	81	377	0.0283686	0.304577	0.810304
FBgn0133149	1	74	16	131	546	0.0137318	0.302152	0.889358
FBgn0138380	0	35	11	81	289	0.0340824	0.301724	1
FBgn0140854	2	56	13	73	292	0.0270846	0.300775	0.799451
FBgn0146118	4	181	15	173	658	0.0163954	0.300773	0.74512
FBgn0141758	3	87	11	82	399	0.0485887	0.300507	0.742947
FBgn0146568	2	43	12	54	221	0.0413916	0.300442	0.790698
FBgn0143824	0	82	14	191	497	0.012641	0.300366	1
FBgn0139180	1	141	14	244	1028	0.0240523	0.299567	0.876393
FBgn0139050	3	231	10	205	544	0.0464877	0.299047	0.733766
FBgn0143053	6	438	19	375	1203	0.00379829	0.298745	0.729632
FBgn0134315	2	74	14	101	463	0.0298722	0.297857	0.805019
FBgn0136816	1	133	18	247	756	0.00537972	0.297368	0.896825
FBgn0138687	0	71	13	168	617	0.0222568	0.297071	1
FBgn0147539	0	46	18	109	481	0.00388653	0.296774	1
FBgn0144186	1	75	14	132	605	0.0221319	0.295652	0.874286
FBgn0138109	0	31	11	74	309	0.035003	0.295238	1
FBgn0144530	1	80	12	136	534	0.0360396	0.293447	0.858333
FBgn0281037	5	64	11	42	226	0.0335753	0.291274	0.701705
FBgn0134854	4	136	10	100	256	0.0498473	0.290557	0.705882
FBgn0133976	0	18	12	44	230	0.0317823	0.290323	1
FBgn0135880	5	202	18	196	756	0.00887591	0.290146	0.730473
FBgn0135856	0	38	12	93	506	0.0361881	0.290076	1
FBgn0140926	4	161	18	181	644	0.00805699	0.288942	0.750173
FBgn0137921	2	58	19	93	535	0.0126764	0.288868	0.831216
FBgn0143798	1	98	22	197	728	0.00211017	0.288725	0.908627
FBgn0133255	1	114	22	230	1121	0.00215519	0.287917	0.908293
FBgn0141121	7	152	28	161	578	0.0011697	0.285623	0.735197
FBgn0133060	6	295	18	256	817	0.00655932	0.28539	0.710734
FBgn0139985	6	180	31	223	773	0.000756211	0.284488	0.760215
FBgn0139876	1	85	17	165	684	0.015775	0.284444	0.885813
FBgn0133416	2	100	16	153	592	0.0210673	0.284146	0.80875
FBgn0142111	2	113	11	145	428	0.0478179	0.284138	0.766693
FBgn0137607	5	209	30	281	886	0.000642322	0.283673	0.775917
FBgn0138075	0	41	22	104	532	0.00235303	0.282759	1
FBgn0146668	0	72	14	184	651	0.024589	0.28125	1
FBgn0142082	2	85	14	125	539	0.0318552	0.279762	0.789916
FBgn0135400	3	72	14	86	349	0.0372865	0.279226	0.744048
FBgn0144809	3	131	16	169	782	0.016985	0.278772	0.758111
FBgn0140921	3	191	22	288	761	0.00519457	0.278747	0.794384
FBgn0144486	3	60	19	85	439	0.0166387	0.277429	0.776316
FBgn0145801	1	54	13	101	788	0.0377153	0.276959	0.856125
FBgn0146130	0	58	16	152	622	0.0140007	0.27619	1
FBgn0144501	10	459	23	334	948	0.00206941	0.275784	0.683622
FBgn0135175	1	60	18	123	447	0.0155269	0.275237	0.886111
FBgn0134996	3	170	18	237	1062	0.0118677	0.274833	0.767647
FBgn0140220	4	212	16	236	735	0.0204621	0.273214	0.721698
FBgn0145097	3	84	16	111	491	0.026207	0.272874	0.752232
FBgn0136592	7	281	21	257	1013	0.0059743	0.272305	0.695136
FBgn0145866	4	66	22	89	665	0.00868282	0.27196	0.754821
FBgn0134271	4	141	13	137	442	0.0432496	0.2719	0.701037
FBgn0137472	2	170	16	274	862	0.023064	0.271772	0.798529
FBgn0139657	7	110	14	72	248	0.0205451	0.271062	0.672727
FBgn0140305	7	153	27	168	445	0.00322514	0.270753	0.715323
FBgn0141199	0	49	14	132	534	0.0229256	0.270718	1
FBgn0146986	0	24	13	65	577	0.0349557	0.269663	1
FBgn0133817	12	636	40	635	2448	0.000110792	0.269624	0.700472
FBgn0137404	4	233	16	264	849	0.0211195	0.268813	0.716738
FBgn0138797	5	262	22	317	1122	0.00870547	0.267319	0.725017
FBgn0133749	3	78	17	109	417	0.0279548	0.267112	0.753394
FBgn0141346	2	52	17	88	412	0.0211733	0.266165	0.800905
FBgn0143049	8	95	19	74	247	0.0125139	0.265834	0.672022
FBgn0142189	2	68	33	143	644	0.000896975	0.265132	0.872549
FBgn0142684	3	77	18	112	408	0.018147	0.26455	0.757576
FBgn0141463	0	46	20	128	582	0.00460565	0.264368	1
FBgn0134152	1	125	29	295	1053	0.00063286	0.264286	0.918621
FBgn0134987	2	73	21	135	519	0.00921921	0.264005	0.823875
FBgn0143537	3	91	23	149	671	0.00840168	0.263782	0.786431
FBgn0145835	3	98	18	143	517	0.0187171	0.263782	0.756803
FBgn0144995	2	95	19	170	700	0.0151483	0.263252	0.811634
FBgn0134971	0	50	17	140	474	0.0144422	0.263158	1
FBgn0140868	0	27	13	76	402	0.0368319	0.262136	1
FBgn0147039	1	72	26	169	713	0.00236613	0.261718	0.909722
FBgn0140913	6	301	15	249	673	0.0243138	0.261558	0.669103
FBgn0146368	0	42	15	119	375	0.0233642	0.26087	1
FBgn0138386	4	111	20	149	597	0.0156053	0.260256	0.731532
FBgn0134805	4	56	15	63	206	0.0453343	0.260062	0.7
FBgn0139546	0	26	13	74	341	0.0370046	0.26	1
FBgn0138415	5	515	17	542	1789	0.017329	0.259955	0.690463
FBgn0143680	5	113	17	119	484	0.0243968	0.259796	0.690265
FBgn0012573	0	96	25	274	1106	0.00116928	0.259459	1
FBgn0144155	3	133	17	192	579	0.0313193	0.259231	0.745245
FBgn0135159	11	319	53	421	1624	3.07209e-05	0.259206	0.72609
FBgn0140790	1	57	18	126	383	0.015896	0.258844	0.877193
FBgn0140102	11	392	21	259	740	0.00514777	0.258401	0.653912
FBgn0145418	2	180	14	290	1039	0.0374346	0.257979	0.769841
FBgn0146847	1	59	19	133	566	0.016533	0.257292	0.881356
FBgn0146064	5	90	17	96	400	0.0244823	0.256598	0.686275
FBgn0132931	7	155	15	115	320	0.0252929	0.255892	0.653763
FBgn0133819	5	185	17	198	782	0.0263356	0.255756	0.685215
FBgn0141880	0	34	15	99	450	0.0227667	0.255639	1
FBgn0144333	0	60	18	175	636	0.00879313	0.255319	1
FBgn0134559	4	73	21	103	418	0.015258	0.254773	0.731246
FBgn0133201	2	33	23	66	432	0.0122439	0.253333	0.826087
FBgn0141877	1	50	17	112	506	0.0257931	0.253086	0.868235
FBgn0139849	3	132	15	183	830	0.0461794	0.252381	0.722727
FBgn0144779	8	97	19	80	285	0.0217664	0.251726	0.65274
FBgn0134791	0	40	16	119	464	0.0244601	0.251572	1
FBgn0138284	8	242	35	311	1198	0.00115387	0.251567	0.706257
FBgn0143863	0	41	13	122	359	0.0406574	0.251534	1
FBgn0142443	8	80	17	60	702	0.028543	0.251429	0.647059
FBgn0144324	2	275	33	617	2003	0.000570955	0.251153	0.864022
FBgn0135775	5	230	20	280	1054	0.013435	0.25098	0.695652
FBgn0146967	2	97	20	187	814	0.0164673	0.25064	0.807216
FBgn0137793	2	165	24	339	973	0.00786146	0.250458	0.828788
FBgn0137976	13	243	39	243	1082	0.000667781	0.25	0.666667
FBgn0146718	3	76	15	107	434	0.0445072	0.248634	0.718421
FBgn0138972	0	37	15	112	1450	0.0240296	0.248322	1
FBgn0145064	22	280	44	203	841	0.000193575	0.246377	0.6375
FBgn0140625	2	54	21	108	385	0.0151455	0.246377	0.809524
FBgn0134520	10	165	38	198	676	0.00103419	0.246212	0.684211
FBgn0142696	10	241	33	263	1100	0.00216276	0.245616	0.669307
FBgn0139406	4	122	44	249	1236	0.000199099	0.245508	0.814456
FBgn0139478	1	33	16	76	394	0.0398228	0.243929	0.856061
FBgn0139025	0	49	21	152	687	0.00529596	0.243781	1
FBgn0135979	0	9	15	28	332	0.0456151	0.243243	1
FBgn0135225	4	281	16	353	1157	0.03804	0.243218	0.685943
FBgn0147165	9	162	29	176	554	0.00545325	0.242448	0.662835
FBgn0143951	7	216	33	302	1223	0.00231858	0.241988	0.703423
FBgn0145340	2	71	17	134	539	0.0391117	0.241078	0.777962
FBgn0142298	3	135	46	312	1358	0.000150981	0.240789	0.849275
FBgn0144342	11	540	53	770	3213	7.29667e-05	0.240339	0.704053
FBgn0135477	14	382	27	276	923	0.00325527	0.239084	0.625364
FBgn0139161	3	160	20	274	1093	0.0237995	0.238229	0.743125
FBgn0136317	0	38	14	122	512	0.0418485	0.2375	1
FBgn0135763	1	47	18	115	491	0.0272201	0.237492	0.864066
FBgn0144998	0	28	18	90	431	0.023927	0.237288	1
FBgn0145757	9	231	13	127	404	0.0383349	0.23616	0.619381
FBgn0136130	9	268	19	213	770	0.0184995	0.235744	0.623527
FBgn0140580	7	153	46	264	1066	0.000580157	0.234831	0.737425
FBgn0136336	5	136	31	228	803	0.00537618	0.234737	0.729602
FBgn0141208	3	137	26	269	953	0.00728861	0.23399	0.773442
FBgn0134235	3	51	20	89	796	0.0311842	0.233851	0.738235
FBgn0133504	2	58	26	132	617	0.0110842	0.233835	0.824934
FBgn0139044	5	199	26	305	975	0.012012	0.233551	0.705257
FBgn0135252	0	59	15	194	604	0.0474889	0.233202	1
FBgn0138203	0	27	15	89	407	0.0398551	0.232759	1
FBgn0138694	0	33	14	109	643	0.042039	0.232394	1
FBgn0143996	5	119	16	134	548	0.0427217	0.23226	0.648109
FBgn0138868	2	116	38	297	1282	0.000578517	0.230872	0.865245
FBgn0133866	22	686	53	624	2020	0.000118093	0.230331	0.622421
FBgn0138846	6	402	19	453	1173	0.0251532	0.230175	0.644148
FBgn0143802	0	23	16	77	485	0.0388581	0.23	1
FBgn0142026	1	63	18	160	688	0.0295039	0.22988	0.858907
FBgn0133333	2	67	17	133	525	0.0408798	0.229737	0.766462
FBgn0142543	3	81	20	144	487	0.0353497	0.229565	0.733333
FBgn0134554	2	91	20	193	674	0.0283499	0.229513	0.787912
FBgn0136951	0	60	22	202	767	0.00592986	0.229008	1
FBgn0138642	6	337	100	844	4441	1.52075e-08	0.228748	0.849733
FBgn0134451	0	21	15	71	261	0.0387214	0.228261	1
FBgn0140799	3	62	17	102	773	0.0492374	0.228049	0.709677
FBgn0141977	1	53	18	136	490	0.0292137	0.227792	0.857442
FBgn0143399	2	126	36	324	1000	0.000961252	0.227368	0.857143
FBgn0280583	6	77	19	88	276	0.0498728	0.226667	0.639098
FBgn0140108	2	65	30	160	586	0.00465302	0.226389	0.835897
FBgn0142654	7	224	71	485	1858	1.01645e-05	0.226194	0.786532
FBgn0144158	3	79	26	161	612	0.0106053	0.225718	0.764849
FBgn0141670	4	116	18	169	631	0.041723	0.225199	0.676245
FBgn0135300	0	34	18	117	432	0.0255006	0.225166	1
FBgn0147151	1	48	27	136	590	0.00688844	0.225155	0.895062
FBgn0135448	6	174	22	222	698	0.0279261	0.225108	0.652038
FBgn0141662	0	45	15	155	580	0.0446624	0.225	1
FBgn0134612	1	41	18	107	379	0.0458773	0.224395	0.855014
FBgn0136691	3	142	29	305	1079	0.00838217	0.223923	0.777805
FBgn0143396	14	470	46	558	1986	0.000717339	0.223865	0.638668
FBgn0137447	2	211	66	626	2987	2.1525e-06	0.222679	0.910096
FBgn0134283	13	283	78	492	1853	1.14659e-05	0.222304	0.710247
FBgn0144193	5	110	47	236	905	0.000525258	0.221765	0.77176
FBgn0135443	0	43	19	151	594	0.0158903	0.221649	1
FBgn0147534	3	179	41	439	1492	0.000725717	0.221462	0.820548
FBgn0135029	1	48	17	126	444	0.0465521	0.220307	0.845588
FBgn0140985	5	81	19	108	382	0.0466805	0.220238	0.649123
FBgn0145967	4	116	23	199	799	0.0211315	0.220106	0.701649
FBgn0135467	2	72	54	210	1096	7.02197e-05	0.219605	0.891975
FBgn0132823	3	171	29	376	1200	0.00871883	0.218864	0.772535
FBgn0135652	4	75	21	123	559	0.0439021	0.218788	0.687619
FBgn0147043	2	34	24	81	442	0.0238411	0.218729	0.801471
FBgn0145968	3	66	23	132	533	0.0239877	0.217949	0.73913
FBgn0064059	8	176	56	338	1329	0.000304658	0.217412	0.725649
FBgn0136759	0	30	19	108	336	0.0253405	0.217391	1
FBgn0139934	13	311	17	167	593	0.0192825	0.217294	0.58937
FBgn0139966	1	56	27	166	695	0.00755	0.216538	0.890212
FBgn0145290	2	108	21	249	936	0.0309027	0.215564	0.780423
FBgn0142745	0	73	31	266	1157	0.00146116	0.215339	1
FBgn0135509	5	294	133	876	4339	7.58459e-11	0.21505	0.887985
FBgn0142275	0	21	20	77	535	0.0221104	0.214286	1
FBgn0141499	7	158	23	195	659	0.0331151	0.214259	0.624381
FBgn0140587	16	308	22	177	530	0.0141039	0.213999	0.582054
FBgn0145580	6	125	35	223	916	0.00519926	0.212854	0.694171
FBgn0136597	32	847	46	513	1545	0.000288067	0.212538	0.578666
FBgn0144808	4	108	20	177	976	0.0457867	0.212281	0.672222
FBgn0141132	0	45	21	167	577	0.0169425	0.212264	1
FBgn0144735	2	108	38	304	1175	0.00161973	0.212136	0.851852
FBgn0135266	1	55	18	153	527	0.0493421	0.211791	0.845455
FBgn0135423	1	45	21	130	552	0.0302128	0.211688	0.862434
FBgn0141908	3	86	29	196	1175	0.0119614	0.211215	0.764234
FBgn0138842	19	570	48	583	1896	0.000948962	0.21078	0.595139
FBgn0147079	4	131	45	317	1590	0.00107368	0.210778	0.784902
FBgn0143530	9	206	49	357	1279	0.00123789	0.210725	0.681692
FBgn0134773	2	161	42	469	1733	0.000781692	0.210101	0.861284
FBgn0145345	0	34	19	128	777	0.026459	0.209877	1
FBgn0141523	0	30	22	113	595	0.0149045	0.20979	1
FBgn0138305	3	93	24	197	1218	0.0270485	0.209579	0.735215
FBgn0141724	2	75	21	178	794	0.0303422	0.209486	0.773968
FBgn0141114	2	104	47	314	1379	0.000441598	0.207988	0.871522
FBgn0141085	3	74	25	161	664	0.0264675	0.207751	0.738919
FBgn0146939	13	217	48	299	1766	0.00144301	0.207428	0.626824
FBgn0145056	1	77	35	251	987	0.00215719	0.206978	0.906865
FBgn0141704	14	285	45	357	1449	0.00226861	0.206637	0.610292
FBgn0142892	8	199	32	291	1011	0.0109292	0.206122	0.634422
FBgn0141439	11	427	27	435	1006	0.0131333	0.205886	0.58496
FBgn0142055	4	164	19	268	945	0.0483275	0.205717	0.655969
FBgn0143112	14	646	47	839	3285	0.00138019	0.205509	0.613135
FBgn0143624	1	40	23	122	631	0.0313427	0.205247	0.867391
FBgn0133978	0	47	16	182	693	0.0470657	0.20524	1
FBgn0142612	1	75	38	250	837	0.00134314	0.205128	0.912281
FBgn0144142	12	357	14	179	511	0.036267	0.204506	0.570228
FBgn0139808	5	139	39	298	1207	0.00505507	0.204441	0.725143
FBgn0137418	3	138	23	294	936	0.0286984	0.20406	0.722117
FBgn0136388	0	37	22	145	462	0.0163421	0.203297	1
FBgn0142002	3	77	30	185	821	0.0121605	0.202984	0.75974
FBgn0146061	16	396	39	406	1516	0.00486092	0.202856	0.579384
FBgn0143959	2	47	24	121	826	0.0283947	0.202839	0.785461
FBgn0144774	3	149	47	418	1962	0.000880316	0.202787	0.820934
FBgn0137403	22	319	32	204	655	0.00539423	0.202535	0.560345
FBgn0134853	13	120	26	104	413	0.0238471	0.202381	0.566667
FBgn0145965	0	37	16	147	522	0.0464846	0.201087	1
FBgn0141447	0	43	22	171	930	0.0172277	0.200935	1
FBgn0140582	0	23	17	93	460	0.042805	0.198276	1
FBgn0138624	0	45	16	182	477	0.0480314	0.198238	1
FBgn0147323	30	526	47	370	1491	0.00108401	0.197443	0.551007
FBgn0145262	3	112	31	282	1057	0.0141304	0.196029	0.756336
FBgn0140559	1	83	23	267	878	0.022737	0.195476	0.860136
FBgn0143684	2	75	21	191	679	0.0485131	0.194998	0.75746
FBgn0132981	0	31	19	128	599	0.0480922	0.194969	1
FBgn0143956	1	86	26	285	1182	0.0147212	0.194769	0.87254
FBgn0140558	8	160	38	274	961	0.0087941	0.194751	0.639474
FBgn0141631	11	511	36	681	2000	0.00976296	0.194649	0.592792
FBgn0145529	0	46	23	191	652	0.0182776	0.194093	1
FBgn0138186	18	684	36	613	1868	0.00538269	0.194038	0.551901
FBgn0084893	17	362	20	192	540	0.0211872	0.19397	0.549171
FBgn0140730	10	163	44	268	1044	0.00619469	0.193005	0.626325
FBgn0136594	5	72	28	137	571	0.0275955	0.192982	0.660218
FBgn0139761	7	188	60	447	1790	0.000498255	0.191585	0.722606
FBgn0146088	0	31	18	131	636	0.0458227	0.191358	1
FBgn0136747	1	63	28	216	1030	0.0142687	0.191324	0.877551
FBgn0134444	6	116	27	195	906	0.034479	0.191172	0.626437
FBgn0146096	0	29	26	123	733	0.0091858	0.190789	1
FBgn0144025	5	241	28	464	1727	0.0232296	0.190329	0.656194
FBgn0144384	0	65	25	277	1432	0.0118994	0.190058	1
FBgn0143961	1	79	21	257	1191	0.0359303	0.189665	0.845087
FBgn0141094	13	255	20	182	549	0.0439796	0.189585	0.536078
FBgn0139880	2	81	21	212	733	0.0499794	0.189494	0.750735
FBgn0142839	2	58	24	160	692	0.0320736	0.189132	0.770115
FBgn0134443	1	35	20	113	893	0.0494082	0.188867	0.838571
FBgn0145075	7	100	29	161	927	0.0272331	0.188697	0.611379
FBgn0147073	4	122	34	294	1672	0.0129984	0.188006	0.71649
FBgn0133138	4	57	27	123	580	0.0334882	0.187634	0.680312
FBgn0144955	5	124	27	237	1062	0.0312328	0.18724	0.646057
FBgn0141113	3	107	39	307	1395	0.00445098	0.187026	0.779295
FBgn0140691	5	85	28	167	796	0.0299871	0.185786	0.64916
FBgn0147561	1	30	27	107	994	0.0304715	0.183264	0.867901
FBgn0136037	4	100	26	216	1046	0.0378727	0.183122	0.667692
FBgn0143948	1	50	28	180	761	0.0227432	0.182909	0.871429
FBgn0140488	2	41	33	130	668	0.01242	0.182623	0.807834
FBgn0141723	2	55	26	162	722	0.03238	0.182028	0.773427
FBgn0139162	4	104	31	247	1178	0.028096	0.182011	0.693548
FBgn0141654	2	50	30	155	897	0.0207347	0.181402	0.793333
FBgn0135529	7	184	32	326	1204	0.0230377	0.181297	0.612432
FBgn0139063	0	59	37	267	1393	0.00160764	0.180982	1
FBgn0147054	7	113	46	252	1031	0.00864453	0.177514	0.660639
FBgn0140524	3	43	32	121	565	0.0265443	0.176481	0.736192
FBgn0141861	2	79	40	274	1507	0.00448955	0.176177	0.826582
FBgn0138440	10	241	54	485	1886	0.00310907	0.175706	0.627324
FBgn0144934	0	79	34	371	1598	0.00300283	0.175556	1
FBgn0143749	3	75	59	260	1177	0.000754519	0.175493	0.823729
FBgn0140173	18	341	30	279	845	0.0236614	0.175	0.509091
FBgn0136009	1	85	62	361	1641	0.000101918	0.17471	0.931499
FBgn0144435	13	363	62	682	2623	0.00150222	0.174035	0.606061
FBgn0133625	15	162	80	328	2303	0.000593137	0.172718	0.62037
FBgn0136010	0	15	21	72	385	0.0393613	0.172414	1
FBgn0133823	3	113	29	312	1401	0.0339061	0.172132	0.714373
FBgn0135811	2	48	45	176	1034	0.00356597	0.171733	0.837037
FBgn0139607	13	185	52	313	1797	0.00575408	0.171486	0.577027
FBgn0137049	16	132	31	126	466	0.038679	0.171202	0.507331
FBgn0136345	0	19	21	92	491	0.0421621	0.171171	1
FBgn0133199	2	71	55	274	1439	0.000744261	0.170709	0.859667
FBgn0134376	4	87	32	222	1021	0.0279936	0.170442	0.681034
FBgn0143766	0	77	39	377	1598	0.00194444	0.169604	1
FBgn0142379	11	271	30	348	1411	0.0348645	0.16951	0.529151
FBgn0137925	4	85	43	250	1221	0.00928206	0.168625	0.726402
FBgn0141689	6	129	72	399	1904	0.000422234	0.167395	0.742248
FBgn0147158	3	58	44	193	1047	0.00934163	0.167246	0.773119
FBgn0135236	4	91	38	256	1244	0.0209549	0.16701	0.703875
FBgn0138749	33	1048	45	729	1905	0.00460417	0.166681	0.489885
FBgn0147329	17	266	34	267	1010	0.0275264	0.165729	0.49812
FBgn0143555	4	116	48	363	1383	0.00489607	0.165248	0.739224
FBgn0140310	21	238	26	151	498	0.0400732	0.165017	0.487557
FBgn0137257	3	120	29	344	1514	0.0351921	0.164871	0.703448
FBgn0139826	5	80	42	216	921	0.0170976	0.163887	0.678571
FBgn0145198	17	146	42	177	544	0.0218602	0.163877	0.509295
FBgn0142242	15	232	30	235	973	0.0421382	0.163455	0.493534
FBgn0136574	6	109	67	336	1708	0.00125851	0.162752	0.723949
FBgn0134557	0	27	23	139	629	0.0498257	0.162651	1
FBgn0132977	1	44	29	181	1348	0.0375238	0.162222	0.85815
FBgn0141213	3	60	57	223	1136	0.00172917	0.162014	0.804386
FBgn0134260	4	72	33	196	988	0.0412463	0.160549	0.670034
FBgn0140124	0	46	43	241	1110	0.00156696	0.160279	1
FBgn0145952	6	162	74	527	2178	0.000517979	0.160123	0.736236
FBgn0146563	2	158	48	637	2116	0.00265326	0.158742	0.832015
FBgn0144327	4	145	38	426	2156	0.0237007	0.158702	0.690744
FBgn0133317	7	239	34	489	2324	0.0385348	0.157565	0.57876
FBgn0140536	2	59	35	220	1197	0.0246672	0.157415	0.786925
FBgn0142343	6	109	36	255	1115	0.0450312	0.156593	0.610092
FBgn0135393	1	33	29	141	616	0.0336054	0.156322	0.852665
FBgn0146729	15	242	101	606	2123	0.000202387	0.156067	0.628099
FBgn0144093	121	2567	164	1879	4414	6.84506e-07	0.152812	0.459939
FBgn0140136	3	58	32	186	719	0.0481732	0.151991	0.699353
FBgn0144290	1	48	34	218	864	0.0252445	0.15188	0.866422
FBgn0133862	0	35	25	198	1342	0.0316576	0.150215	1
FBgn0137431	5	272	84	1046	3994	0.000168638	0.150194	0.771096
FBgn0141339	3	80	40	284	1496	0.025671	0.150013	0.73375
FBgn0140723	20	309	53	420	2088	0.0127209	0.149896	0.487086
FBgn0141527	35	546	68	576	2164	0.00517648	0.146825	0.457014
FBgn0084805	2	83	39	342	1509	0.0185524	0.146514	0.788693
FBgn0133283	3	104	35	358	1553	0.0381906	0.146161	0.704945
FBgn0144806	6	111	39	287	1379	0.0480773	0.145561	0.602218
FBgn0141762	5	75	52	247	1207	0.0129955	0.1452	0.683333
FBgn0141931	1	52	43	260	1420	0.010859	0.143939	0.883721
FBgn0135893	22	258	60	370	1585	0.0158506	0.142535	0.47416
FBgn0144041	18	486	45	652	2121	0.0350981	0.141351	0.463374
FBgn0147365	2	71	38	305	1426	0.0275741	0.13883	0.773907
FBgn0147149	1	35	33	176	815	0.0365416	0.136465	0.847619
FBgn0144560	1	43	48	232	1315	0.00624902	0.135955	0.887597
FBgn0140748	1	24	37	124	781	0.0310821	0.135846	0.86036
FBgn0134876	2	39	53	189	1332	0.00940329	0.134689	0.817126
FBgn0139923	2	52	40	235	979	0.0259829	0.133566	0.774038
FBgn0141098	31	570	63	664	2337	0.0134331	0.132125	0.426789
FBgn0144802	5	86	48	294	1482	0.0297762	0.131976	0.643895
FBgn0142721	13	184	47	346	1428	0.04379	0.130503	0.47988
FBgn0141534	65	1055	80	772	2570	0.00298067	0.129174	0.40545
FBgn0147216	0	20	29	135	980	0.0471476	0.129032	1
FBgn0140668	1	105	91	647	2715	7.44104e-05	0.128758	0.932287
FBgn0147464	10	342	115	1304	5003	0.000268707	0.127776	0.668446
FBgn0140795	17	307	94	803	2566	0.00460888	0.123423	0.52696
FBgn0146915	13	245	72	646	2977	0.0142031	0.122031	0.523923
FBgn0137514	1	47	38	277	1150	0.0422697	0.119421	0.844905
FBgn0134333	3	84	56	410	1672	0.013691	0.119193	0.73852
FBgn0134399	13	159	55	354	2266	0.0478078	0.118765	0.473756
FBgn0143173	8	150	58	476	1822	0.0304204	0.118404	0.562299
FBgn0143170	21	218	60	360	1384	0.0477905	0.117903	0.422018
FBgn0133559	33	583	98	998	3721	0.00780894	0.116846	0.423566
FBgn0143791	57	846	75	701	2071	0.0138161	0.115047	0.37026
FBgn0280287	0	18	36	139	672	0.0274532	0.11465	1
FBgn0136386	43	547	56	452	1927	0.0345476	0.113204	0.3655
FBgn0135145	1	30	45	193	936	0.0385222	0.11279	0.857037
FBgn0134336	111	802	130	598	1740	0.00154625	0.112276	0.363342
FBgn0147203	3	118	69	661	2999	0.00754017	0.10981	0.756448
FBgn0142688	19	212	80	494	2087	0.0245651	0.108364	0.44658
FBgn0144421	1	50	67	359	1925	0.00486305	0.107544	0.892836
FBgn0140040	2	33	50	197	1254	0.0369315	0.105017	0.761212
FBgn0143772	15	143	110	493	2930	0.00773645	0.104843	0.529879
FBgn0134061	4	82	63	419	1764	0.0279361	0.103971	0.675571
FBgn0139099	22	604	106	1587	5340	0.0101534	0.103798	0.454673
FBgn0144392	6	69	67	305	1528	0.0386103	0.1023	0.604153
FBgn0137991	3	97	59	547	2018	0.0224738	0.102234	0.713262
FBgn0142623	0	35	63	335	2268	0.00497229	0.0945946	1
FBgn0134408	6	73	73	356	1743	0.041167	0.0942138	0.599174
FBgn0146039	4	81	64	451	2137	0.0408765	0.0934321	0.652006
FBgn0145832	9	149	84	636	2990	0.0312175	0.0930347	0.542665
FBgn0133868	25	318	163	1123	4335	0.00560691	0.0877014	0.458367
FBgn0134500	2	36	59	265	1236	0.0410029	0.0868144	0.750471
FBgn0139581	8	121	92	610	2635	0.0266844	0.0855267	0.561624
FBgn0135848	25	269	131	832	3834	0.0200184	0.0840669	0.409745
FBgn0134033	41	343	125	697	2864	0.038786	0.0828197	0.333481
FBgn0139054	10	254	95	1186	5002	0.0315465	0.0811508	0.508496
FBgn0141235	0	36	75	415	1756	0.00534138	0.0798226	1
FBgn0141228	1	30	67	299	1753	0.0265556	0.0764795	0.851244
FBgn0135598	10	127	141	784	4288	0.012249	0.0731821	0.562182
FBgn0134710	3	62	78	518	2290	0.0467862	0.0698595	0.67866
FBgn0145874	2	36	81	358	2418	0.0430512	0.0672742	0.754458
FBgn0138117	15	232	128	1123	5210	0.0437063	0.0663226	0.432752
FBgn0135665	4	64	99	554	2857	0.0432838	0.0647249	0.650253
FBgn0139774	34	321	167	1061	5356	0.0465175	0.0631178	0.327065
