# Supplementary material for: Genomics of parallel adaptation at two timescales in Drosophila
Source: PLoS Genet. 2017 Oct 2;13(10):e1007016. doi: 10.1371/journal.pgen.1007016 (PMC5638604; doi:10.1371/journal.pgen.1007016)
Supplement: S15 Table — (XLSX) [file pgen.1007016.s017.xlsx]

## Sheet: Caption
Table S15. Genes showing evidence of adaptive protein evolution in both the D. melanogaster/D. simulans clade and the D. hydei/D. mojavensis clade.

## Sheet: gene
D. hydei's orthologous genes of D. moj	NSpoly	NSfix	Spoly	Sfix	MKcodons	MKp	DoS	alpha	Dmel_gene_name	GENE_SNAPSHOT	NAME	SYMBOL	Gene_symbol	unNSpoly_mel	unNSfix_mel	unSpoly_mel	unSfix_mel	unMkcodons_mel	unFETpval_mel	DoS	alpha
FBgn0138117	15	232	128	1123	5210	0.0437063	0.0663226	0.432752	FBgn0030600	-	highwire	hiw	hiw	21	52	161	178	2522	0.00408339	0.110702	0.553512
FBgn0133868	25	318	163	1123	4335	0.00560691	0.0877014	0.458367	FBgn0032136	Apolipoprotein lipid transfer particle is a apolipoprotein of the ApoB family. It is assembled with lipids to form high density, low abundance lipoproteins named Lipid Transfer Particles (LTP). LTP catalyzes the transfer of lipids from the gut to circulating lipophorin and from lipophorin to peripheral tissues, such as imaginal discs and ovaries. [Date last reviewed: 2016-06-30]	Apolipoprotein lipid transfer particle	Apoltp	CG15828	58	98	396	216	4078	0	0.184349	0.67718
FBgn0137991	3	97	59	547	2018	0.0224738	0.102234	0.713262	FBgn0004391	-	shattered	shtd	shtd	4	36	69	78	1187	8.72e-06	0.260995	0.874396
FBgn0139099	22	604	106	1587	5340	0.0101534	0.103798	0.454673	FBgn0030674	Insufficient published data to summarize this gene's function [Date last reviewed: 2016-06-30]	-	CG8184	CG8184	18	108	79	151	2275	3.59e-05	0.231421	0.681435
FBgn0144421	1	50	67	359	1925	0.00486305	0.107544	0.892836	FBgn0030613	Insufficient published data to summarize this gene's function [Date last reviewed: 2016-06-30]	Rab3 GDP-GTP exchange factor	Rab3-GEF	rab3-GEF	10	37	80	100	1498	0.00421234	0.158962	0.662162
FBgn0143173	8	150	58	476	1822	0.0304204	0.118404	0.562299	FBgn0028741	Fab1 kinase (Fab1) is the sole phosphatidylinositol-3-phosphate 5-kinase in Dmel. It phosphorylates phosphatidylinositol-3-phosphate lipid head groups on the cytosolic leaflet of endosomal compartments. Fab1 functions in late endosome-to lysosome trafficking, retrograde trafficking, and autophagy. [Date last reviewed: 2016-09-01]	fab1 kinase	fab1	fab1	21	39	143	144	1806	0.0460895	0.085066	0.457773
FBgn0147464	10	342	115	1304	5003	0.000268707	0.127776	0.668446	FBgn0013813	Insufficient published data to summarize this gene's function [Date last reviewed: 2016-06-30]	Dynein heavy chain at 89D	Dhc98D	Dhc98D	9	33	170	259	4542	0.0201379	0.0627344	0.584492
FBgn0144093	121	2567	164	1879	4414	6.84506e-07	0.152812	0.459939	FBgn0261836	Muscle-specific protein 300 kDa is a Nesprin-like protein that is required for proper positioning of muscle nuclei, mitochondria, and neuromuscular junction. [Date last reviewed: 2016-08-25]	Muscle-specific protein 300 kDa	Msp300	CG14035	5	15	23	11	285	0.00433749	0.398352	0.84058
FBgn0138749	33	1048	45	729	1905	0.00460417	0.166681	0.489885	FBgn0263132	Insufficient published data to summarize this gene's function [Date last reviewed: 2016-06-30]	Chitinase 6	Cht6	Cht6	16	37	67	56	986	0.00323153	0.205078	0.638564
FBgn0141689	6	129	72	399	1904	0.000422234	0.167395	0.742248	FBgn0033698	Insufficient published data to summarize this gene's function [Date last reviewed: 2016-06-30]	-	CG8858	CG8858	8	50	41	59	932	0.00033076	0.29545	0.769756
FBgn0137049	16	132	31	126	466	0.038679	0.171202	0.507331	FBgn0051805	Insufficient published data to summarize this gene's function [Date last reviewed: 2016-06-30]	-	CG31805	CG31805	13	63	20	42	600	0.0457983	0.206061	0.566667
FBgn0140730	10	163	44	268	1044	0.00619469	0.193005	0.626325	FBgn0051989	-	Chromosome associated protein D3	Cap-D3	Cap-D3	20	59	94	63	1104	5.2e-07	0.308168	0.772809
FBgn0141631	11	511	36	681	2000	0.00976296	0.194649	0.592792	FBgn0266111	Anastral spindle 3 is a centriole and basal body localized protein that is required for the proper function of these organelles. [Date last reviewed: 2016-06-23]	anastral spindle 3	ana3	ana3	9	75	17	53	610	0.0311236	0.239784	0.625882
FBgn0140558	8	160	38	274	961	0.0087941	0.194751	0.639474	FBgn0032296	Insufficient published data to summarize this gene's function [Date last reviewed: 2016-06-30]	-	CG6729	CG6729	17	81	53	80	944	0.00026685	0.260248	0.683205
FBgn0146061	16	396	39	406	1516	0.00486092	0.202856	0.579384	FBgn0263974	-	qin	qin	CG14303	44	167	71	122	1586	0.00041706	0.195246	0.547272
FBgn0142055	4	164	19	268	945	0.0483275	0.205717	0.655969	FBgn0033491	-	-	CG18011	CG18011	24	38	55	41	985	0.0337766	0.177215	0.529187
FBgn0141704	14	285	45	357	1449	0.00226861	0.206637	0.610292	FBgn0034085	Protein tyrosine phosphatase 52F (Ptp52F) is a transmembrane receptor tyrosine phosphatase (RPTP). It genetically interacts with the other RPTP genes and its mutants have motor axon defects. Ptp52F regulates Tartan signaling in embryonic SNa motor neurons. [Date last reviewed: 2016-06-23]	Protein tyrosine phosphatase 52F	Ptp52F	Ptp52F	31	78	115	107	1429	5.895e-05	0.209293	0.630212
FBgn0141523	0	30	22	113	595	0.0149045	0.20979	1	FBgn0027581	Insufficient published data to summarize this gene's function [Date last reviewed: 2016-06-30]	-	CG6191	CG6191	3	19	36	23	684	0.00014355	0.375458	0.899123
FBgn0147079	4	131	45	317	1590	0.00107368	0.210778	0.784902	FBgn0038341	ADAM metallopeptidase with thrombospondin type 1 motif A (AdamTS-A) is a secreted matrix metalloprotease involved in cell migration. Loss of AdamTS-A in the salivary glands also results in apical surface irregularities and cell elongation defects. [Date last reviewed: 2016-09-01]	ADAM metallopeptidase with thrombospondin type 1 motif A	AdamTS-A	CG14869	13	27	105	90	1645	0.0154333	0.1206	0.587302
FBgn0136597	32	847	46	513	1545	0.000288067	0.212538	0.578666	FBgn0011569	Cannonball (Can) is a testis-specific TBP-associated factor (tTAF) essential for spermatogenesis. It is required for the normal level of expression of a large number of spermatogenesis genes. Can protein is strongly associated with the nucleolus in primary spermatocytes. [Date last reviewed: 2016-06-30]	cannonball	can	can	28	125	39	74	919	0.00405977	0.21023	0.574974
FBgn0136759	0	30	19	108	336	0.0253405	0.217391	1	FBgn0032769	Insufficient published data to summarize this gene's function [Date last reviewed: 2016-06-30]	-	CG10750	CG10750	0	18	25	20	331	2.419e-05	0.473684	1
FBgn0133866	22	686	53	624	2020	0.000118093	0.230331	0.622421	FBgn0031052	-	-	CG14215	CG14215	39	162	47	115	1131	0.0352894	0.131349	0.410954
FBgn0138694	0	33	14	109	643	0.042039	0.232394	1	FBgn0029944	Downstream of kinase (Dok) is a membrane-associated protein that functions upstream of Shark to activate Jun kinase signaling during embryonic dorsal closure. [Date last reviewed: 2016-09-01]	Downstream of kinase	Dok	Dok	2	16	25	45	620	0.0490446	0.188221	0.775
FBgn0139406	4	122	44	249	1236	0.000199099	0.245508	0.814456	FBgn0028887	Insufficient published data to summarize this gene's function [Date last reviewed: 2016-06-30]	-	CG3491	CG3491	27	232	99	122	1659	0	0.441082	0.856583
FBgn0134520	10	165	38	198	676	0.00103419	0.246212	0.684211	FBgn0086916	-	sneaky	snky	snky	2	13	18	10	221	0.001681	0.465217	0.91453
FBgn0135775	5	230	20	280	1054	0.013435	0.25098	0.695652	FBgn0035150	Rev1 is a translesion DNA polymerase with deoxycytidyl transferase activity. Rev1 interacts with multiple other translesion polymerases and plays roles in tolerance and repair of DNA damage. [Date last reviewed: 2016-09-01]	Rev1	Rev1	Rev1	14	87	35	78	960	0.00329926	0.241558	0.641379
FBgn0144324	2	275	33	617	2003	0.000570955	0.251153	0.864022	FBgn0031078	Insufficient published data to summarize this gene's function [Date last reviewed: 2016-06-30]	Nucleoporin 205kD	Nup205	CG11943	14	106	60	89	955	1.2e-07	0.354401	0.804088
FBgn0144333	0	60	18	175	636	0.00879313	0.255319	1	FBgn0011244	-	Heat shock protein 60B	Hsp60B	Hsp60B	6	28	39	53	648	0.0117696	0.212346	0.708791
FBgn0140102	11	392	21	259	740	0.00514777	0.258401	0.653912	FBgn0032176	-	-	CG13127	CG13127	55	48	80	39	724	0.0393907	0.144317	0.441406
FBgn0012573	0	96	25	274	1106	0.00116928	0.259459	1	FBgn0003068	-	period	per	per	6	46	33	48	559	0.00036082	0.335516	0.810277
FBgn0143680	5	113	17	119	484	0.0243968	0.259796	0.690265	FBgn0034513	-	-	CG13423	CG13423	20	40	41	39	476	0.0397948	0.17846	0.52439
FBgn0139546	0	26	13	74	341	0.0370046	0.26	1	FBgn0035247	-	methyltransferase-like	metl	metl	7	12	23	10	302	0.0399502	0.312121	0.746377
FBgn0141346	2	52	17	88	412	0.0211733	0.266165	0.800905	FBgn0034197	-	Chitin deacetylase-like 9	Cda9	CG15918	9	18	28	18	397	0.0301249	0.256757	0.678571
FBgn0137472	2	170	16	274	862	0.023064	0.271772	0.798529	FBgn0014340	-	males absent on the first	mof	mof	5	48	42	61	822	3.679e-05	0.333984	0.84871
FBgn0145801	1	54	13	101	788	0.0377153	0.276959	0.856125	FBgn0002563	Insufficient published data to summarize this gene's function [Date last reviewed: 2016-06-30]	Larval serum protein 1 beta	Lsp1beta	Lsp1beta	7	15	50	20	642	0.00197567	0.305764	0.813333
FBgn0138075	0	41	22	104	532	0.00235303	0.282759	1	FBgn0030330	-	Transport and Golgi organization 10	Tango10	Tango10	3	26	27	39	562	0.00359719	0.3	0.833333
FBgn0138109	0	31	11	74	309	0.035003	0.295238	1	FBgn0029812	Insufficient published data to summarize this gene's function [Date last reviewed: 2016-06-30]	Proteasome beta2 subunit-related 1	Prosbeta2R1	CG18341	2	18	26	27	307	0.00255325	0.328571	0.884615
FBgn0143824	0	82	14	191	497	0.012641	0.300366	1	FBgn0034479	Insufficient published data to summarize this gene's function [Date last reviewed: 2016-06-30]	-	CG8654	CG8654	3	16	26	34	502	0.032799	0.216552	0.754808
FBgn0134789	1	147	12	233	687	0.0370029	0.309919	0.867914	FBgn0035647	Insufficient published data to summarize this gene's function [Date last reviewed: 2016-06-30]	-	CG10486	CG10486	6	15	74	36	706	0.00129012	0.219118	0.805405
FBgn0280564	6	178	27	182	628	0.000464381	0.312626	0.772784	FBgn0051642	Insufficient published data to summarize this gene's function [Date last reviewed: 2016-06-30]	-	CG31642	CG31642	17	124	32	50	544	7.77e-06	0.365705	0.785786
FBgn0139324	3	122	15	127	448	0.0124054	0.323293	0.791803	FBgn0035501	Insufficient published data to summarize this gene's function [Date last reviewed: 2016-06-30]	-	CG1299	CG1299	7	18	45	42	478	0.0423936	0.165385	0.637037
FBgn0142359	6	128	11	56	198	0.0065026	0.342711	0.761364	FBgn0050278	Insufficient published data to summarize this gene's function [Date last reviewed: 2016-06-30]	-	CG30278	CG30278	0	11	5	8	57	0.0411491	0.578947	1
FBgn0137780	0	59	14	110	475	0.00544861	0.349112	1	FBgn0030061	Insufficient published data to summarize this gene's function [Date last reviewed: 2016-06-30]	-	CG1785	CG1785	4	24	34	25	395	0.00016162	0.384533	0.877451
FBgn0138622	3	357	8	211	650	0.0245063	0.355794	0.778361	FBgn0000928	-	female sterile (1) Yb	fs(1)Yb	fs(1)Yb	28	159	30	76	962	0.00906122	0.193837	0.553878
FBgn0134347	1	90	16	127	487	0.00334091	0.355923	0.911806	FBgn0004372	-	always early	aly	aly	9	46	40	33	566	8.69e-06	0.398605	0.838587
FBgn0143026	0	62	10	112	386	0.0173023	0.356322	1	FBgn0034105	Insufficient published data to summarize this gene's function [Date last reviewed: 2016-06-30]	-	CG7755	CG7755	2	10	36	28	378	0.024548	0.210526	0.844444
FBgn0135629	0	148	35	267	1011	6.42439e-07	0.356627	1	FBgn0035799	Insufficient published data to summarize this gene's function [Date last reviewed: 2016-06-30]	-	CG14838	CG14838	8	21	88	79	1132	0.0153826	0.126667	0.658009
FBgn0136875	0	36	9	58	216	0.0252364	0.382979	1	FBgn0051848	-	-	CG31848	CG31848	0	16	6	13	192	0.0216491	0.551724	1
FBgn0138901	0	159	11	245	798	0.00830718	0.393564	1	FBgn0029693	Insufficient published data to summarize this gene's function [Date last reviewed: 2016-06-30]	-	CG6379	CG6379	4	27	31	32	549	0.00060107	0.343341	0.847073
FBgn0143753	0	129	18	194	616	0.000212139	0.399381	1	FBgn0033969	Insufficient published data to summarize this gene's function [Date last reviewed: 2016-06-30]	-	CG10202	CG10202	8	15	78	45	626	0.0193663	0.156977	0.692308
FBgn0134352	1	122	12	129	499	0.00353976	0.409133	0.911885	FBgn0053489	-	-	CG33489	CG33489	12	26	44	38	496	0.0306797	0.191964	0.601399
FBgn0143588	2	177	13	141	522	0.002244	0.42327	0.877445	FBgn0034667	-	cookie monster	comr	comr	16	100	22	48	596	0.00493023	0.254623	0.650909
FBgn0135185	2	133	12	101	341	0.00205376	0.425519	0.873434	FBgn0036703	Insufficient published data to summarize this gene's function [Date last reviewed: 2016-06-30]	-	CG7707	CG7707	3	31	9	17	318	0.021393	0.395833	0.817204
FBgn0136111	0	73	10	96	341	0.00593596	0.431953	1	FBgn0036005	Pallbearer (Pall) is an F-Box protein. In response to apoptosis, Pall translocates from the nucleus to the cytoplasm of macrophages to promote apoptotic cell clearance by degrading RpS6, and promote actin remodeling through activation of Rac2. [Date last reviewed: 2016-06-30]	pallbearer	pall	pall	3	6	26	10	314	0.0499971	0.271552	0.807692
FBgn0139864	2	188	12	137	423	0.00161809	0.435604	0.878546	FBgn0032434	-	-	CG5421	CG5421	9	37	29	29	426	0.00194542	0.323764	0.756757
FBgn0147269	1	367	12	341	954	0.00138805	0.441439	0.92257	FBgn0038208	Insufficient published data to summarize this gene's function [Date last reviewed: 2016-06-30]	-	CG14355	CG14355	8	30	59	80	1011	0.0226461	0.153324	0.638418
FBgn0133967	1	218	10	189	612	0.00409557	0.444717	0.913303	FBgn0030721	-	-	CG12698	CG12698	5	68	23	50	577	0.00024274	0.3977	0.840153
FBgn0133766	0	65	6	80	323	0.037126	0.448276	1	FBgn0029994	Insufficient published data to summarize this gene's function [Date last reviewed: 2016-06-30]	-	CG2254	CG2254	3	23	20	37	275	0.0341738	0.252899	0.758696
FBgn0143983	1	217	23	222	800	6.48102e-06	0.452639	0.95552	FBgn0033955	-	-	CG12866	CG12866	25	72	62	66	846	0.00056512	0.234383	0.630376
FBgn0135516	0	69	11	80	284	0.0025828	0.463087	1	FBgn0035426	Insufficient published data to summarize this gene's function [Date last reviewed: 2016-06-30]	-	CG12078	CG12078	9	28	13	12	244	0.0328498	0.290909	0.703297
FBgn0141715	1	325	16	297	847	9.29386e-05	0.463685	0.942885	FBgn0266432	Insufficient published data to summarize this gene's function [Date last reviewed: 2016-06-30]	-	CG45062	CG3701	17	36	89	58	843	0.00041403	0.222601	0.69226
FBgn0137664	2	469	11	273	688	0.000648918	0.478229	0.894166	FBgn0035380	-	-	CG9970	CG9970	21	101	24	51	462	0.02261	0.197807	0.558168
FBgn0135769	0	44	6	45	178	0.028844	0.494382	1	FBgn0036062	-	-	CG6685	CG6685	13	16	24	5	213	0.0056402	0.410553	0.830729
FBgn0140713	1	370	16	277	1046	1.66005e-05	0.513047	0.953209	FBgn0031301	Insufficient published data to summarize this gene's function [Date last reviewed: 2016-06-30]	-	CG14339	CG14339	17	31	68	47	788	0.00630656	0.197436	0.620968
FBgn0134913	1	187	14	134	473	6.62453e-05	0.515888	0.948816	FBgn0035316	-	-	CG15878	CG15878	2	31	32	35	429	1.525e-05	0.410873	0.929435
FBgn0280739	0	112	6	65	194	0.00298254	0.632768	1	FBgn0040063	Insufficient published data to summarize this gene's function [Date last reviewed: 2016-06-30]	yippee interacting protein 3	yip3	yip3	5	35	14	13	193	0.00075007	0.466009	0.867347
